# Supplementary material for: Integrated Proteomics Analysis of Baseline Protein Expression in Pig Tissues
Source: J Proteome Res. 2024 May 8;23(6):1948–59. doi: 10.1021/acs.jproteome.3c00741 (PMC11165573; doi:10.1021/acs.jproteome.3c00741)
Supplement: Supplementary file 1 — pr3c00741_si_001.zip [file pr3c00741_si_001.zip]

Archive with 6 entries (6 files):
- Supporting File 1.pdf
- Supporting File 2.xlsx
- Supporting File 3.pdf
- __MACOSX/._Supporting File 1.pdf
- __MACOSX/._Supporting File 2.xlsx
- __MACOSX/._Supporting File 3.pdf
