# Supplementary material for: Integrated Proteomics Analysis of Baseline Protein Expression in Pig Tissues
Source: J Proteome Res. 2024 May 8;23(6):1948–59. doi: 10.1021/acs.jproteome.3c00741 (PMC11165573; doi:10.1021/acs.jproteome.3c00741)
Supplement: Supplementary file 1 — pr3c00741_si_001.zip [file pr3c00741_si_001.zip › Supporting File 2.xlsx]

## Sheet: Table S1
Table S1: Median protein abundances (in ppb) for each protein group across various tissue samples included in each organ
GeneName	GeneID	Brain_median	Heart_median	Kidney_median	Eye_median	Liver_median	Lung_median	Pancreas_median	Spleen_median	Billary_median	Small.Intestine_median	Cecum_median	Colon_median	Muscles_median	AdiposeTissue_median	Present_in_number_of_samples	Sample_percentage	Total_number_of_sample_occurences	Gene_percent
A1BG	ENSSSCG00000004001	5124.47	88997.8	965.446	325993	90029.2	99893.3	103365	215282	172487	10868.2	59454	46383.3	14534.4	467858	14	100	523	6.71718
A1CF	ENSSSCG00000010431	NA	NA	NA	NA	60020.7	NA	NA	NA	NA	NA	NA	NA	NA	NA	1	7.14286	2164	27.7935
A2M	ENSSSCG00000000660	123693	227061	1.99759e+06	42490.8	530059	566768	139510	788270	754147	12190.6	26638.7	45069.3	36344.8	828383	14	100	523	6.71718
A4GNT	ENSSSCG00000022473	NA	NA	NA	NA	NA	NA	NA	NA	NA	NA	1722.01	3412.36	NA	NA	2	14.2857	877	11.2638
AAAS	ENSSSCG00000000268	NA	662.903	NA	NA	NA	NA	NA	NA	NA	17486.6	28112.5	27967.2	NA	NA	4	28.5714	587	7.53917
AACS	ENSSSCG00000009755	NA	1651.41	NA	NA	11393.9	NA	3020.59	NA	8198.4	NA	NA	9664.11	NA	10009.1	6	42.8571	351	4.50809
AADAC	ENSSSCG00000031367	NA	NA	13651.9	NA	417942	NA	NA	NA	399709	NA	NA	NA	NA	NA	3	21.4286	713	9.15746
AADAT	ENSSSCG00000009708	NA	NA	919206	NA	NA	NA	NA	NA	NA	NA	NA	NA	NA	NA	1	7.14286	2164	27.7935
AAK1	ENSSSCG00000008337	NA	14492.3	NA	50602.8	NA	NA	NA	372.223	NA	NA	NA	NA	NA	NA	3	21.4286	713	9.15746
AAMDC	ENSSSCG00000037251	NA	275679	5951.48	41034.3	24601.7	NA	69451.7	NA	NA	NA	NA	NA	110343	43503.2	7	50	349	4.4824
AAMP	ENSSSCG00000016189	NA	2278.63	NA	NA	3526.8	NA	NA	NA	NA	NA	NA	NA	NA	NA	2	14.2857	877	11.2638
AARS1	ENSSSCG00000002723	306133	10821.7	149632	29536.7	18680.1	29773.6	118672	92587	109991	2467.04	5181.1	5428.81	21953.4	5765.31	14	100	523	6.71718
AARS2	ENSSSCG00000001706	2380.88	3209.18	2567.38	7673.96	NA	9383.12	11840.7	1273.94	1577.12	27313.3	2260.43	4703.51	1113.53	NA	12	85.7143	261	3.35217
AARSD1	ENSSSCG00000037979	52042.5	11128.9	5931.02	15567.8	7093.17	379.936	22577	9128.46	5241.74	NA	2320.73	6039.9	6124.97	NA	12	85.7143	261	3.35217
AASDHPPT	ENSSSCG00000014998	NA	19759.9	3289.52	NA	7132.02	18271.4	46947.7	8247.05	2596.84	NA	NA	NA	1395.85	NA	8	57.1429	326	4.187
AASS	ENSSSCG00000016613	802.563	20703.7	531127	NA	169912	4190.82	NA	1247.22	664287	NA	NA	NA	3828.29	NA	8	57.1429	326	4.187
AATF	ENSSSCG00000017693	NA	327.799	NA	NA	NA	NA	NA	NA	NA	NA	NA	NA	NA	NA	1	7.14286	2164	27.7935
ABAT	ENSSSCG00000007909	1.99622e+06	NA	2.78631e+06	495843	281789	157.962	3285.84	NA	207783	4418.63	NA	NA	NA	NA	8	57.1429	326	4.187
ABCA1	ENSSSCG00000005423	NA	NA	444.994	NA	NA	405.234	NA	NA	NA	NA	NA	NA	NA	NA	2	14.2857	877	11.2638
ABCA15	ENSSSCG00000007847	NA	NA	NA	NA	NA	NA	NA	NA	NA	1769.73	NA	NA	NA	NA	1	7.14286	2164	27.7935
ABCA3	ENSSSCG00000008051	NA	NA	NA	NA	NA	17541.7	NA	1821.87	NA	NA	NA	NA	NA	NA	2	14.2857	877	11.2638
ABCA4	ENSSSCG00000006890	NA	NA	NA	14547.6	NA	NA	NA	NA	NA	NA	NA	NA	NA	NA	1	7.14286	2164	27.7935
ABCA6	ENSSSCG00000017256	NA	1283.74	NA	NA	6439.47	NA	292.797	NA	NA	NA	NA	NA	495.889	NA	4	28.5714	587	7.53917
ABCA8	ENSSSCG00000026473	NA	681.064	NA	5205.68	12695	NA	519.408	NA	2709.27	NA	NA	NA	NA	NA	5	35.7143	462	5.93373
ABCA9	ENSSSCG00000017257	1526.16	1330.13	NA	13969.8	NA	5776.27	NA	NA	NA	NA	NA	NA	NA	1930.89	5	35.7143	462	5.93373
ABCB1	ENSSSCG00000015390	874.647	NA	NA	NA	NA	531.219	14549.3	1032.71	NA	230723	27272.8	25070.8	NA	NA	7	50	349	4.4824
ABCB10	ENSSSCG00000010188	NA	5273.97	430.895	NA	NA	NA	487.814	NA	NA	7060.98	7473.3	5426.03	NA	NA	6	42.8571	351	4.50809
ABCB11	ENSSSCG00000015926	411.049	NA	NA	NA	41773.6	NA	NA	NA	15101.1	NA	NA	NA	NA	NA	3	21.4286	713	9.15746
ABCB4	ENSSSCG00000024520	NA	NA	NA	NA	842.693	NA	NA	NA	NA	10843.1	NA	NA	NA	NA	2	14.2857	877	11.2638
ABCB6	ENSSSCG00000016210	NA	486.682	NA	NA	NA	NA	NA	NA	NA	20225.2	17927	22631.5	NA	NA	4	28.5714	587	7.53917
ABCB8	ENSSSCG00000027986	NA	4037.5	NA	10152.4	1898.34	NA	NA	1431.87	NA	26943.8	26551.4	23775.7	NA	2673.12	8	57.1429	326	4.187
ABCC1	ENSSSCG00000007874	NA	1947.88	NA	NA	NA	NA	2308.49	717.252	NA	NA	5171.27	9612.36	NA	NA	5	35.7143	462	5.93373
ABCC2	ENSSSCG00000010543	NA	NA	36717.1	NA	6370.94	NA	NA	NA	253.186	10404.1	NA	NA	4619.04	NA	5	35.7143	462	5.93373
ABCC3	ENSSSCG00000017561	NA	235.39	431.348	NA	4928.86	3503.64	3261.39	6550.48	436.565	81835.6	181172	183711	NA	1527.46	11	78.5714	248	3.1852
ABCC4	ENSSSCG00000026996	NA	270.283	5747.46	552.799	NA	NA	NA	324.436	NA	7902.95	1857.69	4008.04	NA	NA	7	50	349	4.4824
ABCC9	ENSSSCG00000000571	NA	789.679	NA	NA	NA	NA	NA	NA	NA	NA	NA	NA	NA	NA	1	7.14286	2164	27.7935
ABCD1	ENSSSCG00000012779	NA	NA	NA	NA	NA	NA	NA	NA	NA	8379.4	5071.31	2416.94	NA	NA	3	21.4286	713	9.15746
ABCD3	ENSSSCG00000028620	1388.93	1341.83	NA	13445.9	34192	NA	NA	NA	3037.74	373394	146898	92939.5	NA	NA	8	57.1429	326	4.187
ABCD4	ENSSSCG00000038231	NA	NA	NA	NA	NA	NA	NA	NA	NA	3547.27	NA	NA	NA	NA	1	7.14286	2164	27.7935
ABCE1	ENSSSCG00000009043	16922.7	7616.15	NA	2700.02	15304.5	4138.34	145253	86091.6	12853.5	14116.9	29346.5	23031.8	6713.71	3538.67	13	92.8571	331	4.25122
ABCF1	ENSSSCG00000001346	1455.08	7140.63	2163.82	1689.09	5629.31	1132.58	33028.9	13801	NA	5805.72	8528.48	12458.7	4822.04	NA	12	85.7143	261	3.35217
ABCF2	ENSSSCG00000016441	NA	3517.64	NA	1189.3	NA	NA	NA	NA	NA	9254.03	10123.1	10536.1	NA	NA	5	35.7143	462	5.93373
ABCF3	ENSSSCG00000028856	NA	5390.56	NA	NA	NA	NA	NA	NA	NA	NA	NA	NA	NA	NA	1	7.14286	2164	27.7935
ABCG5	ENSSSCG00000035912	NA	NA	NA	NA	NA	NA	NA	NA	NA	3628.5	NA	NA	NA	NA	1	7.14286	2164	27.7935
ABCG8	ENSSSCG00000008453	NA	NA	NA	NA	NA	NA	NA	NA	NA	6628.97	NA	NA	NA	NA	1	7.14286	2164	27.7935
ABHD10	ENSSSCG00000034450	939.373	19514.8	26047.4	27314.5	22686.5	60033.6	28069.1	19705.9	64330.5	NA	NA	NA	7866.08	2643.79	11	78.5714	248	3.1852
ABHD11	ENSSSCG00000007715	9235.96	70547.1	90537.2	158219	3005.46	63044.7	19159.8	9354.14	10861.3	NA	6198.23	NA	7680.99	NA	11	78.5714	248	3.1852
ABHD12	ENSSSCG00000040449	7409.57	3089.67	NA	52871.2	NA	NA	NA	10752.6	NA	3073	28095.5	7112.93	NA	NA	7	50	349	4.4824
ABHD14A	ENSSSCG00000030229	NA	242.231	NA	NA	NA	NA	NA	NA	NA	NA	NA	NA	NA	NA	1	7.14286	2164	27.7935
ABHD15	ENSSSCG00000017789	NA	NA	NA	NA	NA	NA	NA	NA	NA	NA	NA	NA	NA	1548.32	1	7.14286	2164	27.7935
ABHD16A	ENSSSCG00000034923	45931.9	17195.9	NA	12955.2	2202.69	NA	1963.34	11077.1	NA	53494.7	51423.6	36015.8	2385.19	NA	10	71.4286	279	3.58335
ABHD17A	ENSSSCG00000013442	NA	NA	NA	NA	NA	NA	NA	NA	NA	5525.94	2316.71	3002.56	NA	NA	3	21.4286	713	9.15746
ABHD17B	ENSSSCG00000021802	NA	NA	NA	NA	NA	NA	NA	NA	NA	1399.16	9222.12	1974.67	NA	NA	3	21.4286	713	9.15746
ABHD2	ENSSSCG00000001835	NA	584.075	NA	NA	NA	NA	NA	NA	NA	NA	NA	NA	NA	NA	1	7.14286	2164	27.7935
ABHD4	ENSSSCG00000002051	NA	1895.6	NA	NA	NA	NA	NA	NA	NA	NA	NA	NA	NA	NA	1	7.14286	2164	27.7935
ABHD5	ENSSSCG00000011297	NA	NA	NA	NA	NA	NA	NA	NA	NA	NA	NA	NA	NA	9207.79	1	7.14286	2164	27.7935
ABHD6	ENSSSCG00000011470	NA	16654	NA	427840	5627.59	NA	14798.6	NA	NA	87339.4	15483.9	15936.4	NA	NA	7	50	349	4.4824
ABI1	ENSSSCG00000024127	11128.9	17403.4	12510.2	57605.8	NA	36289.1	40212.9	11768.7	3596.84	32590.1	37047.6	45176.3	NA	NA	11	78.5714	248	3.1852
ABI2	ENSSSCG00000034630	88212.6	136.367	NA	89693.6	NA	NA	NA	NA	NA	NA	NA	NA	NA	NA	3	21.4286	713	9.15746
ABI3BP	ENSSSCG00000011959	NA	2653.7	NA	6175.25	NA	265.557	NA	NA	NA	NA	NA	NA	6354.33	54022	5	35.7143	462	5.93373
ABL1	ENSSSCG00000005706	NA	309.314	NA	NA	NA	NA	NA	NA	NA	NA	NA	NA	NA	NA	1	7.14286	2164	27.7935
ABLIM1	ENSSSCG00000010651	NA	133033	3239.61	17574.9	NA	1205.75	NA	NA	NA	NA	NA	NA	NA	4128.46	5	35.7143	462	5.93373
ABLIM2	ENSSSCG00000008721	NA	3197.07	NA	3131.99	NA	NA	NA	NA	NA	NA	NA	NA	7753.81	NA	3	21.4286	713	9.15746
ABLIM3	ENSSSCG00000014430	NA	NA	NA	526.56	NA	NA	NA	NA	NA	NA	NA	NA	NA	NA	1	7.14286	2164	27.7935
ABRA	ENSSSCG00000031728	NA	354.551	NA	NA	NA	NA	NA	NA	NA	NA	NA	NA	NA	NA	1	7.14286	2164	27.7935
ABRACL	ENSSSCG00000004145	NA	34834.1	NA	NA	NA	22354.5	57898.7	73050.1	NA	35365.4	19372.9	18202.2	NA	NA	7	50	349	4.4824
ABRAXAS2	ENSSSCG00000010737	NA	13665.8	6997.94	NA	NA	10112.5	25611.3	13679.8	NA	NA	3671.78	10872.2	2967.99	NA	8	57.1429	326	4.187
ABT1	ENSSSCG00000038191	NA	168.099	NA	NA	NA	NA	NA	NA	NA	NA	NA	NA	NA	NA	1	7.14286	2164	27.7935
ABTB2	ENSSSCG00000013303	NA	524.187	NA	NA	NA	NA	NA	NA	NA	NA	NA	NA	NA	NA	1	7.14286	2164	27.7935
ACAA1	ENSSSCG00000011250	6217.83	6443.46	1.56781e+06	73443.3	2.13879e+06	52268.8	37257.2	11384.2	1.96364e+06	29067.5	17502.7	12785.1	1735.71	167396	14	100	523	6.71718
ACAA2	ENSSSCG00000004510	NA	1.63651e+06	793566	2251.88	2.10502e+06	130982	51199.3	55457.3	2.52323e+06	20637	20621.9	16016.8	77762.6	106101	13	92.8571	331	4.25122
ACACA	ENSSSCG00000017694	20271.5	445.126	NA	558.766	4437.38	4928.73	5158.22	3528.15	10320.8	854.642	2045.53	737.529	NA	112576	12	85.7143	261	3.35217
ACAD10	ENSSSCG00000009836	2631.22	10944.8	36406	1812.52	20001.1	NA	NA	NA	61358.9	NA	NA	NA	1523.67	NA	7	50	349	4.4824
ACAD11	ENSSSCG00000011629	6782.5	4870.2	100603	NA	155844	NA	3241.8	NA	313380	NA	NA	NA	NA	NA	6	42.8571	351	4.50809
ACAD9	ENSSSCG00000023354	11956.6	25043.7	NA	17200.2	31128	1245.45	32015.2	11183.2	77414.1	14514.8	36411.7	11798.3	5444.29	NA	12	85.7143	261	3.35217
ACADL	ENSSSCG00000016156	22339.1	1.26077e+06	1.0688e+06	35532.5	492920	128068	238086	57723.7	417000	11206.6	NA	NA	209112	141012	12	85.7143	261	3.35217
ACADM	ENSSSCG00000003776	27453.9	614592	5.86427e+06	11673.9	1.04217e+06	153241	207289	206536	2.05685e+06	33231.1	17575.6	28697.1	124492	46516.4	14	100	523	6.71718
ACADS	ENSSSCG00000009916	NA	193420	629545	50718.8	764928	153043	127636	76676.8	758706	26423.9	99395.3	93378.1	75381.5	40574.5	13	92.8571	331	4.25122
ACADSB	ENSSSCG00000010723	NA	420446	1.96185e+06	121507	3.13065e+06	85263.7	83422.6	75896.4	4.22767e+06	11601.7	27882.6	69654.3	36860.8	106748	13	92.8571	331	4.25122
ACADVL	ENSSSCG00000017947	164718	706704	14931.4	9244.1	20988.8	32958.4	171048	127636	58310.5	35036.9	42244.4	77527.8	145261	19454.3	14	100	523	6.71718
ACAN	ENSSSCG00000001832	1327.87	824.77	NA	NA	NA	163292	2659.95	11746.3	2419.75	NA	NA	NA	24179.8	NA	7	50	349	4.4824
ACAP1	ENSSSCG00000017943	NA	NA	NA	NA	NA	NA	24404	NA	NA	5125.42	1891.28	NA	NA	NA	3	21.4286	713	9.15746
ACAP2	ENSSSCG00000031147	14246.3	993.767	2614.7	NA	NA	1524.42	11206.6	15156.8	NA	NA	2723.62	2418.93	NA	1832.84	9	64.2857	296	3.8017
ACAP3	ENSSSCG00000003329	NA	2600.81	NA	NA	NA	NA	NA	NA	NA	NA	NA	NA	NA	NA	1	7.14286	2164	27.7935
ACAT1	ENSSSCG00000026153	29505.5	709714	1.56108e+06	442908	304361	473917	414025	315723	1.47561e+06	12137.6	31891.2	24823.6	198364	47901.2	14	100	523	6.71718
ACAT2	ENSSSCG00000004049	NA	8602.51	35884.9	71034	527973	88099.2	85265.1	7693.5	727508	NA	10065.5	5228.39	13565.3	57707.4	12	85.7143	261	3.35217
ACBD3	ENSSSCG00000024180	NA	5505.03	NA	6538.62	8098.35	NA	NA	NA	NA	NA	NA	5420.46	3123.27	NA	5	35.7143	462	5.93373
ACBD5	ENSSSCG00000011064	NA	1941.54	NA	NA	51038.9	NA	NA	NA	11173.2	45328.1	10167.6	10701.4	NA	3926.69	7	50	349	4.4824
ACBD6	ENSSSCG00000015534	NA	641.274	NA	NA	NA	NA	NA	NA	NA	NA	NA	NA	NA	NA	1	7.14286	2164	27.7935
ACBD7	ENSSSCG00000038184	NA	NA	NA	11814.8	NA	NA	NA	NA	NA	NA	NA	NA	NA	NA	1	7.14286	2164	27.7935
ACCS	ENSSSCG00000013282	NA	611.774	NA	NA	NA	NA	NA	NA	NA	NA	NA	NA	NA	NA	1	7.14286	2164	27.7935
ACD	ENSSSCG00000029590	NA	NA	NA	NA	NA	NA	NA	NA	NA	NA	4473.82	NA	NA	NA	1	7.14286	2164	27.7935
ACE	ENSSSCG00000017296	NA	10382.3	461390	NA	NA	6919.89	664.528	5191.77	NA	1199.68	NA	NA	1122.3	3479.16	8	57.1429	326	4.187
ACE2	ENSSSCG00000012138	NA	NA	318514	NA	NA	NA	NA	NA	NA	182898	NA	NA	NA	6793.28	3	21.4286	713	9.15746
ACHE	ENSSSCG00000030303	NA	NA	NA	12856.7	NA	NA	NA	NA	NA	NA	NA	NA	NA	NA	1	7.14286	2164	27.7935
ACIN1	ENSSSCG00000002034	NA	1474.33	1040.32	37324.6	2360.39	NA	9561.74	5675.25	NA	3969.55	3326.61	4583.33	NA	NA	9	64.2857	296	3.8017
ACLY	ENSSSCG00000017421	204975	3481.65	61668	47512.3	2323.19	16822.5	185069	208248	17773.8	6827.62	53412.1	55184.4	2193.23	388757	14	100	523	6.71718
ACMSD	ENSSSCG00000015699	NA	NA	NA	NA	25710.7	NA	NA	NA	NA	NA	NA	NA	NA	NA	1	7.14286	2164	27.7935
ACO1	ENSSSCG00000023807	235368	39189.9	1.48475e+06	11755.2	337559	84028.3	114744	185084	1.13276e+06	5875.12	15453.8	28011.2	21060.1	211596	14	100	523	6.71718
ACO2	ENSSSCG00000000064	111351	186233	179029	2.59472e+06	424645	NA	12812.3	1658.84	27941.9	97975.2	106509	121560	551245	192147	13	92.8571	331	4.25122
ACOT11	ENSSSCG00000037559	NA	3983.64	21099.3	NA	13334.5	NA	2171.94	3149.37	4486.43	256662	251777	289945	NA	NA	9	64.2857	296	3.8017
ACOT12	ENSSSCG00000036095	NA	NA	NA	NA	4589.14	NA	NA	NA	NA	NA	NA	NA	NA	NA	1	7.14286	2164	27.7935
ACOT13	ENSSSCG00000036411	9730.25	379542	1.25958e+06	143067	492721	23680.2	140052	NA	1.44029e+06	39921.3	NA	7838.48	92059	NA	11	78.5714	248	3.1852
ACOT4	ENSSSCG00000002349	NA	38935.2	NA	NA	9315.11	NA	NA	NA	NA	NA	NA	NA	NA	NA	2	14.2857	877	11.2638
ACOT6	ENSSSCG00000002348	19263.6	659.449	NA	NA	7397.73	NA	29196.7	NA	NA	NA	NA	NA	NA	NA	4	28.5714	587	7.53917
ACOT7	ENSSSCG00000003377	163244	503.95	NA	56920.3	NA	NA	206548	4667.58	NA	9282.45	20831.1	22731.1	NA	NA	8	57.1429	326	4.187
ACOT8	ENSSSCG00000007426	NA	7877.61	NA	3094.42	NA	NA	NA	NA	NA	NA	NA	NA	NA	NA	2	14.2857	877	11.2638
ACOT9	ENSSSCG00000012172	62106.3	154700	NA	3906.57	NA	418.248	10695.7	25792.1	NA	2937.4	3896.59	12994.8	10568.3	5899.77	11	78.5714	248	3.1852
ACOX1	ENSSSCG00000017198	3872.35	5533.87	41706.6	10175.8	263826	NA	4561.32	NA	18122.6	4894.34	10625.8	11537.3	NA	8729.74	11	78.5714	248	3.1852
ACOX2	ENSSSCG00000011477	NA	5074.51	36032.4	NA	213406	NA	NA	NA	454125	3717.65	NA	2868.46	NA	NA	6	42.8571	351	4.50809
ACOX3	ENSSSCG00000008724	NA	148.861	NA	NA	NA	NA	NA	NA	NA	NA	NA	NA	NA	NA	1	7.14286	2164	27.7935
ACP1	ENSSSCG00000008659	72939.9	38061	183131	21078	33286.6	78120.9	332402	148492	181600	46074.9	47436.3	10944.8	12772.5	18016.1	14	100	523	6.71718
ACP2	ENSSSCG00000013242	NA	3805.63	NA	NA	13528.3	6951.51	NA	104315	6275.96	14767.1	8995.93	7340.37	NA	NA	8	57.1429	326	4.187
ACP5	ENSSSCG00000032282	NA	NA	NA	NA	NA	NA	NA	NA	NA	13460.9	255933	147826	NA	NA	3	21.4286	713	9.15746
ACP6	ENSSSCG00000006697	NA	7681.39	NA	3127.81	NA	NA	NA	NA	NA	1305.12	NA	2785.4	NA	NA	4	28.5714	587	7.53917
ACSBG1	ENSSSCG00000001760	227750	NA	NA	NA	NA	NA	NA	NA	NA	NA	NA	NA	NA	NA	1	7.14286	2164	27.7935
ACSF3	ENSSSCG00000023866	30415.3	32075.7	23558.8	1683.33	30047.9	NA	3659.99	2412.59	10240.6	1651.83	9432.43	20467.6	2704.47	NA	12	85.7143	261	3.35217
ACSL1	ENSSSCG00000015784	77918.8	407475	207414	28128.7	952075	9863.36	30576.6	44183.8	1.91151e+06	8938.46	15522.6	9533.87	47909	207717	14	100	523	6.71718
ACSL3	ENSSSCG00000016223	29103.6	2063.83	14595	32475.6	6597.94	NA	55839.3	1662.38	7680.44	9167.05	2754.99	NA	1869.32	NA	11	78.5714	248	3.1852
ACSL4	ENSSSCG00000012583	2957.75	5591.63	1628.2	1991.64	2625.32	NA	2664.71	24089.9	6506.1	NA	6042.94	10528.3	NA	NA	10	71.4286	279	3.58335
ACSL5	ENSSSCG00000031789	NA	909.69	NA	NA	26992.6	65133.1	10520.7	10435.4	17008.7	138481	54606	58991.7	NA	NA	9	64.2857	296	3.8017
ACSM2B	ENSSSCG00000007858	NA	NA	484171	NA	139868	183.757	NA	NA	587499	NA	NA	NA	NA	NA	4	28.5714	587	7.53917
ACSM3	ENSSSCG00000007857	NA	5696.69	NA	NA	9504.13	NA	NA	NA	15744.8	NA	NA	NA	NA	NA	3	21.4286	713	9.15746
ACSM4	ENSSSCG00000030033	23762.8	NA	282765	NA	1.40918e+06	1538.49	122.025	NA	3.95804e+06	NA	NA	NA	NA	NA	6	42.8571	351	4.50809
ACSM5	ENSSSCG00000026453	NA	5658.85	NA	NA	7367.99	NA	NA	NA	29593	NA	NA	NA	NA	NA	3	21.4286	713	9.15746
ACSS1	ENSSSCG00000007133	5555.38	109052	5398.48	7080.27	NA	14874.1	50034.8	28180.3	NA	14068.8	15789.4	6971.65	13712.8	NA	11	78.5714	248	3.1852
ACSS2	ENSSSCG00000007286	8777.66	19402	2939.73	4451.4	144484	NA	27523.5	17269.4	148231	22727.2	51196.1	127595	13511.9	54061.1	13	92.8571	331	4.25122
ACSS3	ENSSSCG00000000939	11493.3	33732	55595.9	4574.16	134410	NA	5819.2	NA	253016	NA	NA	NA	12270.1	3578.64	9	64.2857	296	3.8017
ACTA1	ENSSSCG00000010190	NA	7.51896e+07	NA	NA	NA	NA	NA	NA	NA	NA	NA	NA	9.98203e+07	NA	2	14.2857	877	11.2638
ACTA2	ENSSSCG00000010447	NA	NA	26000.6	NA	NA	207838	NA	662627	NA	NA	NA	NA	NA	NA	3	21.4286	713	9.15746
ACTBL2	ENSSSCG00000016923	NA	412416	480.263	54090.3	1.46464e+06	NA	28443.1	2.14648e+06	5883.23	9925.44	9000	16625.8	398215	4.15981e+06	12	85.7143	261	3.35217
ACTC1	ENSSSCG00000004803	2.08794e+06	3.5615e+06	1.67186e+07	NA	2.17879e+07	5.45675e+07	2.9864e+07	5.70837e+07	1.0134e+07	NA	NA	NA	197549	NA	9	64.2857	296	3.8017
ACTG1	ENSSSCG00000028355	821699	34141.3	7.54701e+06	232038	1.05994e+07	2.06066e+07	1.31243e+07	1.20354e+07	3.86911e+06	34858.6	37347.7	42627.7	800625	16964.2	14	100	523	6.71718
ACTG2	ENSSSCG00000008294	NA	NA	NA	NA	16908.2	21277.3	NA	78338.6	NA	NA	NA	NA	NA	NA	3	21.4286	713	9.15746
ACTL6A	ENSSSCG00000011762	NA	10039.1	NA	18588.6	NA	NA	102686	35990	NA	5480.4	18035.2	33542.3	7488.7	5196.22	9	64.2857	296	3.8017
ACTN1	ENSSSCG00000036702	136306	96598	506156	102758	157617	391317	705129	2.9736e+06	742777	49700.7	129721	144242	133959	94854.2	14	100	523	6.71718
ACTN2	ENSSSCG00000010144	3326.47	5.73155e+06	13271.3	539.435	NA	3397.31	20016.3	26002.6	14119	1277.3	4412.74	5271.64	3.04447e+06	3847.21	13	92.8571	331	4.25122
ACTN3	ENSSSCG00000038323	NA	559452	NA	NA	NA	NA	NA	NA	NA	NA	NA	NA	5.02857e+06	195263	3	21.4286	713	9.15746
ACTN4	ENSSSCG00000002965	3877.4	372711	1.12842e+06	42014.6	216157	500031	469564	1.09882e+06	599398	450439	565741	404976	127377	209248	14	100	523	6.71718
ACTR10	ENSSSCG00000022299	7567.33	10338.5	NA	10684	NA	NA	NA	4257.59	NA	NA	3533.56	5407.18	NA	NA	6	42.8571	351	4.50809
ACTR1A	ENSSSCG00000010585	NA	37886.9	5680.17	63754.3	8960.07	55651.7	35165.7	18423.1	NA	8648	59621.8	112087	7067.85	76800.4	12	85.7143	261	3.35217
ACTR1B	ENSSSCG00000008194	1178.54	20094.7	79211.3	78880.9	4581.37	257982	186031	139644	23993.7	4050.43	7055.54	10181.1	5641.24	3566.35	14	100	523	6.71718
ACTR2	ENSSSCG00000008358	NA	26162.5	76744.2	25711.5	94378.7	648291	507922	730585	43514	268262	262038	189139	7478.61	92174.3	13	92.8571	331	4.25122
ACTR3	ENSSSCG00000015710	446861	39509.7	119390	158703	148453	318360	756907	1.52798e+06	124882	623644	651333	545679	27476.9	122981	14	100	523	6.71718
ACTR5	ENSSSCG00000007349	NA	1129.08	NA	NA	NA	NA	NA	NA	NA	NA	NA	NA	NA	NA	1	7.14286	2164	27.7935
ACTR8	ENSSSCG00000011458	NA	3132.59	NA	NA	NA	NA	12482.5	8490.7	NA	NA	NA	NA	NA	NA	3	21.4286	713	9.15746
ACVR1	ENSSSCG00000015874	NA	810.412	NA	NA	NA	NA	NA	NA	NA	NA	NA	NA	NA	NA	1	7.14286	2164	27.7935
ACY1	ENSSSCG00000023325	53852.1	93880.3	1.02154e+07	27459.5	1.06644e+06	29884.8	6396.4	719161	2.53713e+06	1401.7	21856.4	14556.8	77896.7	92289.7	14	100	523	6.71718
ACYP1	ENSSSCG00000002379	NA	41968.6	NA	135377	7549.43	NA	113471	22435.5	NA	NA	NA	NA	NA	16660.8	6	42.8571	351	4.50809
ACYP2	ENSSSCG00000025224	NA	86614.5	3674.62	NA	27525.5	NA	3621.59	5924.52	8722.4	NA	NA	NA	112608	NA	7	50	349	4.4824
ADA	ENSSSCG00000021255	NA	11119.6	NA	NA	2362.77	274783	269824	2.06614e+06	NA	31788.2	2133.99	4104.54	1930.76	2922.55	10	71.4286	279	3.58335
ADA2	ENSSSCG00000035218	NA	NA	NA	NA	1808.09	NA	1519.92	16055.6	NA	NA	NA	NA	NA	NA	3	21.4286	713	9.15746
ADAL	ENSSSCG00000004710	NA	942.321	NA	NA	NA	NA	NA	NA	NA	NA	NA	NA	NA	NA	1	7.14286	2164	27.7935
ADAM10	ENSSSCG00000004595	30763.2	4790.42	NA	5338.8	NA	11840.8	2981.64	18852.6	NA	67714.7	15903.6	20636.4	NA	3587.22	10	71.4286	279	3.58335
ADAM17	ENSSSCG00000008641	NA	595.259	NA	NA	NA	NA	NA	NA	NA	3585.41	1107.36	972.834	NA	NA	4	28.5714	587	7.53917
ADAM22	ENSSSCG00000015297	138379	142.705	NA	1069.54	NA	NA	NA	NA	NA	NA	NA	NA	NA	NA	3	21.4286	713	9.15746
ADAM23	ENSSSCG00000016131	58391.1	NA	NA	NA	NA	NA	NA	NA	NA	NA	NA	NA	NA	NA	1	7.14286	2164	27.7935
ADAM9	ENSSSCG00000015808	NA	883.52	NA	NA	NA	NA	NA	NA	NA	NA	2661.38	7392.13	NA	NA	3	21.4286	713	9.15746
ADAMTS1	ENSSSCG00000012026	NA	681.639	NA	NA	NA	NA	NA	NA	NA	NA	NA	NA	NA	NA	1	7.14286	2164	27.7935
ADAMTSL2	ENSSSCG00000026425	NA	499.488	NA	NA	NA	NA	NA	NA	NA	NA	NA	NA	NA	NA	1	7.14286	2164	27.7935
ADAMTSL4	ENSSSCG00000006651	NA	642.019	NA	NA	NA	NA	NA	NA	NA	NA	NA	NA	NA	NA	1	7.14286	2164	27.7935
ADAR	ENSSSCG00000006543	NA	645.905	NA	9022.36	NA	NA	NA	NA	NA	2233.42	1416.51	2525.38	NA	NA	5	35.7143	462	5.93373
ADARB1	ENSSSCG00000012089	NA	260.302	NA	NA	NA	NA	NA	NA	NA	NA	NA	NA	NA	NA	1	7.14286	2164	27.7935
ADAT2	ENSSSCG00000039598	NA	NA	NA	NA	NA	NA	16530.5	NA	NA	NA	NA	NA	NA	NA	1	7.14286	2164	27.7935
ADCK1	ENSSSCG00000002408	NA	NA	NA	760.525	NA	NA	NA	NA	NA	NA	NA	NA	NA	NA	1	7.14286	2164	27.7935
ADCK5	ENSSSCG00000005907	NA	488.729	NA	NA	NA	NA	NA	NA	NA	NA	NA	NA	NA	NA	1	7.14286	2164	27.7935
ADCY1	ENSSSCG00000016726	NA	NA	NA	610.63	NA	NA	NA	NA	NA	NA	NA	NA	NA	NA	1	7.14286	2164	27.7935
ADCY2	ENSSSCG00000017101	NA	NA	NA	253.449	NA	NA	NA	NA	NA	NA	NA	NA	NA	NA	1	7.14286	2164	27.7935
ADCY3	ENSSSCG00000008578	NA	9635.32	3627.35	3829.56	1938.12	NA	1311	1230.66	NA	NA	NA	NA	843.105	4605.8	8	57.1429	326	4.187
ADCY4	ENSSSCG00000001988	NA	NA	NA	NA	NA	NA	12215.8	2581.62	NA	NA	NA	NA	NA	NA	2	14.2857	877	11.2638
ADCY5	ENSSSCG00000027952	3766.97	680.506	NA	NA	NA	NA	NA	580.269	NA	NA	NA	NA	NA	NA	3	21.4286	713	9.15746
ADCY6	ENSSSCG00000000175	NA	3385.14	NA	NA	NA	NA	NA	NA	NA	NA	NA	NA	5853.75	NA	2	14.2857	877	11.2638
ADCY9	ENSSSCG00000007950	1283.84	NA	NA	NA	NA	NA	NA	NA	NA	NA	NA	NA	NA	NA	1	7.14286	2164	27.7935
ADD1	ENSSSCG00000008692	554171	10821.3	87117.1	56235	9434.65	52652.8	34204.6	22055.8	NA	5704.1	14621.8	23328.5	4239.03	36649.8	13	92.8571	331	4.25122
ADD2	ENSSSCG00000020736	455720	1187.32	NA	34318.1	NA	NA	NA	NA	NA	NA	NA	NA	NA	NA	3	21.4286	713	9.15746
ADD3	ENSSSCG00000010621	271900	16291.4	27978.8	24943	3434.54	44498.8	39516.9	3889.64	NA	6370.14	10247.9	12420.5	2809.61	40194.1	13	92.8571	331	4.25122
ADGRA2	ENSSSCG00000015825	NA	194.569	NA	3596.69	NA	NA	NA	NA	NA	NA	NA	NA	NA	NA	2	14.2857	877	11.2638
ADGRE1	ENSSSCG00000013556	NA	NA	NA	NA	NA	26574.9	NA	NA	NA	NA	NA	NA	NA	NA	1	7.14286	2164	27.7935
ADGRE5	ENSSSCG00000013775	NA	7967.99	3610.51	NA	NA	4869.48	25831.5	54197.6	NA	11795.2	2219.4	7376.8	NA	NA	8	57.1429	326	4.187
ADGRF2	ENSSSCG00000059476	NA	794.186	NA	NA	NA	NA	NA	NA	NA	NA	NA	NA	NA	NA	1	7.14286	2164	27.7935
ADGRF5	ENSSSCG00000001725	NA	206.511	NA	NA	NA	NA	NA	NA	NA	NA	NA	NA	NA	NA	1	7.14286	2164	27.7935
ADGRG7	ENSSSCG00000011962	NA	NA	NA	NA	NA	NA	NA	NA	NA	27702.6	7070.02	6016.41	NA	NA	3	21.4286	713	9.15746
ADGRL1	ENSSSCG00000013773	29881.4	NA	NA	1240.5	NA	NA	NA	NA	NA	NA	NA	NA	NA	NA	2	14.2857	877	11.2638
ADGRL2	ENSSSCG00000003761	1328.37	179.405	798.465	1743.33	NA	9504.22	NA	12868	NA	NA	NA	1249.48	NA	NA	7	50	349	4.4824
ADGRL3	ENSSSCG00000026129	NA	NA	NA	2913.07	NA	NA	NA	NA	NA	NA	NA	NA	NA	NA	1	7.14286	2164	27.7935
ADGRL4	ENSSSCG00000003762	NA	599.574	NA	NA	NA	NA	NA	NA	NA	NA	NA	NA	NA	NA	1	7.14286	2164	27.7935
ADH1C	ENSSSCG00000009182	NA	NA	NA	NA	2.61112e+07	NA	NA	NA	NA	NA	NA	NA	NA	NA	1	7.14286	2164	27.7935
ADH4	ENSSSCG00000009184	NA	NA	NA	NA	2.18783e+06	NA	NA	NA	2.87993e+06	NA	NA	NA	NA	NA	2	14.2857	877	11.2638
ADH5	ENSSSCG00000009185	NA	74842.1	335013	51066.8	341371	189855	246994	156728	358008	15317.7	13574.3	15719.2	8611.51	84052.3	13	92.8571	331	4.25122
ADHFE1	ENSSSCG00000006213	NA	162943	1.17226e+06	75873.3	172316	NA	NA	3472.07	400511	NA	NA	NA	16983.3	47656.3	8	57.1429	326	4.187
ADI1	ENSSSCG00000029161	27589.9	27302	216285	6184.03	97908.8	8509.51	31797.2	21469.3	181742	NA	NA	NA	12232.2	51982.5	11	78.5714	248	3.1852
ADIPOQ	ENSSSCG00000039103	NA	260446	10232.6	NA	22112.8	107898	15873.2	16087.6	9687.47	NA	NA	NA	23084	1.77311e+06	9	64.2857	296	3.8017
ADIRF	ENSSSCG00000037918	NA	139115	NA	820319	NA	NA	NA	NA	NA	NA	NA	NA	NA	2.50406e+06	3	21.4286	713	9.15746
ADK	ENSSSCG00000010315	NA	10185.1	41830.4	25033.8	166521	39044.8	43539.4	46255.9	230397	NA	NA	NA	7171.81	6678.15	10	71.4286	279	3.58335
ADNP	ENSSSCG00000007473	NA	1659.43	NA	2201.98	NA	NA	NA	NA	NA	NA	NA	NA	NA	NA	2	14.2857	877	11.2638
ADNP2	ENSSSCG00000038632	NA	421.578	NA	NA	NA	NA	NA	NA	NA	NA	NA	NA	NA	NA	1	7.14286	2164	27.7935
ADO	ENSSSCG00000031360	NA	20601.1	NA	NA	NA	6571.17	9278.89	7204.52	NA	NA	NA	NA	7618.81	NA	5	35.7143	462	5.93373
ADPRH	ENSSSCG00000011896	NA	3139.17	NA	NA	NA	NA	NA	NA	NA	NA	NA	NA	NA	NA	1	7.14286	2164	27.7935
ADPRHL1	ENSSSCG00000024103	NA	98340.2	NA	NA	NA	NA	NA	NA	NA	NA	NA	NA	15964.8	NA	2	14.2857	877	11.2638
ADPRM	ENSSSCG00000018009	NA	645.638	NA	NA	NA	NA	NA	NA	NA	NA	NA	NA	NA	NA	1	7.14286	2164	27.7935
ADPRS	ENSSSCG00000003634	NA	20578.4	17905	12449.3	11484	43225.2	48146.2	44066.4	22299.2	NA	NA	NA	2521.35	6044.29	10	71.4286	279	3.58335
ADRM1	ENSSSCG00000038718	NA	8577.58	12242.1	NA	19613.7	7865.95	4371.76	16664.8	NA	3120.02	6101.26	12286.3	2994.13	4990.23	11	78.5714	248	3.1852
ADSL	ENSSSCG00000000077	NA	10752.9	60101.5	1326.41	11765.4	NA	168282	45762.4	5185.05	8523.48	4012.31	6961.26	22858.9	5302.38	12	85.7143	261	3.35217
ADSS1	ENSSSCG00000037334	NA	20949	NA	2930.88	NA	NA	NA	NA	NA	NA	NA	NA	182371	6019.87	4	28.5714	587	7.53917
ADSS2	ENSSSCG00000010874	22211.1	3510.12	NA	NA	NA	NA	39730.5	8768.04	NA	8274.54	10724.1	13237.2	NA	NA	7	50	349	4.4824
AEBP1	ENSSSCG00000016754	NA	4805.66	24095	NA	NA	1013.16	NA	2783.73	NA	NA	NA	NA	36927.6	8481.67	6	42.8571	351	4.50809
AFAP1L1	ENSSSCG00000014431	NA	384.45	NA	NA	NA	NA	NA	NA	NA	NA	NA	NA	NA	NA	1	7.14286	2164	27.7935
AFDN	ENSSSCG00000004018	NA	1420.94	528.285	6054.9	3162.89	2568.87	963.168	NA	1023.18	1277.18	2412.28	2033.68	NA	NA	10	71.4286	279	3.58335
AFG1L	ENSSSCG00000040199	NA	10117.1	NA	NA	NA	NA	NA	NA	NA	NA	3067.61	1531.04	NA	NA	3	21.4286	713	9.15746
AFM	ENSSSCG00000008950	NA	14883.9	14188.1	NA	3623.96	NA	1341.98	15365.1	2476.88	NA	NA	NA	1652.55	74690.3	8	57.1429	326	4.187
AFMID	ENSSSCG00000033636	NA	200.846	NA	NA	34006.8	17010.5	10233.3	11406.6	24542.5	NA	NA	NA	NA	NA	6	42.8571	351	4.50809
AFP	ENSSSCG00000008949	NA	917866	NA	NA	NA	NA	NA	NA	NA	NA	NA	NA	730796	NA	2	14.2857	877	11.2638
AFTPH	ENSSSCG00000008363	NA	68.4326	NA	NA	NA	NA	NA	NA	NA	NA	NA	NA	NA	NA	1	7.14286	2164	27.7935
AGA	ENSSSCG00000015772	NA	3139.1	NA	NA	NA	NA	NA	NA	NA	NA	NA	NA	NA	NA	1	7.14286	2164	27.7935
AGAP1	ENSSSCG00000016317	NA	903.186	NA	2996.34	NA	NA	NA	NA	NA	NA	NA	NA	NA	NA	2	14.2857	877	11.2638
AGAP2	ENSSSCG00000038732	NA	1170.12	NA	NA	NA	NA	NA	NA	812.095	NA	NA	NA	537.266	NA	3	21.4286	713	9.15746
AGAP3	ENSSSCG00000025610	NA	389.382	NA	NA	NA	NA	NA	NA	NA	NA	NA	NA	NA	NA	1	7.14286	2164	27.7935
AGER	ENSSSCG00000001437	NA	NA	NA	NA	NA	1.35269e+06	NA	NA	NA	NA	NA	NA	NA	NA	1	7.14286	2164	27.7935
AGFG1	ENSSSCG00000016248	7119.63	8632.36	5241.29	3937.82	8112.44	NA	2479.79	4549.13	NA	NA	NA	NA	3361.73	NA	8	57.1429	326	4.187
AGFG2	ENSSSCG00000007664	NA	804.287	NA	NA	NA	NA	NA	NA	NA	NA	NA	NA	NA	NA	1	7.14286	2164	27.7935
AGK	ENSSSCG00000016492	NA	6794.55	NA	12719.2	2464.83	NA	19881.3	18557.8	NA	113245	80638.3	48940.2	935.781	NA	9	64.2857	296	3.8017
AGL	ENSSSCG00000006872	86191	119070	26030.2	40413.8	163118	NA	19599.1	18967.7	11498.4	NA	803.177	710.343	536829	6484.01	12	85.7143	261	3.35217
AGMAT	ENSSSCG00000003463	NA	NA	1.54584e+06	NA	1.1064e+06	NA	NA	NA	2.44035e+06	62573.4	NA	NA	NA	NA	4	28.5714	587	7.53917
AGMO	ENSSSCG00000015356	NA	NA	NA	NA	8342.62	NA	NA	NA	NA	13132.3	NA	NA	NA	NA	2	14.2857	877	11.2638
AGO2	ENSSSCG00000005935	1291.18	13966.6	3129.26	2076.65	NA	5835.35	38640.5	20011.3	5086.51	NA	NA	NA	906.747	NA	9	64.2857	296	3.8017
AGO3	ENSSSCG00000003630	NA	1777.15	NA	11132.7	1850.66	3268.91	NA	NA	NA	NA	NA	NA	NA	NA	4	28.5714	587	7.53917
AGPAT1	ENSSSCG00000001435	NA	5766.05	NA	18156.7	NA	32061.8	NA	NA	NA	NA	NA	NA	NA	162062	4	28.5714	587	7.53917
AGPAT3	ENSSSCG00000038081	22867	7170.41	NA	127368	18572.7	1148.76	6281.76	NA	NA	NA	NA	NA	NA	2292.74	7	50	349	4.4824
AGPAT5	ENSSSCG00000015755	NA	12547.3	NA	8280.94	NA	NA	18676.2	NA	NA	11189.3	13005.2	4109.43	8082.8	NA	7	50	349	4.4824
AGPS	ENSSSCG00000023983	NA	7701.58	NA	NA	NA	NA	13671	2288.23	NA	118527	66119.3	39392.7	NA	NA	6	42.8571	351	4.50809
AGR2	ENSSSCG00000015363	NA	NA	NA	NA	NA	158763	NA	NA	26369.9	468332	684218	1.6597e+06	NA	NA	5	35.7143	462	5.93373
AGRN	ENSSSCG00000022204	835.016	4539.29	20077.8	10906.2	658.782	26481	128.233	2401.58	73.2561	NA	NA	NA	100.921	962.107	11	78.5714	248	3.1852
AGT	ENSSSCG00000010184	186607	38839.5	21014.3	8743.53	6669.66	1987.51	25512.8	36544.1	2840.88	NA	NA	16848.5	18383.8	260151	12	85.7143	261	3.35217
AGTPBP1	ENSSSCG00000010957	1888.48	NA	3889.02	NA	NA	NA	NA	NA	NA	NA	NA	NA	NA	NA	2	14.2857	877	11.2638
AGTRAP	ENSSSCG00000022401	NA	748.939	NA	NA	NA	NA	NA	NA	NA	NA	NA	NA	NA	NA	1	7.14286	2164	27.7935
AGXT	ENSSSCG00000016402	NA	NA	293133	NA	177350	NA	NA	NA	212051	NA	NA	NA	NA	NA	3	21.4286	713	9.15746
AGXT2	ENSSSCG00000016829	25452.4	NA	2.15849e+06	NA	1.14698e+06	NA	NA	NA	1.43497e+06	NA	NA	NA	NA	NA	4	28.5714	587	7.53917
AHCTF1	ENSSSCG00000010863	NA	214.037	NA	335.201	NA	NA	1268.39	NA	NA	1584.74	2843.23	2614.61	NA	NA	6	42.8571	351	4.50809
AHCY	ENSSSCG00000007278	854712	69154.8	792382	75828.9	587949	16346.8	979169	565111	919972	17950.6	76376.9	66751.6	18423.7	79611.1	14	100	523	6.71718
AHCYL1	ENSSSCG00000006816	1.50803e+06	6702.08	27046.5	32428	NA	490.649	112475	42433.3	3577.94	NA	NA	7747.31	8221.88	NA	10	71.4286	279	3.58335
AHCYL2	ENSSSCG00000016568	16207.4	1407.92	NA	92792.2	NA	NA	NA	NA	NA	37889.2	140720	97466.5	NA	NA	6	42.8571	351	4.50809
AHNAK	ENSSSCG00000033010	2691.81	29895.8	33079.3	54492.5	6640.31	478921	26224.3	194578	10412.5	1512.17	22095.2	53353.4	17134.5	87710.9	14	100	523	6.71718
AHNAK2	ENSSSCG00000035669	NA	2576.97	309.906	42815.8	NA	NA	1073.76	4766.17	98.0282	NA	NA	NA	590.566	2887.79	8	57.1429	326	4.187
AHR	ENSSSCG00000030484	NA	164.022	NA	NA	NA	NA	NA	NA	NA	NA	NA	NA	NA	NA	1	7.14286	2164	27.7935
AHSA1	ENSSSCG00000002406	33204.7	15478.4	3465.86	15943.2	7427.75	17633.7	48317.7	5540.23	5482.21	8256.01	5934.35	20605.1	12568.1	8287.5	14	100	523	6.71718
AHSG	ENSSSCG00000011799	55625.7	1.07976e+06	1.93358e+06	1.96709e+06	229834	433920	710872	1.23509e+06	288822	17746.2	96530.6	113330	251913	3.86097e+06	14	100	523	6.71718
AHSP	ENSSSCG00000037878	NA	57324.2	11369	NA	53995.4	12263.7	NA	14194.6	NA	NA	NA	NA	23563.5	NA	6	42.8571	351	4.50809
AIDA	ENSSSCG00000010835	NA	7298.35	1296.77	NA	NA	22458.7	2443.16	NA	NA	NA	3433.19	5094.91	NA	NA	6	42.8571	351	4.50809
AIF1	ENSSSCG00000032341	NA	31515.9	2648.02	NA	12224.2	151618	52206.3	170123	59161.8	NA	NA	NA	NA	10395.9	8	57.1429	326	4.187
AIF1L	ENSSSCG00000034178	NA	16995	11699.5	NA	NA	NA	NA	NA	NA	NA	NA	NA	NA	NA	2	14.2857	877	11.2638
AIFM1	ENSSSCG00000012657	82331.8	714696	17993.9	336950	165678	14383.4	99421.9	63090.8	113649	721299	462913	371262	56080.3	14149.9	14	100	523	6.71718
AIFM2	ENSSSCG00000010258	NA	NA	NA	NA	NA	NA	NA	NA	NA	NA	NA	NA	NA	27775.8	1	7.14286	2164	27.7935
AIG1	ENSSSCG00000004136	NA	760.711	NA	NA	NA	NA	NA	NA	NA	NA	NA	NA	NA	NA	1	7.14286	2164	27.7935
AIMP1	ENSSSCG00000024168	NA	22188.4	23558.8	270375	23361.2	20281.7	156164	11305.6	19268.9	4253.39	15338.8	47249.1	31098	66310.4	13	92.8571	331	4.25122
AIMP2	ENSSSCG00000024245	NA	9881.2	3334.36	43454.1	3696.68	4018.28	7820.6	NA	6394.05	505.292	9050.28	22245.8	10155.8	NA	11	78.5714	248	3.1852
AIP	ENSSSCG00000062981	NA	7128.92	NA	32265.8	7041.78	3289.76	96400.9	15370.7	NA	3953.13	10518.4	8187.94	2101.78	6497.47	11	78.5714	248	3.1852
AIPL1	ENSSSCG00000022026	NA	NA	NA	42953.9	NA	NA	NA	NA	NA	NA	NA	NA	NA	NA	1	7.14286	2164	27.7935
AJUBA	ENSSSCG00000029201	NA	250.739	NA	NA	NA	NA	NA	NA	NA	NA	NA	NA	NA	NA	1	7.14286	2164	27.7935
AK1	ENSSSCG00000005627	2.42667e+06	805847	1.28245e+06	401076	9582.81	473031	38405.9	537799	24062.4	NA	17226.6	54330.6	6.85836e+06	131399	13	92.8571	331	4.25122
AK2	ENSSSCG00000032067	NA	270004	1.5487e+06	559074	568617	353196	314132	193696	1.61403e+06	4298.46	15479.1	13020.8	22006.1	39817.3	13	92.8571	331	4.25122
AK3	ENSSSCG00000023595	6386.59	168815	862792	63171.7	355167	998151	250325	178729	1.22361e+06	18113.5	4981.34	13586	17047	21940	14	100	523	6.71718
AK4	ENSSSCG00000040337	NA	NA	NA	93398.1	NA	NA	NA	NA	NA	NA	NA	NA	NA	NA	1	7.14286	2164	27.7935
AKAP1	ENSSSCG00000034994	NA	7354.41	NA	NA	NA	NA	NA	NA	NA	7778.23	8409.34	4899.42	5559.02	NA	5	35.7143	462	5.93373
AKAP11	ENSSSCG00000009430	NA	212.618	NA	NA	NA	NA	NA	NA	NA	NA	NA	NA	NA	NA	1	7.14286	2164	27.7935
AKAP12	ENSSSCG00000031733	15906.7	22140.8	1369.39	52186.2	1976.54	13516.4	4396.77	25622.6	450.451	NA	NA	NA	4169.7	168563	11	78.5714	248	3.1852
AKAP13	ENSSSCG00000002259	NA	3949.77	NA	NA	NA	NA	853.315	366.486	NA	663.193	1642.88	2170.58	NA	NA	6	42.8571	351	4.50809
AKAP17A	ENSSSCG00000032986	NA	408.537	NA	NA	NA	NA	NA	NA	NA	NA	NA	NA	33276.1	NA	2	14.2857	877	11.2638
AKAP6	ENSSSCG00000024517	NA	449.313	NA	NA	NA	NA	NA	NA	NA	NA	NA	NA	NA	NA	1	7.14286	2164	27.7935
AKAP7	ENSSSCG00000036790	NA	154.317	NA	1058.65	NA	10010.7	NA	46220.5	NA	NA	NA	NA	NA	NA	4	28.5714	587	7.53917
AKAP8	ENSSSCG00000013837	NA	9203.74	NA	NA	NA	NA	NA	NA	NA	NA	NA	NA	NA	NA	1	7.14286	2164	27.7935
AKAP9	ENSSSCG00000015310	844.974	458.707	NA	163.407	16902.4	NA	NA	NA	109.662	164.068	1920.68	346.895	NA	NA	8	57.1429	326	4.187
AKR1A1	ENSSSCG00000029256	NA	111052	2.21528e+06	113751	793482	870324	1.61686e+06	908242	1.57256e+06	51408.8	77177.2	119292	17087.3	229727	13	92.8571	331	4.25122
AKR1B1	ENSSSCG00000040608	NA	402880	NA	117444	64259.1	NA	NA	NA	NA	11213.7	34254.3	26779.2	312928	189403	8	57.1429	326	4.187
AKR1C1	ENSSSCG00000011147	NA	134390	147683	NA	3.85709e+06	178961	55130	121499	3.74357e+06	NA	NA	NA	97181.5	NA	8	57.1429	326	4.187
AKR1C3	ENSSSCG00000011147	NA	NA	31068.7	NA	61823.9	NA	NA	NA	60984	NA	NA	NA	NA	NA	3	21.4286	713	9.15746
AKR1C3	ENSSSCG00000062058	NA	NA	31068.7	NA	61823.9	NA	NA	NA	60984	NA	NA	NA	NA	NA	3	21.4286	713	9.15746
AKR1D1	ENSSSCG00000016519	NA	NA	NA	NA	3.32375e+06	NA	NA	NA	5.10508e+06	NA	NA	NA	NA	NA	2	14.2857	877	11.2638
AKR1E2	ENSSSCG00000036941	NA	NA	29183	NA	96823.2	NA	21889.8	NA	196523	NA	NA	NA	NA	NA	4	28.5714	587	7.53917
AKR7A2	ENSSSCG00000003491	NA	37960.5	4.61632e+06	83031.4	559130	237914	158566	113112	1.88943e+06	74725.1	44385.3	44750.7	10032.1	16436	13	92.8571	331	4.25122
AKT1	ENSSSCG00000039139	NA	4986.33	NA	NA	NA	NA	NA	NA	NA	NA	NA	NA	NA	NA	1	7.14286	2164	27.7935
AKT1S1	ENSSSCG00000003194	NA	11507.5	NA	NA	NA	NA	NA	NA	NA	NA	NA	NA	4386.7	NA	2	14.2857	877	11.2638
AKT2	ENSSSCG00000002989	NA	6317.01	NA	NA	296.502	10024.3	2669.58	9010	NA	NA	NA	NA	4864.44	5713.45	7	50	349	4.4824
AKT3	ENSSSCG00000010872	83703.5	427.009	NA	NA	NA	NA	NA	NA	NA	NA	NA	NA	NA	NA	2	14.2857	877	11.2638
AKTIP	ENSSSCG00000026181	NA	389.221	NA	NA	NA	NA	NA	NA	NA	NA	NA	NA	NA	NA	1	7.14286	2164	27.7935
ALAD	ENSSSCG00000032787	NA	26915.5	35108.7	35130.9	769589	59133.6	24435	35112	1.22059e+06	NA	NA	NA	7384.38	75658.6	10	71.4286	279	3.58335
ALAS1	ENSSSCG00000011437	NA	288.493	NA	NA	2275.17	NA	NA	NA	NA	NA	NA	NA	NA	NA	2	14.2857	877	11.2638
ALB	ENSSSCG00000008948	8.40175e+06	1.17173e+07	6.90427e+06	7.86826e+06	1.51199e+07	9.70647e+06	1.49646e+07	2.99942e+07	1.71993e+07	1.96854e+06	4.8799e+06	5.12519e+06	6.26219e+06	1.40432e+08	14	100	523	6.71718
ALCAM	ENSSSCG00000011946	496431	20207	192965	46995.9	32777.9	183930	41646	8609.16	111183	6539.61	9886.09	3584.03	385.944	10505.6	14	100	523	6.71718
ALDH16A1	ENSSSCG00000003168	84533.4	3298.98	48031.2	1368.12	24613.8	NA	105071	47795.3	63880.1	11670.2	30062.3	38697.5	NA	3957.43	12	85.7143	261	3.35217
ALDH18A1	ENSSSCG00000010495	78018.8	4804.76	31338.4	54981.7	NA	NA	24838.9	10141.2	NA	61633.3	37458.3	48261.9	NA	NA	9	64.2857	296	3.8017
ALDH1A1	ENSSSCG00000028996	341965	45171.1	8.4955e+06	90762.8	1.78593e+07	52489.5	244936	155240	1.64622e+07	201106	73045.7	82977.9	6268.62	650335	14	100	523	6.71718
ALDH1A2	ENSSSCG00000025578	NA	13991.3	NA	7351.92	NA	NA	NA	NA	NA	NA	NA	NA	NA	53050.1	3	21.4286	713	9.15746
ALDH1A3	ENSSSCG00000004822	NA	3265.36	NA	NA	NA	NA	NA	NA	NA	23836	2109.6	NA	1091.21	4372.27	5	35.7143	462	5.93373
ALDH1B1	ENSSSCG00000005361	6724.72	279.193	1.7349e+06	6540.11	72368.7	258.677	11444.5	2008.93	142596	34041.4	14403.5	6987.86	NA	NA	12	85.7143	261	3.35217
ALDH1L1	ENSSSCG00000030626	17126.7	2822.28	1.00275e+06	NA	1.83863e+06	12742.7	1310	11872.4	3.88886e+06	NA	NA	NA	2657.45	85781.3	10	71.4286	279	3.58335
ALDH1L2	ENSSSCG00000000839	41260.9	6210.8	25757.3	3496.43	3016.13	34603.8	4673.86	82043.8	21017.3	NA	NA	NA	1825.37	36385.1	11	78.5714	248	3.1852
ALDH2	ENSSSCG00000009889	274000	13001.3	3.17604e+06	477026	3.60223e+06	35576.8	576984	281826	4.04147e+06	47307	68044.1	83905.8	57854.1	73316.5	14	100	523	6.71718
ALDH3A1	ENSSSCG00000018044	NA	NA	NA	7220.85	NA	NA	NA	NA	NA	NA	NA	NA	NA	NA	1	7.14286	2164	27.7935
ALDH3A2	ENSSSCG00000018041	356841	181076	420065	471140	564670	14240.6	106889	268273	566736	360795	116392	207161	26370.1	111764	14	100	523	6.71718
ALDH4A1	ENSSSCG00000024752	178205	136052	1.12801e+06	13303.6	642269	39673.8	78653.1	51253.5	1.1315e+06	NA	NA	NA	7931.99	7194.01	11	78.5714	248	3.1852
ALDH5A1	ENSSSCG00000001090	925034	80079.6	389335	86426.3	572571	1701.1	47035.2	50876.8	435838	3440.37	NA	3893.57	2151.15	2698.36	13	92.8571	331	4.25122
ALDH6A1	ENSSSCG00000002357	670172	239909	9.929e+06	302719	857599	3802.66	91836.1	213980	1.65533e+06	10131.6	6987.08	13066.5	25990.7	101268	14	100	523	6.71718
ALDH7A1	ENSSSCG00000014247	471636	69189.6	758630	105340	954625	1985.25	209270	187437	1.19197e+06	NA	3125.66	2730.2	16028.3	152744	13	92.8571	331	4.25122
ALDH8A1	ENSSSCG00000028115	NA	NA	188947	NA	146025	NA	NA	NA	181888	NA	NA	NA	NA	NA	3	21.4286	713	9.15746
ALDH9A1	ENSSSCG00000006324	646897	70221.8	5.40941e+06	88433.4	2.6025e+06	7153.93	874219	1.33497e+06	4.73366e+06	156088	109619	80447.1	41627.3	1.18403e+06	14	100	523	6.71718
ALDOA	ENSSSCG00000032556	234228	2.83179e+06	2.23116e+06	1.83133e+06	142655	2.01869e+06	2.69171e+06	2.57691e+06	1.22668e+06	83997.6	224937	232318	1.4489e+07	1.12075e+06	14	100	523	6.71718
ALDOB	ENSSSCG00000038300	37863.7	16499.6	1.85941e+07	NA	5.40713e+06	116102	19401	42195.8	1.26002e+07	95263.5	6165.79	NA	9548.07	NA	11	78.5714	248	3.1852
ALG1	ENSSSCG00000007919	NA	NA	NA	NA	4186.83	NA	NA	NA	NA	NA	NA	NA	NA	NA	1	7.14286	2164	27.7935
ALG10	ENSSSCG00000026719	NA	NA	NA	8605.08	NA	NA	NA	NA	NA	NA	NA	NA	NA	NA	1	7.14286	2164	27.7935
ALG11	ENSSSCG00000009381	NA	2006.09	NA	NA	NA	NA	NA	NA	NA	NA	4506.12	3882.82	NA	NA	3	21.4286	713	9.15746
ALG12	ENSSSCG00000000980	NA	NA	NA	2254.83	NA	NA	NA	NA	NA	6668	7141.13	11650	NA	NA	4	28.5714	587	7.53917
ALG2	ENSSSCG00000005383	NA	2150.42	NA	NA	NA	NA	NA	NA	NA	NA	NA	NA	NA	NA	1	7.14286	2164	27.7935
ALG3	ENSSSCG00000021319	NA	572.282	NA	NA	NA	NA	NA	NA	NA	NA	3385.84	1503.35	NA	NA	3	21.4286	713	9.15746
ALG5	ENSSSCG00000009360	NA	1273.45	NA	NA	5725.74	NA	17743.3	NA	1343.84	5714.22	5404.73	16931.4	NA	NA	7	50	349	4.4824
ALG8	ENSSSCG00000014887	NA	1055.62	NA	NA	NA	NA	NA	NA	NA	NA	NA	NA	NA	NA	1	7.14286	2164	27.7935
ALG9	ENSSSCG00000015023	NA	362.778	NA	NA	NA	NA	NA	NA	NA	2932.11	9741.09	4015.11	NA	NA	4	28.5714	587	7.53917
ALKBH3	ENSSSCG00000040937	NA	6222.35	NA	NA	NA	NA	NA	NA	NA	NA	NA	NA	NA	NA	1	7.14286	2164	27.7935
ALKBH5	ENSSSCG00000035120	NA	1788.66	NA	3881.14	NA	NA	20860.6	NA	NA	NA	NA	NA	NA	NA	3	21.4286	713	9.15746
ALKBH7	ENSSSCG00000024254	NA	2923.18	NA	NA	NA	NA	NA	NA	NA	NA	NA	NA	NA	NA	1	7.14286	2164	27.7935
ALMS1	ENSSSCG00000037977	NA	NA	NA	759.634	NA	NA	NA	NA	NA	NA	1832.09	2089.17	NA	NA	3	21.4286	713	9.15746
ALOX15	ENSSSCG00000017923	NA	10813.1	NA	NA	NA	28536.5	43526.1	187077	NA	150640	6352.91	9349.22	4160.17	130934	9	64.2857	296	3.8017
ALOX5	ENSSSCG00000010404	NA	1185.58	NA	NA	NA	NA	8292.02	NA	NA	4799.38	NA	6488.52	NA	NA	4	28.5714	587	7.53917
ALOX5AP	ENSSSCG00000009330	NA	5523.48	NA	NA	NA	NA	NA	NA	NA	27757.6	14069.8	7942.64	NA	23332.1	5	35.7143	462	5.93373
ALPK2	ENSSSCG00000004918	NA	698.237	NA	NA	NA	NA	NA	NA	NA	NA	NA	NA	NA	NA	1	7.14286	2164	27.7935
ALPK3	ENSSSCG00000041322	NA	5074.56	NA	NA	NA	NA	NA	NA	NA	NA	NA	NA	NA	NA	1	7.14286	2164	27.7935
ALPL	ENSSSCG00000032607	NA	468.393	23466.2	17914.4	NA	NA	8643.81	NA	NA	6696.29	2416.6	1210.61	NA	NA	7	50	349	4.4824
ALS2	ENSSSCG00000016109	5185.06	178.391	NA	NA	NA	NA	NA	NA	NA	NA	NA	NA	NA	NA	2	14.2857	877	11.2638
ALS2CL	ENSSSCG00000021997	NA	NA	NA	NA	NA	NA	NA	NA	NA	NA	2444.33	NA	NA	NA	1	7.14286	2164	27.7935
ALYREF	ENSSSCG00000032655	15823.7	58317.6	11953	544898	28061	21482.3	113239	94849.5	6182.03	12223.6	11043.9	18266.2	12534.7	NA	13	92.8571	331	4.25122
AMBP	ENSSSCG00000005485	NA	36446.7	54400.9	NA	60760.7	35985.1	NA	11214.1	20000	NA	NA	NA	14251.3	77305.9	8	57.1429	326	4.187
AMDHD1	ENSSSCG00000000893	NA	NA	NA	NA	100969	NA	NA	NA	272504	NA	NA	NA	NA	NA	2	14.2857	877	11.2638
AMDHD2	ENSSSCG00000008057	NA	7055.19	14909.9	6404.07	NA	10939.2	23457.8	8137.58	NA	NA	NA	NA	NA	NA	6	42.8571	351	4.50809
AMER2	ENSSSCG00000022678	NA	NA	NA	2319.72	NA	NA	NA	NA	NA	NA	NA	NA	NA	NA	1	7.14286	2164	27.7935
AMN	ENSSSCG00000002524	NA	NA	350898	NA	NA	NA	NA	NA	NA	8666.8	NA	NA	NA	NA	2	14.2857	877	11.2638
AMOT	ENSSSCG00000012591	NA	NA	1272.28	NA	NA	NA	NA	2379.74	NA	NA	NA	NA	NA	NA	2	14.2857	877	11.2638
AMOTL2	ENSSSCG00000011643	NA	181.431	NA	NA	NA	NA	NA	NA	NA	NA	NA	NA	NA	NA	1	7.14286	2164	27.7935
AMPD1	ENSSSCG00000006754	NA	NA	NA	NA	NA	NA	2004.06	NA	NA	NA	NA	NA	426227	855.151	3	21.4286	713	9.15746
AMPD2	ENSSSCG00000031125	44968.1	519.562	348.131	3704.11	2075.71	NA	80268.8	21484.4	20173.6	17771.1	NA	NA	NA	NA	9	64.2857	296	3.8017
AMPD3	ENSSSCG00000022492	NA	1058.9	NA	NA	1410.74	NA	NA	NA	571.405	NA	NA	NA	5519.27	NA	4	28.5714	587	7.53917
AMPH	ENSSSCG00000024136	491052	NA	NA	178512	NA	NA	NA	NA	NA	NA	NA	NA	NA	NA	2	14.2857	877	11.2638
AMT	ENSSSCG00000022975	NA	6815.62	2722.68	6965.08	68580.1	NA	NA	NA	104114	48442.5	33577.3	48231.5	NA	NA	8	57.1429	326	4.187
AMZ2	ENSSSCG00000017264	NA	131.772	NA	NA	NA	NA	NA	NA	NA	NA	NA	NA	NA	NA	1	7.14286	2164	27.7935
ANAPC1	ENSSSCG00000008105	NA	57.7115	NA	NA	NA	NA	438.935	1440.06	NA	NA	NA	NA	1728.08	NA	4	28.5714	587	7.53917
ANAPC7	ENSSSCG00000030222	NA	199.664	NA	NA	NA	NA	NA	NA	NA	NA	NA	NA	NA	NA	1	7.14286	2164	27.7935
ANGEL2	ENSSSCG00000015588	NA	230.625	NA	NA	NA	NA	NA	NA	NA	NA	NA	NA	NA	NA	1	7.14286	2164	27.7935
ANGPT4	ENSSSCG00000007198	NA	821.16	NA	NA	NA	NA	NA	NA	NA	NA	NA	NA	NA	NA	1	7.14286	2164	27.7935
ANGPTL2	ENSSSCG00000005608	NA	414.621	NA	NA	NA	NA	NA	NA	NA	NA	NA	NA	NA	NA	1	7.14286	2164	27.7935
ANK1	ENSSSCG00000007022	NA	4485.18	16798.3	53334	10247.3	NA	NA	23524.6	NA	13327.6	8992.1	26103.8	NA	1234.91	9	64.2857	296	3.8017
ANK2	ENSSSCG00000009125	299450	10474.9	8500.88	71359.8	NA	NA	1960.91	1328.62	368.241	NA	NA	NA	533.775	NA	8	57.1429	326	4.187
ANK3	ENSSSCG00000010212	NA	90.8376	NA	NA	NA	NA	NA	NA	NA	NA	NA	NA	NA	NA	1	7.14286	2164	27.7935
ANKFY1	ENSSSCG00000017877	70658.4	1543.27	48416	2004.28	4560.2	1059.55	38256.5	30996.9	2627.71	4694.02	11797.7	6693.39	79420.2	2135.66	14	100	523	6.71718
ANKIB1	ENSSSCG00000015314	NA	144.726	NA	NA	NA	NA	NA	NA	NA	NA	424.522	NA	NA	NA	2	14.2857	877	11.2638
ANKLE2	ENSSSCG00000026781	NA	1795.02	NA	NA	NA	NA	NA	NA	NA	NA	1306.07	976.302	NA	NA	3	21.4286	713	9.15746
ANKMY2	ENSSSCG00000015360	NA	9488.64	NA	NA	NA	NA	10655.9	NA	NA	9861.33	4927.66	4778.61	NA	NA	5	35.7143	462	5.93373
ANKRD1	ENSSSCG00000010461	NA	29780.5	NA	NA	NA	NA	NA	NA	NA	NA	NA	NA	NA	NA	1	7.14286	2164	27.7935
ANKRD17	ENSSSCG00000024592	NA	1900.88	NA	NA	NA	NA	NA	NA	NA	NA	NA	NA	NA	NA	1	7.14286	2164	27.7935
ANKRD2	ENSSSCG00000010522	NA	NA	NA	NA	NA	NA	NA	NA	NA	NA	NA	NA	22420	NA	1	7.14286	2164	27.7935
ANKRD22	ENSSSCG00000010445	NA	NA	NA	NA	NA	NA	NA	NA	NA	39678.6	174484	232464	NA	NA	3	21.4286	713	9.15746
ANKRD23	ENSSSCG00000008200	NA	10090.2	NA	NA	NA	NA	NA	NA	NA	NA	NA	NA	NA	NA	1	7.14286	2164	27.7935
ANKRD24	ENSSSCG00000013497	NA	NA	NA	961.993	NA	NA	NA	NA	NA	NA	NA	NA	NA	NA	1	7.14286	2164	27.7935
ANKRD27	ENSSSCG00000002859	NA	50.7429	NA	NA	NA	NA	NA	NA	NA	515.427	505.817	432.379	NA	NA	4	28.5714	587	7.53917
ANKRD28	ENSSSCG00000011194	NA	84.3396	483.821	NA	NA	NA	1774.33	NA	NA	NA	NA	NA	NA	NA	3	21.4286	713	9.15746
ANKRD40	ENSSSCG00000038760	NA	129248	NA	NA	NA	NA	NA	NA	NA	NA	NA	NA	NA	NA	1	7.14286	2164	27.7935
ANKRD44	ENSSSCG00000016074	NA	517.799	NA	NA	NA	1761.46	23891.6	16384.1	NA	5964.51	3269.17	4212.22	NA	NA	7	50	349	4.4824
ANKRD46	ENSSSCG00000006065	NA	1228.06	NA	19850.9	NA	NA	NA	NA	NA	NA	NA	NA	NA	NA	2	14.2857	877	11.2638
ANKRD50	ENSSSCG00000022173	NA	71.2395	NA	NA	NA	NA	NA	NA	NA	NA	NA	NA	NA	NA	1	7.14286	2164	27.7935
ANKS1A	ENSSSCG00000001534	NA	7364.85	NA	1091.04	NA	NA	NA	NA	NA	NA	2593.76	NA	NA	NA	3	21.4286	713	9.15746
ANKS4B	ENSSSCG00000007850	NA	NA	30213.9	NA	NA	NA	3218.34	NA	NA	58609.4	6964.14	9533.74	NA	NA	5	35.7143	462	5.93373
ANKZF1	ENSSSCG00000016212	NA	NA	NA	NA	NA	NA	NA	NA	NA	121092	126747	57895.2	NA	NA	3	21.4286	713	9.15746
ANLN	ENSSSCG00000016658	13976.3	NA	NA	NA	NA	NA	NA	NA	NA	NA	NA	NA	NA	NA	1	7.14286	2164	27.7935
ANO1	ENSSSCG00000024158	NA	NA	323.881	NA	NA	NA	1468.8	NA	203.741	NA	NA	NA	NA	NA	3	21.4286	713	9.15746
ANO10	ENSSSCG00000011296	NA	8890.22	NA	2320.48	NA	NA	NA	NA	NA	9725.45	NA	NA	NA	5798.58	4	28.5714	587	7.53917
ANO6	ENSSSCG00000000804	NA	2469.35	2608.51	NA	NA	12673.6	2770.61	54768.5	NA	33855.5	2903.08	4681.7	NA	4198.11	9	64.2857	296	3.8017
ANO8	ENSSSCG00000039330	NA	216.471	NA	1631.85	NA	NA	NA	NA	NA	NA	NA	NA	NA	NA	2	14.2857	877	11.2638
ANO9	ENSSSCG00000024569	NA	NA	NA	NA	NA	NA	NA	NA	NA	6959.92	12909	16269.7	NA	NA	3	21.4286	713	9.15746
ANP32A	ENSSSCG00000004963	5436.4	52425.5	481663	743347	74561.2	1.26836e+06	4.18065e+06	677841	410041	94626.4	31139.3	77822	72361.9	61283.4	14	100	523	6.71718
ANP32B	ENSSSCG00000062892	NA	80800.7	148782	47251.6	12815.7	271500	1.28886e+06	219274	68049	67158.3	30406.8	20415.4	9518.23	NA	12	85.7143	261	3.35217
ANP32E	ENSSSCG00000035209	NA	27194	NA	500356	13962.9	253795	1.97275e+06	114892	NA	47720.3	21729.1	26302.1	15500	NA	10	71.4286	279	3.58335
ANPEP	ENSSSCG00000001849	NA	559.596	2.40541e+06	56592.1	192463	162.234	14810.8	12218.4	57898.5	1.02789e+07	133357	170212	516.541	18676.6	13	92.8571	331	4.25122
ANTXR1	ENSSSCG00000008340	NA	150.251	NA	4534.35	NA	NA	NA	NA	NA	NA	NA	NA	NA	NA	2	14.2857	877	11.2638
ANTXR2	ENSSSCG00000009256	NA	2172.53	NA	NA	NA	NA	NA	NA	NA	NA	2619.68	NA	NA	NA	2	14.2857	877	11.2638
ANXA1	ENSSSCG00000005267	NA	99834.6	267763	783177	140505	8.53418e+06	1.80764e+06	5.30068e+06	263183	195478	423897	692540	57481.9	685167	13	92.8571	331	4.25122
ANXA11	ENSSSCG00000010331	55619.7	96408.6	819297	95130.6	52443.1	365202	909342	1.23936e+06	9685.82	1.24052e+06	1.69116e+06	1.37864e+06	31110.1	94683.1	14	100	523	6.71718
ANXA13	ENSSSCG00000005979	NA	NA	NA	NA	NA	5550.23	NA	NA	NA	376901	9111.13	45113.3	NA	NA	4	28.5714	587	7.53917
ANXA2	ENSSSCG00000004578	NA	609707	515727	639949	407953	2.89066e+06	3.09385e+06	2.75673e+06	514803	1.51171e+07	1.34827e+07	8.21147e+06	365999	9.43848e+06	13	92.8571	331	4.25122
ANXA5	ENSSSCG00000009097	66597.3	685066	1.2845e+06	1.0518e+06	203082	2.16873e+07	1.2041e+06	6.59652e+06	492975	104369	317730	362386	107268	4.81571e+06	14	100	523	6.71718
ANXA6	ENSSSCG00000017089	1.07094e+06	256290	123627	583671	283903	36561.9	424162	1.12205e+06	725534	349696	381483	559646	179533	194417	14	100	523	6.71718
ANXA7	ENSSSCG00000010299	103893	50704	82640.3	112122	30371	156492	214604	252874	29298.6	194233	317452	240634	45857.6	50426.5	14	100	523	6.71718
ANXA8	ENSSSCG00000010370	NA	5211.81	NA	NA	NA	NA	NA	NA	NA	NA	NA	NA	NA	24908.4	2	14.2857	877	11.2638
AOC1	ENSSSCG00000016442	NA	NA	891161	NA	NA	NA	NA	NA	NA	29964.6	16662.9	14918.7	NA	NA	4	28.5714	587	7.53917
AOX1	ENSSSCG00000029606	NA	140.83	31914.4	NA	513521	68.7593	NA	89.4937	1.03246e+06	NA	NA	NA	NA	27237.4	7	50	349	4.4824
AP1B1	ENSSSCG00000009978	55555.6	6977.96	69713.5	19595.3	34128.9	41328.5	30395.8	62944.8	51359.5	4131.22	23618.9	29083.7	9700.11	22936.2	14	100	523	6.71718
AP1G1	ENSSSCG00000002740	158217	5096.81	104829	3480.36	3944.01	30395.6	65739	48638.5	13659.8	5344.96	28508.2	46871	2204	1933.93	14	100	523	6.71718
AP1G2	ENSSSCG00000002015	NA	NA	NA	NA	NA	NA	NA	669.252	2206.91	NA	NA	NA	NA	NA	2	14.2857	877	11.2638
AP1M1	ENSSSCG00000013856	74421.6	8224.09	3354.6	9716.45	6784.93	5257.63	33578.8	36078.7	NA	3027.29	NA	20818.4	NA	6164.09	11	78.5714	248	3.1852
AP1M2	ENSSSCG00000025838	NA	NA	NA	NA	NA	NA	NA	NA	NA	10695.1	23298.9	42770.6	NA	NA	3	21.4286	713	9.15746
AP1S1	ENSSSCG00000021145	33544.6	871.588	43668.2	5703.78	14973.9	9900.89	31126.6	25000.5	13406	NA	NA	10037.1	NA	NA	10	71.4286	279	3.58335
AP1S2	ENSSSCG00000036074	72993.9	829.476	NA	NA	NA	7167.91	35836.3	8358.8	NA	NA	NA	NA	NA	NA	5	35.7143	462	5.93373
AP2A1	ENSSSCG00000003199	506148	14412.2	44828.3	108973	21981.6	1924.09	27698.3	55334.4	57261.4	40579.9	218027	177950	2711.48	2638.86	14	100	523	6.71718
AP2A2	ENSSSCG00000012836	NA	6895.16	NA	NA	NA	NA	NA	NA	NA	NA	NA	NA	NA	NA	1	7.14286	2164	27.7935
AP2B1	ENSSSCG00000017712	909759	53330.3	240428	80221.5	32576.6	69535.9	127724	151417	67681	31388	166241	192722	7330.53	4210.45	14	100	523	6.71718
AP2M1	ENSSSCG00000024437	1.38507e+06	16256.3	31801.3	133993	29830.3	NA	109997	152876	12610.7	72236.9	150840	131443	11651.5	13097	13	92.8571	331	4.25122
AP2S1	ENSSSCG00000003106	34170.5	20428.3	NA	15654.3	31516.7	NA	72812.4	12332.4	52517.3	9754.98	102633	28029.1	9079.88	39546.2	12	85.7143	261	3.35217
AP3B1	ENSSSCG00000014101	1938.05	3340.07	45131.9	NA	829.537	1271.89	56207.8	14491.6	NA	1897.67	15359.6	25359.2	3217.48	1315.3	12	85.7143	261	3.35217
AP3B2	ENSSSCG00000001807	100046	808.701	3093.84	8749.26	NA	776.17	6064.31	1221	NA	NA	NA	NA	NA	NA	7	50	349	4.4824
AP3D1	ENSSSCG00000040157	117638	2581.45	1167.74	24214.9	830.479	2021.74	24662.9	2549.46	NA	2591.77	5046.26	12713	NA	955.454	12	85.7143	261	3.35217
AP3M1	ENSSSCG00000010314	75617.3	10002.6	NA	3011.4	NA	8578.49	45053.2	15835	NA	41719	101785	98858.4	NA	NA	9	64.2857	296	3.8017
AP3M2	ENSSSCG00000007033	36537.9	NA	NA	3650.19	NA	NA	NA	NA	NA	NA	NA	NA	NA	NA	2	14.2857	877	11.2638
AP3S2	ENSSSCG00000030174	NA	2234.73	90079.6	7223.04	NA	NA	5796.07	37216.2	NA	NA	NA	NA	NA	NA	5	35.7143	462	5.93373
AP4E1	ENSSSCG00000004634	NA	4081.77	NA	NA	NA	NA	NA	NA	NA	NA	NA	NA	NA	NA	1	7.14286	2164	27.7935
AP4M1	ENSSSCG00000034288	NA	1316.93	NA	NA	NA	NA	NA	NA	NA	NA	NA	NA	NA	NA	1	7.14286	2164	27.7935
AP4S1	ENSSSCG00000001972	NA	1723.7	NA	NA	NA	NA	NA	NA	NA	NA	NA	NA	NA	NA	1	7.14286	2164	27.7935
AP5B1	ENSSSCG00000012978	NA	NA	NA	NA	NA	NA	NA	NA	NA	649.955	860.703	1025.99	NA	NA	3	21.4286	713	9.15746
APAF1	ENSSSCG00000000884	NA	194.657	NA	NA	NA	NA	11323.9	273.64	112.265	363.359	492.262	789.089	NA	NA	7	50	349	4.4824
APBB1	ENSSSCG00000014628	NA	253.792	NA	NA	NA	NA	NA	NA	NA	NA	NA	NA	NA	NA	1	7.14286	2164	27.7935
APBB1IP	ENSSSCG00000030156	NA	907.048	NA	NA	NA	NA	133025	232540	NA	2571.95	NA	NA	NA	NA	4	28.5714	587	7.53917
APBB2	ENSSSCG00000022168	NA	469.37	NA	NA	NA	NA	NA	NA	NA	NA	NA	NA	NA	NA	1	7.14286	2164	27.7935
APCS	ENSSSCG00000037268	NA	7036.45	NA	NA	16332.2	NA	NA	NA	NA	NA	NA	6935.73	NA	NA	3	21.4286	713	9.15746
APEH	ENSSSCG00000011385	64305.8	26735.1	82747.9	9838.85	24563.7	2178.29	33450.5	53352.1	91003	3228.11	2459.59	7825.82	3251.92	14175	14	100	523	6.71718
APEX1	ENSSSCG00000040060	NA	56169.7	78559.9	184770	38252.3	115803	263439	318171	55976.1	9004.84	14693.1	14139.9	31634.4	17540.6	13	92.8571	331	4.25122
APIP	ENSSSCG00000013299	NA	11917	23945.3	NA	34142	23748	4047.74	7933.23	NA	NA	NA	NA	7733.49	16140.1	8	57.1429	326	4.187
APLF	ENSSSCG00000008346	NA	582.838	NA	NA	NA	NA	NA	NA	NA	NA	NA	NA	NA	NA	1	7.14286	2164	27.7935
APLP1	ENSSSCG00000002916	14042.5	NA	NA	1432.42	NA	NA	NA	NA	NA	NA	NA	NA	NA	NA	2	14.2857	877	11.2638
APLP2	ENSSSCG00000015244	5106.27	790.829	4209.48	78252.9	NA	2768.86	NA	NA	NA	NA	6199.98	1564.51	NA	NA	7	50	349	4.4824
APMAP	ENSSSCG00000036286	278419	23654.6	43080.4	224746	148295	196597	154355	96137.4	86556.9	62149.8	62587.1	121533	7679.1	131814	14	100	523	6.71718
APOA1	ENSSSCG00000030921	825858	1.29815e+06	5.88527e+06	828574	931357	6.14393e+06	1.68868e+06	3.16296e+06	1.62551e+06	175483	142956	271490	298927	2.93501e+06	14	100	523	6.71718
APOA2	ENSSSCG00000006355	NA	88739.3	NA	NA	100640	NA	NA	NA	NA	8770.67	30040.1	25659.2	118023	313729	7	50	349	4.4824
APOA4	ENSSSCG00000040689	16747.1	4858.97	4748.1	3567.08	22305.8	21470.1	NA	NA	NA	NA	2701.27	9368.05	92219.8	6856.14	10	71.4286	279	3.58335
APOB	ENSSSCG00000008595	35900.1	10072	50988.1	133.765	39298.6	44422.3	645.704	31937.8	154048	2355.99	19992.9	13061.4	4852.79	1460.58	14	100	523	6.71718
APOBEC2	ENSSSCG00000042447	NA	164170	NA	NA	NA	NA	NA	NA	NA	NA	NA	NA	500019	NA	2	14.2857	877	11.2638
APOBR	ENSSSCG00000033623	NA	237.124	NA	NA	NA	NA	318.868	651.624	NA	NA	NA	NA	NA	NA	3	21.4286	713	9.15746
APOC3	ENSSSCG00000015069	NA	64086.1	95032	9203.34	247523	33603	NA	NA	82670.6	35091.6	2331.99	3881.01	25938.3	106902	11	78.5714	248	3.1852
APOD	ENSSSCG00000011831	NA	3966.64	NA	NA	NA	NA	NA	10582.5	NA	NA	NA	NA	NA	15545.7	3	21.4286	713	9.15746
APOE	ENSSSCG00000003088	6341	6060.73	NA	19470.2	193539	3748.28	4130.07	1823.9	53590.6	4699.78	7248.79	7044.29	NA	147220	12	85.7143	261	3.35217
APOH	ENSSSCG00000040910	NA	117797	236073	83554.5	98503.2	5037.15	83235.6	199602	53772.4	418751	517709	456823	23687.4	126330	13	92.8571	331	4.25122
APOM	ENSSSCG00000001411	NA	4445.4	16165.2	NA	12480.4	NA	NA	NA	11495.1	NA	NA	NA	NA	NA	4	28.5714	587	7.53917
ApoN	ENSSSCG00000000398	NA	18276.8	35852.1	NA	41085.3	NA	5897.99	NA	NA	NA	NA	NA	NA	93596.5	5	35.7143	462	5.93373
APPL1	ENSSSCG00000032357	110212	5071.26	58120.6	39365.1	1923.83	30294.8	39298.9	30195.8	3740.64	NA	970.567	1854	3843.48	7804.89	13	92.8571	331	4.25122
APPL2	ENSSSCG00000000841	NA	2750.29	NA	16363.4	NA	10453.4	NA	NA	NA	2296.38	7113.03	19312.3	NA	NA	6	42.8571	351	4.50809
APRT	ENSSSCG00000002650	65215.6	21993.6	236084	6875.85	13881.6	13044.9	104985	56892.9	64753.4	56296.1	19043.8	28558.3	6825.97	12378.7	14	100	523	6.71718
AQP1	ENSSSCG00000033190	NA	16950.5	203306	NA	NA	NA	NA	NA	NA	54363.9	NA	31461.9	330.895	NA	5	35.7143	462	5.93373
AQP8	ENSSSCG00000031865	NA	NA	NA	NA	NA	NA	NA	NA	NA	90546.3	223796	185088	NA	NA	3	21.4286	713	9.15746
AQR	ENSSSCG00000004802	NA	463.785	200.819	1525.02	NA	NA	6526.98	NA	NA	1893.39	2724.86	3407.09	NA	NA	7	50	349	4.4824
ARAF	ENSSSCG00000012275	NA	676.258	NA	NA	NA	NA	NA	NA	NA	5053.35	4940.73	4373.63	NA	NA	4	28.5714	587	7.53917
ARAP1	ENSSSCG00000014817	597.888	795.438	1450.4	NA	NA	4578.45	11897.1	21022.4	NA	NA	602.366	903.058	1259.33	NA	9	64.2857	296	3.8017
ARAP3	ENSSSCG00000014391	NA	184.644	NA	NA	NA	NA	NA	NA	NA	NA	NA	NA	NA	NA	1	7.14286	2164	27.7935
ARCN1	ENSSSCG00000030053	10833.6	11930.9	50631.7	23463.4	38842.4	106263	160126	94484.6	77221.8	20385.4	74597	86252.4	16990.6	9549.29	14	100	523	6.71718
ARF1	ENSSSCG00000013992	NA	2505.35	NA	NA	22681.1	1438.22	8494.08	3027.44	670.109	14707.5	15075.6	14334	14365.2	NA	10	71.4286	279	3.58335
ARF2	ENSSSCG00000031893	NA	4154.38	NA	NA	NA	NA	14584	3600.24	NA	6653.8	NA	1909.96	NA	NA	5	35.7143	462	5.93373
ARF3	ENSSSCG00000051954	NA	116674	NA	NA	NA	NA	NA	NA	NA	NA	NA	NA	12787	NA	2	14.2857	877	11.2638
ARF4	ENSSSCG00000031791	190768	30010.2	276968	110160	85548.3	306892	439511	340639	103098	247495	274626	280593	23056.4	134263	14	100	523	6.71718
ARF5	ENSSSCG00000016593	186917	6808.25	85245.7	3782.96	7382.21	33686.4	67453.2	17084.7	14749.5	18268.7	12607.4	10682.5	15044.5	5321.34	14	100	523	6.71718
ARF6	ENSSSCG00000005012	27074	21968.9	158207	NA	154863	148809	285150	162544	46945.5	287054	191093	262866	NA	NA	11	78.5714	248	3.1852
ARFGAP1	ENSSSCG00000032235	NA	3365.59	NA	10869.6	NA	NA	NA	NA	NA	NA	NA	NA	NA	NA	2	14.2857	877	11.2638
ARFGAP2	ENSSSCG00000013245	NA	6087.17	240.438	4050.36	4298.97	NA	NA	NA	1633.86	NA	2908.04	NA	3425.1	NA	7	50	349	4.4824
ARFGAP3	ENSSSCG00000000037	NA	11200.8	4344.97	NA	5332.11	NA	24390.7	5658.97	3166.32	3866.7	2312.03	3646.65	NA	NA	9	64.2857	296	3.8017
ARFGEF1	ENSSSCG00000006201	2147.33	356.594	4437.07	1096.24	NA	NA	1735.6	1508.5	NA	398.999	757.727	965.55	NA	NA	9	64.2857	296	3.8017
ARFGEF2	ENSSSCG00000007460	499.75	305.409	1041.94	152.266	NA	NA	513.543	266.078	NA	NA	NA	NA	NA	NA	6	42.8571	351	4.50809
ARFGEF3	ENSSSCG00000022968	1607.69	61.6371	NA	NA	NA	NA	NA	NA	NA	NA	NA	NA	NA	NA	2	14.2857	877	11.2638
ARFIP1	ENSSSCG00000009010	NA	5329.29	5825.51	NA	2623.86	24126.7	45251.3	NA	NA	4003.65	16502.7	11254.3	NA	9122.75	9	64.2857	296	3.8017
ARFRP1	ENSSSCG00000035304	NA	NA	NA	NA	NA	NA	NA	NA	NA	NA	1605.06	3126.73	NA	NA	2	14.2857	877	11.2638
ARG1	ENSSSCG00000004195	NA	8233.24	NA	NA	1.50731e+06	13719.4	NA	3598.72	3.04004e+06	NA	NA	NA	NA	NA	5	35.7143	462	5.93373
ARG2	ENSSSCG00000002294	NA	1845.01	NA	NA	NA	NA	NA	NA	NA	NA	NA	NA	7538.4	NA	2	14.2857	877	11.2638
ARGLU1	ENSSSCG00000009536	NA	11571.5	NA	9208.1	NA	NA	36620.9	NA	5852.47	25564.5	20301	17532.1	NA	NA	7	50	349	4.4824
ARHGAP1	ENSSSCG00000013256	229169	15327.4	121796	25161.8	53011.3	149047	122413	488659	9672.64	9201.43	5603.7	22421.4	9640.36	57999.7	14	100	523	6.71718
ARHGAP12	ENSSSCG00000011026	NA	97.9009	NA	NA	NA	NA	NA	NA	NA	NA	NA	1343.95	NA	NA	2	14.2857	877	11.2638
ARHGAP15	ENSSSCG00000015671	NA	NA	NA	NA	NA	NA	77201.2	NA	NA	NA	NA	NA	NA	NA	1	7.14286	2164	27.7935
ARHGAP17	ENSSSCG00000031488	NA	7285.52	NA	NA	NA	2854.17	100354	88466.3	NA	2672.63	2348.49	4577.07	NA	NA	7	50	349	4.4824
ARHGAP18	ENSSSCG00000004205	NA	2478.86	636.22	NA	NA	NA	10456.4	6278.2	NA	NA	2094.46	3542.2	NA	NA	6	42.8571	351	4.50809
ARHGAP21	ENSSSCG00000011074	NA	74.1277	NA	NA	NA	NA	NA	NA	NA	NA	NA	NA	NA	NA	1	7.14286	2164	27.7935
ARHGAP24	ENSSSCG00000009229	NA	276.086	NA	NA	NA	NA	NA	NA	NA	NA	NA	NA	NA	NA	1	7.14286	2164	27.7935
ARHGAP25	ENSSSCG00000008344	NA	1777.57	722.941	NA	NA	16287.2	19239.4	112736	NA	NA	NA	NA	NA	NA	5	35.7143	462	5.93373
ARHGAP26	ENSSSCG00000014399	15904.5	171.866	NA	2551.47	NA	NA	NA	NA	NA	NA	NA	NA	NA	NA	3	21.4286	713	9.15746
ARHGAP27	ENSSSCG00000017328	NA	403.575	NA	NA	NA	NA	8842.67	3911.71	NA	4400.61	4958.42	4932.35	NA	NA	6	42.8571	351	4.50809
ARHGAP29	ENSSSCG00000006889	NA	329.352	NA	NA	NA	NA	NA	NA	NA	NA	NA	NA	NA	NA	1	7.14286	2164	27.7935
ARHGAP30	ENSSSCG00000006372	NA	NA	NA	NA	NA	NA	5666.26	1271.02	NA	NA	NA	NA	NA	NA	2	14.2857	877	11.2638
ARHGAP35	ENSSSCG00000003107	309.612	3140.84	NA	NA	NA	NA	NA	NA	NA	NA	1771.08	503.475	NA	NA	4	28.5714	587	7.53917
ARHGAP4	ENSSSCG00000012790	NA	300.147	NA	NA	NA	857.154	72969.6	45275.1	NA	5560.99	1474.33	2785.21	NA	NA	7	50	349	4.4824
ARHGAP44	ENSSSCG00000018019	NA	123.06	NA	NA	NA	NA	NA	NA	NA	NA	NA	NA	NA	NA	1	7.14286	2164	27.7935
ARHGAP45	ENSSSCG00000027565	NA	916.375	NA	NA	643.164	4112.46	317020	46680.3	263.57	2124.06	1542.03	4202.76	NA	NA	9	64.2857	296	3.8017
ARHGAP5	ENSSSCG00000001966	3216.29	966.912	NA	NA	NA	NA	NA	421.649	NA	NA	NA	NA	NA	NA	3	21.4286	713	9.15746
ARHGAP6	ENSSSCG00000012112	NA	424.242	NA	NA	NA	NA	NA	NA	NA	NA	NA	NA	NA	NA	1	7.14286	2164	27.7935
ARHGDIA	ENSSSCG00000034058	742216	200539	543094	453865	544031	1.81602e+06	1.44622e+06	2.04363e+06	924641	41672.8	87200.1	98329.2	112529	670843	14	100	523	6.71718
ARHGDIB	ENSSSCG00000033337	NA	56180.1	20360.2	NA	124318	802927	2.0273e+06	1.50552e+06	10478.4	34748.8	11143.9	24466.5	11170.2	83796.1	12	85.7143	261	3.35217
ARHGEF1	ENSSSCG00000003040	NA	7817.08	272.091	NA	NA	5074.15	125899	14317.5	26941.7	5348.07	12239.6	2747.85	NA	NA	9	64.2857	296	3.8017
ARHGEF10L	ENSSSCG00000003486	NA	172.062	NA	NA	NA	NA	NA	NA	NA	NA	NA	NA	NA	NA	1	7.14286	2164	27.7935
ARHGEF11	ENSSSCG00000006461	NA	620.566	NA	NA	NA	NA	NA	NA	NA	NA	NA	NA	NA	NA	1	7.14286	2164	27.7935
ARHGEF12	ENSSSCG00000015129	NA	2323.13	NA	2687.14	NA	NA	NA	NA	NA	NA	NA	NA	NA	NA	2	14.2857	877	11.2638
ARHGEF15	ENSSSCG00000028048	NA	21.5207	NA	NA	NA	NA	NA	NA	NA	NA	NA	NA	NA	NA	1	7.14286	2164	27.7935
ARHGEF16	ENSSSCG00000024223	NA	NA	NA	NA	NA	NA	NA	NA	NA	1752.76	1746.48	1836.23	NA	NA	3	21.4286	713	9.15746
ARHGEF17	ENSSSCG00000014822	NA	1200.13	NA	NA	NA	NA	NA	NA	NA	NA	NA	NA	NA	NA	1	7.14286	2164	27.7935
ARHGEF18	ENSSSCG00000013568	NA	148.652	NA	NA	NA	NA	NA	NA	NA	NA	NA	NA	NA	NA	1	7.14286	2164	27.7935
ARHGEF2	ENSSSCG00000006502	26178.2	6352.76	11935.3	NA	NA	1851.81	30109.6	14581.4	NA	2469.72	10871.5	6157.49	1229.05	NA	10	71.4286	279	3.58335
ARHGEF38	ENSSSCG00000021764	NA	NA	NA	NA	NA	NA	NA	NA	NA	NA	NA	6126.83	NA	NA	1	7.14286	2164	27.7935
ARHGEF4	ENSSSCG00000035828	NA	109989	NA	NA	NA	NA	NA	NA	NA	NA	NA	NA	NA	NA	1	7.14286	2164	27.7935
ARHGEF5	ENSSSCG00000022525	NA	NA	NA	NA	NA	NA	NA	NA	NA	619.588	1508.4	1278.52	NA	NA	3	21.4286	713	9.15746
ARHGEF6	ENSSSCG00000030460	2266.1	1263.24	NA	NA	NA	NA	21941.8	2890.51	NA	NA	NA	NA	NA	NA	4	28.5714	587	7.53917
ARHGEF7	ENSSSCG00000009551	2648.62	7988.32	331.062	2877.23	NA	2285.32	3212.81	3395.44	NA	NA	NA	3147.21	NA	NA	8	57.1429	326	4.187
ARHGEF9	ENSSSCG00000012362	NA	NA	NA	1942	NA	NA	NA	NA	NA	NA	NA	NA	NA	NA	1	7.14286	2164	27.7935
ARID1A	ENSSSCG00000003559	NA	520.75	3266.05	6117.58	NA	NA	5316.91	NA	NA	NA	NA	NA	NA	NA	4	28.5714	587	7.53917
ARID1B	ENSSSCG00000004064	NA	407.255	NA	NA	NA	NA	NA	NA	NA	NA	NA	NA	NA	NA	1	7.14286	2164	27.7935
ARID2	ENSSSCG00000030685	NA	72.9451	NA	7112.49	NA	NA	NA	NA	NA	NA	NA	NA	NA	NA	2	14.2857	877	11.2638
ARID4A	ENSSSCG00000005073	NA	167.153	NA	NA	NA	NA	NA	NA	NA	NA	NA	NA	NA	NA	1	7.14286	2164	27.7935
ARID4B	ENSSSCG00000060488	NA	323.035	NA	NA	NA	NA	NA	NA	NA	NA	NA	NA	NA	NA	1	7.14286	2164	27.7935
ARIH1	ENSSSCG00000054126	8925.43	3099.01	3700.35	NA	5550.13	NA	1542.94	15850.7	NA	NA	NA	NA	6578.9	NA	7	50	349	4.4824
ARIH2	ENSSSCG00000011367	NA	5306.29	NA	NA	2213.48	NA	1564.41	NA	NA	NA	NA	NA	NA	NA	3	21.4286	713	9.15746
ARL1	ENSSSCG00000000870	12736.4	3903.82	29908.7	NA	15724.7	40139.4	86939.4	25200.4	NA	142481	178615	207291	8285.1	13333	12	85.7143	261	3.35217
ARL15	ENSSSCG00000016894	NA	3794.19	NA	2882.91	NA	NA	NA	NA	NA	13736	6258.83	NA	NA	NA	4	28.5714	587	7.53917
ARL2	ENSSSCG00000034387	67195.7	15900.2	20123.4	NA	22584.7	19145.4	116105	24237.6	NA	12154.3	6383.47	34525.3	NA	3386.06	11	78.5714	248	3.1852
ARL3	ENSSSCG00000031782	235488	22143.3	112635	186089	23337.7	15634.2	13490.6	NA	27634.9	7564.27	NA	8093.63	2593.07	6987.7	12	85.7143	261	3.35217
ARL5A	ENSSSCG00000031541	7997.24	NA	NA	NA	NA	5207.59	51224.8	4229.46	NA	NA	NA	NA	NA	NA	4	28.5714	587	7.53917
ARL6	ENSSSCG00000027278	NA	7012.16	NA	NA	NA	NA	NA	NA	NA	NA	NA	NA	NA	NA	1	7.14286	2164	27.7935
ARL6IP4	ENSSSCG00000009782	NA	4107.39	NA	NA	NA	NA	NA	NA	NA	NA	NA	NA	NA	NA	1	7.14286	2164	27.7935
ARL6IP5	ENSSSCG00000033154	1.18958e+06	215395	206009	654752	11265.1	112434	181616	98032.7	13244.5	28887.1	13002.3	47320.5	70328	47242.2	14	100	523	6.71718
ARL6IP6	ENSSSCG00000015868	NA	1297.12	NA	NA	NA	NA	NA	NA	NA	NA	NA	NA	NA	NA	1	7.14286	2164	27.7935
ARL8A	ENSSSCG00000036967	290416	21758.2	134996	142314	34710.9	228271	198813	116851	12208.6	35707.5	82318.7	74291	18289.6	41471.2	14	100	523	6.71718
ARL8B	ENSSSCG00000011535	141639	14902	NA	78056.5	15474	141610	159661	120523	20371.3	167019	303413	251069	6842.42	NA	12	85.7143	261	3.35217
ARMC1	ENSSSCG00000006220	NA	6248.45	NA	22503.2	5140.81	NA	18633	NA	NA	NA	NA	NA	NA	NA	4	28.5714	587	7.53917
ARMC2	ENSSSCG00000004388	NA	614.809	NA	NA	NA	NA	NA	NA	NA	NA	NA	NA	NA	NA	1	7.14286	2164	27.7935
ARMC6	ENSSSCG00000049430	NA	3177.34	NA	8191.04	NA	NA	17881.6	3805.88	NA	5480.66	16935.8	6754.69	NA	NA	7	50	349	4.4824
ARMC8	ENSSSCG00000036610	NA	718.976	NA	NA	NA	NA	NA	NA	NA	2320.76	4737.87	5909.92	NA	NA	4	28.5714	587	7.53917
ARMCX3	ENSSSCG00000040281	NA	9293.97	NA	1647.32	NA	NA	NA	NA	NA	NA	31395.9	10082	3177.65	NA	5	35.7143	462	5.93373
ARMH3	ENSSSCG00000010571	NA	697.279	NA	NA	NA	NA	NA	NA	NA	3878.56	2084.63	2744.56	NA	NA	4	28.5714	587	7.53917
ARMT1	ENSSSCG00000004088	38657.5	18406.8	NA	2538.17	NA	757.492	41201.1	6301.78	NA	NA	NA	NA	NA	NA	6	42.8571	351	4.50809
ARNT	ENSSSCG00000006646	NA	252.475	NA	NA	NA	NA	NA	NA	NA	NA	NA	NA	NA	NA	1	7.14286	2164	27.7935
ARPC1A	ENSSSCG00000007609	NA	12265.8	19884.9	55215.4	25543.7	40488.1	50850.7	21086.4	NA	69349.5	67386	42775.7	3140.39	9015.21	12	85.7143	261	3.35217
ARPC1B	ENSSSCG00000007625	NA	15022.8	NA	3236.99	65526.4	452077	433159	975162	7194.88	447127	308753	269044	6972.58	23566.2	12	85.7143	261	3.35217
ARPC2	ENSSSCG00000016185	8255.38	27636.7	50511.1	4893.43	116848	201908	427584	549238	62320.1	315938	206096	237146	11491.5	56667.3	14	100	523	6.71718
ARPC3	ENSSSCG00000009821	1.04011e+06	26886.8	685798	121448	118759	1.1195e+06	1.80332e+06	1.55947e+06	161947	619295	432584	489206	21570.7	77244.5	14	100	523	6.71718
ARPC5L	ENSSSCG00000005596	50254.9	8410.7	7439.35	41848.9	7107.48	17333	107464	82998.2	1553.99	51679.4	82408	38197.2	NA	NA	12	85.7143	261	3.35217
ARPP19	ENSSSCG00000053937	NA	72064.9	NA	NA	NA	NA	19803.8	NA	NA	NA	NA	NA	10344.2	NA	3	21.4286	713	9.15746
ARR3	ENSSSCG00000012379	NA	NA	NA	203207	NA	NA	NA	NA	NA	NA	NA	NA	NA	NA	1	7.14286	2164	27.7935
ARRB1	ENSSSCG00000014852	NA	410.451	NA	NA	NA	NA	NA	NA	NA	NA	NA	NA	NA	NA	1	7.14286	2164	27.7935
ARRB2	ENSSSCG00000017918	NA	1457.42	NA	NA	NA	NA	NA	NA	NA	NA	NA	NA	NA	NA	1	7.14286	2164	27.7935
ARRDC1	ENSSSCG00000039824	NA	350.058	NA	NA	NA	NA	NA	NA	NA	NA	NA	NA	NA	NA	1	7.14286	2164	27.7935
ARSA	ENSSSCG00000032428	NA	14837.4	NA	10966.3	7245.5	10395.9	2861.9	43060.9	4322.64	NA	NA	NA	NA	NA	7	50	349	4.4824
ARSB	ENSSSCG00000038535	NA	452.208	31301.8	NA	NA	NA	NA	4743.99	NA	NA	NA	NA	NA	NA	3	21.4286	713	9.15746
ARSD	ENSSSCG00000058492	NA	810.929	10259	NA	17966.1	NA	NA	NA	22588.7	2654.46	NA	NA	NA	NA	5	35.7143	462	5.93373
ARSL	ENSSSCG00000022129	3646.4	NA	NA	NA	NA	NA	NA	NA	NA	NA	NA	NA	NA	NA	1	7.14286	2164	27.7935
ART3	ENSSSCG00000008976	NA	33082	NA	NA	NA	NA	NA	NA	NA	NA	NA	NA	42697	NA	2	14.2857	877	11.2638
ART4	ENSSSCG00000000607	NA	1556.66	NA	NA	NA	NA	NA	26553.9	NA	NA	5436.1	13979.4	NA	5724.17	5	35.7143	462	5.93373
ARVCF	ENSSSCG00000010133	NA	9703.45	9723.9	34582	NA	NA	NA	NA	NA	NA	NA	NA	NA	841.912	4	28.5714	587	7.53917
AS3MT	ENSSSCG00000010592	NA	1952.92	7769.86	NA	119031	NA	NA	NA	28082.5	NA	NA	NA	NA	NA	4	28.5714	587	7.53917
ASAH1	ENSSSCG00000006995	NA	4168.28	43747.3	10914	11505.3	174426	33161.7	137398	16715.4	1626.28	8411.63	8679.62	NA	10789.1	12	85.7143	261	3.35217
ASAP1	ENSSSCG00000028759	7591.93	223.528	NA	1003.86	NA	764.598	10607.9	1439.39	NA	NA	NA	NA	NA	NA	6	42.8571	351	4.50809
ASAP2	ENSSSCG00000008642	NA	913.612	NA	NA	NA	NA	NA	NA	NA	NA	NA	NA	NA	NA	1	7.14286	2164	27.7935
ASB11	ENSSSCG00000012133	NA	5006.25	NA	NA	NA	NA	NA	NA	NA	NA	NA	NA	NA	NA	1	7.14286	2164	27.7935
ASB13	ENSSSCG00000011145	NA	159.543	NA	NA	NA	NA	NA	NA	NA	NA	NA	NA	NA	NA	1	7.14286	2164	27.7935
ASB14	ENSSSCG00000035320	NA	205.198	NA	NA	NA	NA	NA	NA	NA	NA	NA	NA	NA	NA	1	7.14286	2164	27.7935
ASB15	ENSSSCG00000016606	NA	292.63	NA	NA	NA	NA	NA	NA	NA	NA	NA	NA	NA	NA	1	7.14286	2164	27.7935
ASB16	ENSSSCG00000039673	NA	29389.4	NA	NA	NA	NA	NA	NA	NA	NA	NA	NA	NA	NA	1	7.14286	2164	27.7935
ASB18	ENSSSCG00000016318	NA	2661.21	NA	NA	NA	NA	NA	NA	NA	NA	NA	NA	NA	NA	1	7.14286	2164	27.7935
ASB2	ENSSSCG00000002467	NA	3546.5	NA	NA	NA	NA	NA	NA	NA	NA	NA	NA	NA	NA	1	7.14286	2164	27.7935
ASC	ENSSSCG00000040811	NA	7493.39	NA	NA	NA	3425.63	NA	90403.2	NA	208523	6758.11	7847.58	NA	NA	6	42.8571	351	4.50809
ASCC2	ENSSSCG00000025186	NA	593.021	NA	NA	NA	NA	NA	NA	NA	NA	NA	NA	NA	NA	1	7.14286	2164	27.7935
ASCC3	ENSSSCG00000004358	16581.3	57.2322	NA	910.565	NA	NA	4089.68	NA	NA	232.361	2500.06	406.64	NA	NA	7	50	349	4.4824
ASF1A	ENSSSCG00000004247	NA	NA	NA	NA	NA	NA	16231.7	NA	NA	NA	NA	NA	NA	NA	1	7.14286	2164	27.7935
ASF1B	ENSSSCG00000013772	NA	NA	NA	NA	NA	NA	104070	NA	NA	NA	NA	NA	NA	NA	1	7.14286	2164	27.7935
ASGR1	ENSSSCG00000024926	NA	NA	NA	NA	405057	NA	NA	NA	112414	NA	NA	NA	NA	NA	2	14.2857	877	11.2638
ASGR2	ENSSSCG00000017932	NA	NA	NA	NA	83422.5	NA	NA	NA	10665.2	NA	NA	NA	NA	NA	2	14.2857	877	11.2638
ASIC1	ENSSSCG00000000216	NA	NA	NA	6415.1	NA	NA	NA	NA	NA	NA	NA	NA	NA	NA	1	7.14286	2164	27.7935
ASL	ENSSSCG00000007738	80018.4	7281.58	1.69996e+06	5854.02	738107	NA	NA	47195.7	1.1254e+06	NA	NA	NA	NA	9542.97	8	57.1429	326	4.187
ASMTL	ENSSSCG00000037174	NA	952.716	NA	NA	22942.2	NA	NA	NA	13396.1	NA	NA	NA	NA	NA	3	21.4286	713	9.15746
ASNS	ENSSSCG00000015340	8923.83	1577.96	NA	NA	NA	NA	234999	NA	NA	NA	18631.7	2583.29	10504.4	NA	6	42.8571	351	4.50809
ASPA	ENSSSCG00000017861	NA	122.427	699902	NA	52066.5	NA	9124.19	65678.9	55333.4	NA	NA	NA	NA	98186.1	7	50	349	4.4824
ASPDH	ENSSSCG00000054855	NA	NA	NA	NA	9096.05	NA	NA	NA	NA	NA	NA	NA	NA	NA	1	7.14286	2164	27.7935
ASPH	ENSSSCG00000025087	NA	71786.9	43312.9	58445.1	10283.5	9816.62	17788.7	129062	17573.3	6389.95	6414.15	21474.5	83899.7	191207	13	92.8571	331	4.25122
ASPN	ENSSSCG00000008072	NA	50901.4	NA	NA	12956.3	20957.6	2413.06	NA	NA	NA	NA	NA	94988.5	1.2617e+06	6	42.8571	351	4.50809
ASPSCR1	ENSSSCG00000040727	2420.47	9633.57	NA	6699.96	13718.8	NA	4583.12	4476.03	2242.72	3178.54	1742.2	7453.09	7209.35	NA	11	78.5714	248	3.1852
ASRGL1	ENSSSCG00000013065	323389	23309.2	568825	33446.8	34797.9	26526.2	80897.3	39642.5	51538.5	13480.8	6648.51	19060.2	11995.9	44228.9	14	100	523	6.71718
ASS1	ENSSSCG00000005701	7149.42	9279.34	9731441	NA	2.71628e+06	3529.18	673.801	6176.02	7.12183e+06	91031.7	51738.6	19283.7	NA	NA	11	78.5714	248	3.1852
ASTN1	ENSSSCG00000015513	23338.9	NA	NA	1875.84	NA	NA	NA	NA	NA	NA	NA	NA	NA	NA	2	14.2857	877	11.2638
ASTN2	ENSSSCG00000005502	2192.32	NA	NA	NA	NA	NA	NA	NA	NA	NA	NA	NA	NA	NA	1	7.14286	2164	27.7935
ASXL3	ENSSSCG00000003736	NA	NA	NA	NA	NA	NA	NA	NA	NA	NA	NA	NA	NA	15134.9	1	7.14286	2164	27.7935
ATAD1	ENSSSCG00000062685	NA	42969.6	NA	18573.5	6846.67	3125.39	3057.66	NA	NA	321622	214705	104560	7875.78	NA	9	64.2857	296	3.8017
ATAD2B	ENSSSCG00000008591	NA	NA	NA	248.805	NA	NA	NA	NA	NA	NA	NA	NA	NA	NA	1	7.14286	2164	27.7935
ATAD3A	ENSSSCG00000003343	NA	5308.77	2512.04	133198	3696.1	NA	2412.84	2989.6	776.448	279763	216749	129908	NA	NA	10	71.4286	279	3.58335
ATAT1	ENSSSCG00000024604	NA	795.234	NA	NA	NA	NA	NA	NA	NA	NA	NA	NA	NA	NA	1	7.14286	2164	27.7935
ATCAY	ENSSSCG00000026754	115649	NA	NA	NA	NA	NA	NA	NA	NA	NA	NA	NA	NA	NA	1	7.14286	2164	27.7935
ATE1	ENSSSCG00000010699	NA	7153.27	NA	8994.52	NA	NA	4954.94	NA	NA	NA	NA	NA	4811.52	2971.89	5	35.7143	462	5.93373
ATF7	ENSSSCG00000000278	NA	600.34	NA	NA	NA	NA	NA	NA	NA	NA	NA	NA	NA	NA	1	7.14286	2164	27.7935
ATG12	ENSSSCG00000033912	NA	2693.43	NA	NA	NA	NA	NA	NA	NA	NA	NA	NA	NA	NA	1	7.14286	2164	27.7935
ATG16L1	ENSSSCG00000016300	NA	3240.06	NA	NA	NA	NA	NA	NA	NA	NA	NA	NA	NA	NA	1	7.14286	2164	27.7935
ATG2B	ENSSSCG00000002502	NA	174.992	NA	NA	NA	NA	NA	NA	NA	NA	NA	NA	NA	NA	1	7.14286	2164	27.7935
ATG3	ENSSSCG00000011930	NA	7462.88	NA	12578.4	5170.04	22703.7	55155.4	61951.1	NA	NA	NA	13128.5	NA	6684.88	8	57.1429	326	4.187
ATG4B	ENSSSCG00000032919	NA	542.191	NA	NA	NA	NA	NA	NA	NA	NA	NA	NA	1213.11	NA	2	14.2857	877	11.2638
ATG7	ENSSSCG00000011575	20491.5	2013.68	NA	NA	NA	NA	1753.75	7709.79	NA	NA	NA	NA	NA	3949.75	5	35.7143	462	5.93373
ATIC	ENSSSCG00000016173	36847.9	18108	NA	4975.89	138464	2888.57	186242	32788.9	257904	526.67	791.196	NA	5028.4	8654.61	12	85.7143	261	3.35217
ATL1	ENSSSCG00000005020	313391	178.164	2168.5	15300.7	NA	1456.14	19216.2	24791.7	4889.76	NA	NA	NA	4709.74	NA	9	64.2857	296	3.8017
ATL2	ENSSSCG00000008487	8332.66	13144.2	2197.41	5887.42	5627.47	NA	3432.58	2242.37	NA	3628.45	17844.7	14819.2	6740.67	2428.58	12	85.7143	261	3.35217
ATL3	ENSSSCG00000013054	30243.3	8718.26	25677.1	24184.9	30901	29754.5	122313	216618	39950.6	14217.2	57230.6	51710.5	789.208	42669.5	14	100	523	6.71718
ATM	ENSSSCG00000025606	76.4312	10729.9	NA	NA	NA	132.231	918.804	351.58	34.9182	NA	NA	NA	NA	NA	6	42.8571	351	4.50809
ATN1	ENSSSCG00000025117	NA	582.906	NA	NA	NA	NA	NA	NA	NA	NA	NA	NA	NA	NA	1	7.14286	2164	27.7935
ATP11A	ENSSSCG00000037561	1804.74	71.6235	806.001	NA	NA	1169.59	NA	NA	NA	3943.03	2091.27	2424.96	NA	NA	7	50	349	4.4824
ATP11B	ENSSSCG00000011772	NA	1726.46	NA	NA	NA	NA	NA	NA	NA	3938.21	1390.12	1483.05	NA	NA	4	28.5714	587	7.53917
ATP12A	ENSSSCG00000022638	82549.8	13039.6	90294.9	2631.94	NA	NA	2928.41	7150.06	NA	181367	174730	169115	529.73	NA	10	71.4286	279	3.58335
ATP13A1	ENSSSCG00000013930	NA	1497.96	NA	3164.83	NA	NA	3201.52	NA	NA	3759.31	15882.6	2515.68	NA	NA	6	42.8571	351	4.50809
ATP13A3	ENSSSCG00000011825	NA	164.319	NA	NA	NA	NA	NA	NA	NA	NA	NA	NA	NA	NA	1	7.14286	2164	27.7935
ATP1A3	ENSSSCG00000003045	920709	2487.03	NA	1.60538e+06	NA	149.082	3541.58	NA	NA	NA	NA	NA	NA	NA	5	35.7143	462	5.93373
ATP1B1	ENSSSCG00000006296	8.56111e+06	292514	1.98919e+06	788045	127536	NA	35290.8	68704.8	18290.7	3.44233e+06	3.37757e+06	3.39367e+06	52940.2	14690.7	13	92.8571	331	4.25122
ATP1B2	ENSSSCG00000017951	3.97812e+06	825.27	NA	461102	NA	NA	NA	NA	NA	NA	NA	NA	NA	NA	3	21.4286	713	9.15746
ATP1B4	ENSSSCG00000012606	NA	7092.89	NA	NA	NA	NA	NA	NA	NA	NA	NA	NA	4024.67	NA	2	14.2857	877	11.2638
ATP23	ENSSSCG00000000453	NA	367.347	NA	2967.01	NA	NA	NA	NA	NA	NA	NA	NA	NA	NA	2	14.2857	877	11.2638
ATP2A1	ENSSSCG00000007805	NA	508385	NA	925.019	NA	NA	25678.8	4623.96	NA	8036.12	NA	NA	7.70597e+06	6024.97	7	50	349	4.4824
ATP2A2	ENSSSCG00000034386	949391	2.05921e+06	89282.9	202679	24502	25707.8	144246	144719	16194.1	237077	159376	174071	381146	7796.22	14	100	523	6.71718
ATP2A3	ENSSSCG00000017874	NA	1066.21	NA	1755.44	NA	6619.47	255050	58784.8	NA	62909.9	95503.7	105967	260138	548.055	10	71.4286	279	3.58335
ATP2B1	ENSSSCG00000027898	193235	3008.8	13957.1	203087	NA	14694.4	5402.56	10880	NA	12932.2	95153.1	62553.7	1093.7	NA	11	78.5714	248	3.1852
ATP2B2	ENSSSCG00000023084	318084	3972.96	4065.32	49329.5	NA	866.415	1352.6	2100.61	NA	NA	NA	NA	NA	NA	7	50	349	4.4824
ATP2B3	ENSSSCG00000012769	72620	1966.08	NA	9495.81	NA	NA	NA	NA	NA	NA	NA	NA	NA	NA	3	21.4286	713	9.15746
ATP2B4	ENSSSCG00000015273	1.72158e+06	22270.4	38887.5	17592.6	121.227	41499.9	33968.4	101513	361.925	NA	4689.28	6226.17	3200.74	NA	12	85.7143	261	3.35217
ATP2C1	ENSSSCG00000011183	NA	445.427	NA	8107.24	NA	NA	NA	NA	NA	1665.72	1940.48	2099.02	NA	NA	5	35.7143	462	5.93373
ATP2C2	ENSSSCG00000002671	NA	NA	NA	NA	NA	NA	NA	NA	NA	NA	NA	1795.96	NA	NA	1	7.14286	2164	27.7935
ATP4A	ENSSSCG00000002902	NA	479.287	NA	935.09	NA	NA	NA	NA	NA	NA	4684.67	NA	NA	NA	3	21.4286	713	9.15746
ATP4B	ENSSSCG00000009561	NA	2526.68	NA	NA	NA	NA	NA	NA	NA	NA	NA	NA	NA	NA	1	7.14286	2164	27.7935
ATP5F1A	ENSSSCG00000004499	1.09868e+07	9.44179e+06	9.83426e+06	4.01026e+06	1.44645e+06	804694	5.57641e+06	1.60624e+06	340201	1.30592e+07	1.48864e+07	9.66643e+06	1.64645e+06	808736	14	100	523	6.71718
ATP5F1B	ENSSSCG00000000405	1.00432e+07	1.3081e+07	9.63616e+06	1.04538e+07	2.17573e+06	375610	4.81551e+06	3.209e+06	407124	1.31697e+07	1.55629e+07	1.15411e+07	4.28897e+06	765728	14	100	523	6.71718
ATP5F1C	ENSSSCG00000034086	40527.1	2.08605e+06	1.75379e+06	1.11719e+06	518872	1.03224e+06	579397	499500	47037.8	1.36322e+06	2.36254e+06	2.1875e+06	380102	92576.2	14	100	523	6.71718
ATP5F1D	ENSSSCG00000035532	NA	4.53177e+06	3.1185e+06	1.26995e+06	918179	914995	1.13792e+06	786361	508234	1.16664e+06	2.38526e+06	1.20148e+06	460795	202154	13	92.8571	331	4.25122
ATP5F1E	ENSSSCG00000060915	NA	875988	211720	87228.6	NA	12771.6	5443.39	NA	NA	493762	715121	314852	NA	NA	8	57.1429	326	4.187
ATP5IF1	ENSSSCG00000027072	5711.54	119177	245181	36401.6	136116	433225	359038	245783	113490	98863.4	94798	14486.1	NA	NA	12	85.7143	261	3.35217
ATP5ME	ENSSSCG00000023903	NA	4.77164e+06	1.47134e+06	2.2079e+06	654349	605601	716693	481293	217632	6.33312e+06	6.07236e+06	4.37383e+06	740786	388255	13	92.8571	331	4.25122
ATP5MF	ENSSSCG00000034019	97236.6	2.55843e+06	1.73021e+06	2.77182e+06	580337	830432	1.053e+06	389324	122591	6.04798e+06	6.0628e+06	3.95551e+06	558000	379080	14	100	523	6.71718
ATP5MG	ENSSSCG00000052280	5197.85	2.82475e+06	1.65803e+06	2.16312e+06	195238	622072	455922	353736	93991	2.16981e+06	1.96395e+06	1.60373e+06	403647	149364	14	100	523	6.71718
ATP5MK	ENSSSCG00000032165	64981.7	2.03483e+06	230119	1.49946e+06	344731	96140.3	277979	470969	NA	2.38925e+06	2.19152e+06	1.57034e+06	92969.6	86825.9	13	92.8571	331	4.25122
ATP5PB	ENSSSCG00000037772	1.50209e+06	1.5542e+06	2.68812e+06	229375	234895	772208	823138	535744	29293.1	3.18298e+06	2.73396e+06	1.74571e+06	134273	112565	14	100	523	6.71718
ATP5PD	ENSSSCG00000032166	2.42447e+06	2.75872e+06	4.92833e+06	2.55542e+06	619462	745451	1.22557e+06	647413	132352	3.07127e+06	4.0933e+06	2.85099e+06	453625	219468	14	100	523	6.71718
ATP5PF	ENSSSCG00000038399	NA	4.33226e+06	571678	5.05184e+06	688495	165214	51587.7	170847	33894.3	212490	244783	296467	895536	192724	13	92.8571	331	4.25122
ATP5PO	ENSSSCG00000012042	3.85155e+06	3.12953e+06	5.49338e+06	2.17308e+06	517023	1.19887e+06	1.97341e+06	921323	261491	4.3999e+06	4.27203e+06	3.09813e+06	528428	75931.8	14	100	523	6.71718
ATP6AP1	ENSSSCG00000037310	NA	5440.47	NA	33715.4	NA	NA	NA	NA	NA	9512.42	10117.4	9649.21	NA	NA	5	35.7143	462	5.93373
ATP6AP2	ENSSSCG00000012247	NA	3641.16	NA	23230.7	NA	NA	NA	NA	NA	4138.39	20756.4	15543	NA	NA	5	35.7143	462	5.93373
ATP6V0A1	ENSSSCG00000017401	NA	2340.32	12304.5	495267	NA	NA	541.562	NA	NA	5604.44	17461.7	14011.9	NA	NA	7	50	349	4.4824
ATP6V0D1	ENSSSCG00000002776	NA	4448.68	NA	206825	4607.51	NA	17578.4	NA	NA	86993.2	170993	115310	NA	4947.93	8	57.1429	326	4.187
ATP6V0D2	ENSSSCG00000006138	NA	NA	NA	5760.78	NA	NA	NA	NA	NA	NA	NA	NA	NA	NA	1	7.14286	2164	27.7935
ATP6V1A	ENSSSCG00000011916	1.23627e+06	10458.3	3638.77	817175	24996.8	22536.9	90099.8	209511	21083.7	104122	255317	99000.1	4046.63	13116.4	14	100	523	6.71718
ATP6V1B1	ENSSSCG00000008314	NA	NA	143210	NA	NA	NA	NA	NA	NA	NA	NA	NA	NA	NA	1	7.14286	2164	27.7935
ATP6V1B2	ENSSSCG00000028694	1.2511e+06	12896	238495	733599	6464.12	392.533	158953	137112	10256.5	97668.8	263403	117843	NA	8128.55	13	92.8571	331	4.25122
ATP6V1C2	ENSSSCG00000008634	NA	NA	NA	1296.32	NA	NA	NA	NA	NA	NA	NA	NA	NA	NA	1	7.14286	2164	27.7935
ATP6V1D	ENSSSCG00000033278	999.68	11138.5	158713	252589	NA	8245.94	28606.9	16655.2	NA	12145.1	25136.9	17291.5	NA	NA	10	71.4286	279	3.58335
ATP6V1E2	ENSSSCG00000008441	22962.9	22443.6	908763	NA	NA	139614	213077	168747	27885.3	NA	NA	NA	NA	NA	7	50	349	4.4824
ATP6V1F	ENSSSCG00000016577	NA	18025.1	39712.2	431400	NA	NA	45051	11271.3	NA	9468.03	21779.9	21055.3	NA	6108.05	9	64.2857	296	3.8017
ATP6V1G1	ENSSSCG00000053522	NA	26802.3	291916	516388	49904.6	19001.1	175386	127175	35671.2	35884.8	72688.2	41364	NA	NA	11	78.5714	248	3.1852
ATP6V1G2	ENSSSCG00000001401	NA	NA	NA	999291	NA	NA	NA	NA	NA	NA	NA	NA	NA	NA	1	7.14286	2164	27.7935
ATP7A	ENSSSCG00000012437	NA	657.265	NA	NA	NA	NA	NA	NA	NA	NA	NA	NA	NA	NA	1	7.14286	2164	27.7935
ATP7B	ENSSSCG00000033570	NA	NA	NA	NA	NA	NA	NA	NA	NA	NA	1009.36	NA	NA	NA	1	7.14286	2164	27.7935
ATP8A1	ENSSSCG00000008803	109508	172.488	NA	NA	NA	NA	511.396	NA	NA	2250.93	NA	990.885	NA	NA	5	35.7143	462	5.93373
ATP8A2	ENSSSCG00000035421	NA	NA	NA	765.37	NA	NA	NA	NA	NA	NA	NA	NA	NA	NA	1	7.14286	2164	27.7935
ATP8B1	ENSSSCG00000004921	NA	NA	NA	NA	NA	NA	NA	NA	NA	33751.4	36623.7	31123	NA	NA	3	21.4286	713	9.15746
ATP9A	ENSSSCG00000007478	NA	94.634	NA	1229.2	NA	NA	NA	NA	NA	1663.62	1160.34	1724.67	NA	NA	5	35.7143	462	5.93373
ATP9B	ENSSSCG00000004857	NA	98.6558	NA	NA	NA	NA	NA	NA	NA	NA	NA	NA	NA	NA	1	7.14286	2164	27.7935
ATPAF1	ENSSSCG00000038657	NA	6402.91	NA	NA	NA	NA	NA	NA	NA	NA	NA	NA	NA	NA	1	7.14286	2164	27.7935
ATPAF2	ENSSSCG00000028712	NA	7892.7	NA	NA	NA	NA	NA	NA	NA	NA	NA	NA	NA	NA	1	7.14286	2164	27.7935
ATR	ENSSSCG00000011679	NA	823.185	NA	NA	NA	NA	258.171	NA	NA	NA	NA	NA	325.047	NA	3	21.4286	713	9.15746
ATRN	ENSSSCG00000007153	1476.23	NA	NA	164.578	NA	NA	NA	NA	NA	NA	NA	NA	NA	NA	2	14.2857	877	11.2638
ATRX	ENSSSCG00000012434	NA	59.4949	NA	5311.06	NA	NA	NA	NA	NA	782.362	127.821	NA	NA	NA	4	28.5714	587	7.53917
ATXN1	ENSSSCG00000001065	NA	1068.31	NA	NA	NA	NA	NA	NA	NA	NA	NA	NA	NA	NA	1	7.14286	2164	27.7935
ATXN10	ENSSSCG00000024864	173086	4671.26	NA	13470.2	NA	NA	17541.9	14136.2	NA	8091.86	2899.89	3114.34	6069.83	1500.7	10	71.4286	279	3.58335
ATXN1L	ENSSSCG00000038917	NA	436.318	NA	NA	NA	NA	NA	NA	NA	NA	NA	NA	NA	NA	1	7.14286	2164	27.7935
ATXN2	ENSSSCG00000009834	NA	924.416	NA	6183.31	NA	NA	NA	NA	NA	NA	NA	NA	2551.94	NA	3	21.4286	713	9.15746
ATXN2L	ENSSSCG00000021845	NA	9318.42	NA	1414.02	NA	NA	8013.71	859.456	15429.5	NA	NA	NA	2966.52	NA	6	42.8571	351	4.50809
ATXN3L	ENSSSCG00000002446	NA	4100.88	NA	NA	NA	NA	4542.84	NA	NA	NA	NA	NA	NA	NA	2	14.2857	877	11.2638
AUH	ENSSSCG00000009591	10716.4	45027.9	244562	118335	29486.1	58237.1	12607	NA	25609.5	3694.16	23930.5	15845	8333.31	10762.3	13	92.8571	331	4.25122
AUP1	ENSSSCG00000008268	NA	4280.04	NA	35608.7	8729.47	NA	8595.01	NA	NA	28627.4	82065	59892.6	NA	NA	7	50	349	4.4824
AURKAIP1	ENSSSCG00000038474	NA	5158.12	NA	NA	NA	NA	NA	NA	NA	NA	NA	NA	NA	NA	1	7.14286	2164	27.7935
AVEN	ENSSSCG00000029474	NA	5540.6	NA	NA	NA	NA	NA	NA	NA	NA	NA	NA	NA	NA	1	7.14286	2164	27.7935
AVIL	ENSSSCG00000029571	NA	547.736	NA	NA	1767.74	NA	NA	8252.1	NA	NA	NA	NA	NA	NA	3	21.4286	713	9.15746
AXDND1	ENSSSCG00000015528	NA	27647.1	NA	NA	NA	NA	NA	NA	NA	NA	NA	NA	23671.1	NA	2	14.2857	877	11.2638
AXL	ENSSSCG00000038806	NA	74.9602	NA	NA	NA	NA	NA	NA	NA	NA	NA	NA	NA	NA	1	7.14286	2164	27.7935
AZGP1	ENSSSCG00000007642	NA	29239.2	NA	NA	4483.4	NA	NA	NA	NA	NA	NA	NA	NA	11636.7	3	21.4286	713	9.15746
AZI2	ENSSSCG00000028258	NA	256.313	NA	NA	NA	NA	NA	NA	NA	NA	NA	NA	NA	NA	1	7.14286	2164	27.7935
AZU1	ENSSSCG00000013415	NA	4429.86	NA	NA	21789.4	617398	61843.8	190811	2139.02	59618.8	435186	286981	NA	NA	9	64.2857	296	3.8017
B3GALT5	ENSSSCG00000038056	NA	NA	NA	NA	NA	NA	NA	NA	NA	23947.2	28851.8	43421.1	NA	NA	3	21.4286	713	9.15746
B3GALT6	ENSSSCG00000022151	NA	NA	NA	NA	NA	NA	NA	NA	NA	NA	6357.87	4823.15	NA	NA	2	14.2857	877	11.2638
B3GAT3	ENSSSCG00000020809	NA	2451.22	NA	19026.1	NA	NA	NA	NA	NA	3798.38	6857.69	3137.65	NA	NA	5	35.7143	462	5.93373
B3GLCT	ENSSSCG00000009335	NA	1273.52	NA	9633.18	NA	NA	NA	NA	NA	NA	NA	NA	NA	NA	2	14.2857	877	11.2638
B3GNT3	ENSSSCG00000013886	NA	NA	NA	NA	NA	NA	NA	NA	NA	NA	NA	37714.6	NA	NA	1	7.14286	2164	27.7935
B3GNT6	ENSSSCG00000014874	NA	NA	NA	NA	NA	NA	NA	NA	NA	NA	15249.4	17903.5	NA	NA	2	14.2857	877	11.2638
B3GNT7	ENSSSCG00000033015	NA	NA	NA	NA	NA	NA	NA	NA	NA	NA	1020.52	2646.99	NA	NA	2	14.2857	877	11.2638
B3GNT8	ENSSSCG00000032536	NA	NA	NA	NA	NA	NA	NA	NA	NA	NA	8655.81	7907.55	NA	NA	2	14.2857	877	11.2638
B4GALNT3	ENSSSCG00000033412	NA	NA	NA	NA	NA	NA	NA	NA	NA	NA	407.589	996.256	NA	NA	2	14.2857	877	11.2638
B4GALT1	ENSSSCG00000035454	NA	NA	NA	NA	NA	NA	NA	NA	NA	NA	18568.6	12133.5	NA	NA	2	14.2857	877	11.2638
B4GALT3	ENSSSCG00000006360	NA	NA	NA	NA	NA	NA	NA	NA	NA	5639.93	7675.71	6142.19	NA	NA	3	21.4286	713	9.15746
B4GALT4	ENSSSCG00000011903	NA	NA	NA	NA	NA	NA	NA	NA	NA	NA	13562.4	41696.4	NA	NA	2	14.2857	877	11.2638
B4GAT1	ENSSSCG00000012940	NA	219.96	NA	11815.9	NA	NA	NA	NA	NA	NA	NA	NA	NA	NA	2	14.2857	877	11.2638
BABAM1	ENSSSCG00000031073	NA	6069.94	NA	NA	NA	NA	42562.3	NA	62671.7	NA	NA	NA	NA	NA	3	21.4286	713	9.15746
BABAM2	ENSSSCG00000026465	NA	8340.87	7667.59	2000.35	NA	12752.8	27219.2	18676.3	3554.27	NA	NA	NA	NA	NA	7	50	349	4.4824
BAD	ENSSSCG00000013033	NA	366.186	NA	NA	NA	NA	NA	NA	NA	NA	NA	NA	NA	NA	1	7.14286	2164	27.7935
BAG1	ENSSSCG00000010996	NA	3811.66	NA	5605.98	7369.56	NA	NA	NA	NA	NA	NA	8592.42	NA	NA	4	28.5714	587	7.53917
BAG2	ENSSSCG00000033526	NA	20765	NA	9660.71	NA	NA	2843.53	NA	NA	NA	NA	NA	28260	NA	4	28.5714	587	7.53917
BAG3	ENSSSCG00000010686	NA	49232.4	NA	NA	14971	NA	NA	NA	2063.11	NA	NA	NA	36377.2	3762.2	5	35.7143	462	5.93373
BAG6	ENSSSCG00000001410	8002.04	5325.82	10564.7	11909.5	5175.49	NA	19997.5	NA	NA	4777.51	8374.22	9448.14	2983.07	1430.24	11	78.5714	248	3.1852
BAIAP2	ENSSSCG00000017142	8506.32	34417.3	14484.7	1457.59	1112.6	4359.01	949.169	NA	2216.08	NA	NA	NA	NA	NA	8	57.1429	326	4.187
BAIAP2L1	ENSSSCG00000007602	NA	NA	NA	NA	NA	NA	NA	NA	NA	8297.22	30623	24510.5	NA	NA	3	21.4286	713	9.15746
BAIAP2L2	ENSSSCG00000000111	NA	NA	NA	NA	NA	NA	NA	NA	NA	3009.68	6304.81	1174.83	NA	NA	3	21.4286	713	9.15746
BAK1	ENSSSCG00000001516	NA	6839.16	5946.09	NA	NA	11058.6	26509.8	16127.5	NA	39468.4	135629	96654.4	NA	NA	8	57.1429	326	4.187
BANF1	ENSSSCG00000012961	NA	38478.2	NA	508175	43015.7	NA	NA	NA	NA	66580.3	211191	195357	61900.9	35908.2	8	57.1429	326	4.187
BANK1	ENSSSCG00000022361	NA	112.904	NA	NA	NA	NA	NA	NA	NA	NA	NA	NA	NA	NA	1	7.14286	2164	27.7935
BANP	ENSSSCG00000020678	NA	257.858	NA	NA	NA	NA	NA	NA	NA	NA	NA	NA	NA	NA	1	7.14286	2164	27.7935
BASP1	ENSSSCG00000039222	371578	17084.2	11075	902198	48922.7	20137.5	77401.5	224046	3506.48	NA	NA	NA	4742.6	81414	11	78.5714	248	3.1852
BAX	ENSSSCG00000061946	15196.6	1836.97	18260.3	NA	15445.3	17341.2	56886.2	45063.5	12298.1	10868.6	10162.1	8169.45	NA	NA	11	78.5714	248	3.1852
BAZ1A	ENSSSCG00000001958	NA	NA	NA	NA	NA	NA	NA	NA	NA	NA	2878.8	1669.92	NA	NA	2	14.2857	877	11.2638
BAZ1B	ENSSSCG00000027342	NA	449.535	NA	14665.6	NA	NA	NA	NA	NA	1149.2	1028.21	1702.17	NA	NA	5	35.7143	462	5.93373
BAZ2A	ENSSSCG00000000403	NA	NA	NA	NA	NA	NA	NA	NA	NA	NA	4122.71	NA	NA	NA	1	7.14286	2164	27.7935
BBOX1	ENSSSCG00000013337	NA	NA	428920	NA	46978	NA	NA	NA	69356.3	NA	NA	NA	NA	NA	3	21.4286	713	9.15746
BBS2	ENSSSCG00000025417	NA	NA	NA	1942.91	NA	NA	NA	NA	NA	NA	NA	NA	NA	NA	1	7.14286	2164	27.7935
BBX	ENSSSCG00000011943	NA	NA	NA	295260	NA	NA	NA	NA	NA	NA	NA	NA	NA	NA	1	7.14286	2164	27.7935
BCAM	ENSSSCG00000020657	9974.8	76048.6	7349.45	14180.6	NA	38525.3	4947.41	14808.8	560.585	NA	NA	NA	13401.8	945541	10	71.4286	279	3.58335
BCAN	ENSSSCG00000006477	390214	NA	NA	NA	NA	NA	NA	NA	NA	NA	NA	NA	NA	NA	1	7.14286	2164	27.7935
BCAP29	ENSSSCG00000022869	NA	30127.3	NA	85785.4	11075.8	22934.8	12568.8	7334.21	1796.44	NA	NA	NA	NA	NA	7	50	349	4.4824
BCAP31	ENSSSCG00000012772	20159.6	52017.5	382120	372242	93571.5	1.57882e+06	618803	749982	372339	413999	397782	482292	14854.4	266954	14	100	523	6.71718
BCAS1	ENSSSCG00000007485	48195.4	NA	NA	NA	NA	NA	NA	NA	NA	NA	NA	1104.03	NA	23146.1	3	21.4286	713	9.15746
BCAS3	ENSSSCG00000017676	19482.7	212.911	NA	NA	NA	NA	NA	NA	2028.67	NA	NA	NA	NA	NA	3	21.4286	713	9.15746
BCAT1	ENSSSCG00000029163	NA	NA	NA	41423.1	NA	NA	NA	NA	NA	NA	NA	NA	12238.5	NA	2	14.2857	877	11.2638
BCAT2	ENSSSCG00000003139	NA	113109	1.20088e+06	17507.2	711833	266183	65811.5	69841.7	1.25876e+06	NA	4824.01	7261.68	20078.3	31835.2	12	85.7143	261	3.35217
BCCIP	ENSSSCG00000010743	NA	9024.66	NA	5615.19	NA	4474.9	75147.4	17252	NA	8347.31	5213.91	7099.78	NA	NA	8	57.1429	326	4.187
BCKDHB	ENSSSCG00000004465	NA	26665.1	NA	38013.6	46550.9	NA	NA	NA	NA	1325.93	3925.51	1600.63	4919.51	7626.57	8	57.1429	326	4.187
BCKDK	ENSSSCG00000007763	NA	11241	NA	17930.2	7680.18	NA	NA	NA	NA	NA	5476.2	4563.94	NA	NA	5	35.7143	462	5.93373
BCL10	ENSSSCG00000025691	NA	1043.83	NA	NA	NA	NA	NA	NA	NA	NA	NA	NA	NA	NA	1	7.14286	2164	27.7935
BCL2L1	ENSSSCG00000035357	NA	3330.1	NA	NA	NA	NA	68874	NA	NA	4533.49	NA	NA	NA	NA	3	21.4286	713	9.15746
BCL2L13	ENSSSCG00000040373	NA	27704.9	27268.3	51114.5	13738.7	13728.6	15927.4	4503.54	13531.3	5826.08	2603.31	7863.89	7996.33	13519.6	13	92.8571	331	4.25122
BCL2L15	ENSSSCG00000038970	NA	NA	NA	NA	NA	NA	NA	NA	NA	112396	37166	9889.34	NA	NA	3	21.4286	713	9.15746
BCL7C	ENSSSCG00000007776	NA	1372.71	NA	NA	NA	NA	NA	NA	NA	NA	NA	NA	NA	NA	1	7.14286	2164	27.7935
BCL9L	ENSSSCG00000015099	NA	145.725	NA	NA	NA	NA	NA	NA	NA	NA	NA	NA	NA	NA	1	7.14286	2164	27.7935
BCLAF1	ENSSSCG00000004163	NA	13571.4	NA	47975.2	1764.21	NA	27846.6	NA	NA	5643.01	1427.27	3868.38	7526.15	NA	8	57.1429	326	4.187
BCO1	ENSSSCG00000036572	NA	NA	NA	NA	7981.75	NA	NA	NA	1749.53	NA	NA	NA	NA	NA	2	14.2857	877	11.2638
BCR	ENSSSCG00000010052	NA	NA	NA	721.547	NA	NA	NA	NA	NA	3295.61	1698.65	2108.55	NA	NA	4	28.5714	587	7.53917
BCS1L	ENSSSCG00000035775	15246.8	7963.57	1509.19	1432.26	NA	NA	NA	715.399	NA	10190.8	25224.7	2604.99	NA	NA	8	57.1429	326	4.187
BDH1	ENSSSCG00000024109	NA	518801	350629	2518.14	403350	150902	77137.1	1986.76	942327	59306.9	230209	297977	6929.38	NA	12	85.7143	261	3.35217
BDH2	ENSSSCG00000022282	94689.1	63626.1	1.29817e+06	11828.5	268042	547517	429817	263928	940185	20925.4	NA	NA	12609.3	170605	12	85.7143	261	3.35217
BDP1	ENSSSCG00000016968	NA	NA	NA	NA	NA	NA	NA	NA	NA	NA	NA	NA	2377.09	NA	1	7.14286	2164	27.7935
BECN1	ENSSSCG00000017386	NA	418.055	NA	3824	NA	NA	NA	NA	NA	10797.6	5424.61	11682.9	NA	NA	5	35.7143	462	5.93373
BEGAIN	ENSSSCG00000036589	NA	NA	NA	2909.63	NA	NA	NA	NA	NA	NA	NA	NA	NA	NA	1	7.14286	2164	27.7935
BEND7	ENSSSCG00000032984	NA	NA	NA	NA	NA	NA	NA	NA	NA	20497.1	16286.3	NA	NA	NA	2	14.2857	877	11.2638
BFSP1	ENSSSCG00000007084	NA	NA	NA	8386.71	NA	NA	NA	NA	NA	NA	NA	NA	NA	NA	1	7.14286	2164	27.7935
BFSP2	ENSSSCG00000011636	NA	NA	NA	104548	NA	NA	NA	NA	NA	NA	NA	NA	NA	NA	1	7.14286	2164	27.7935
BGN	ENSSSCG00000012766	NA	12114.5	9699.68	NA	77358.7	19197.5	NA	8350.91	70004.4	NA	NA	NA	82579.1	1.06295e+06	8	57.1429	326	4.187
BHMT	ENSSSCG00000014108	46375.8	12622.8	3.65868e+06	NA	6.45384e+06	9612.82	3688.32	18223.2	9.9125e+06	NA	NA	NA	61.9022	NA	9	64.2857	296	3.8017
BHMT2	ENSSSCG00000054426	NA	NA	971082	NA	142284	241.302	NA	NA	251211	NA	NA	NA	NA	NA	4	28.5714	587	7.53917
BICD1	ENSSSCG00000000531	NA	3045.87	NA	NA	NA	NA	NA	NA	NA	NA	NA	NA	NA	NA	1	7.14286	2164	27.7935
BICD2	ENSSSCG00000027166	12988.5	1104.67	NA	NA	NA	NA	11922.6	3737.05	NA	175.36	NA	231.758	NA	NA	6	42.8571	351	4.50809
BID	ENSSSCG00000000769	35962.1	6305.15	78592.2	NA	5219.31	21173	263992	39147.4	5403.61	NA	NA	9641.17	NA	NA	9	64.2857	296	3.8017
BIN1	ENSSSCG00000015720	446802	2940.52	8614.46	137230	3320.54	14511.7	9260.96	58116.7	2888.39	2802.69	NA	2879.48	505077	16340.3	13	92.8571	331	4.25122
BIN2	ENSSSCG00000000223	NA	2285.22	NA	NA	NA	20187.9	116183	311681	NA	NA	NA	NA	NA	NA	4	28.5714	587	7.53917
BIN3	ENSSSCG00000009629	NA	1081.8	NA	NA	NA	NA	NA	NA	NA	NA	NA	NA	NA	NA	1	7.14286	2164	27.7935
BIRC6	ENSSSCG00000008513	576.653	330.133	690.266	NA	NA	1379.63	467.01	1509.51	7670	NA	NA	NA	NA	NA	7	50	349	4.4824
BLMH	ENSSSCG00000017796	103957	25056.8	86133.9	3171.75	56238.6	NA	208994	65965.2	62594.8	NA	NA	NA	15331.1	7028.81	10	71.4286	279	3.58335
BLNK	ENSSSCG00000010504	NA	190.496	NA	NA	NA	NA	NA	NA	NA	NA	NA	NA	NA	NA	1	7.14286	2164	27.7935
BLOC1S1	ENSSSCG00000000359	NA	14979.6	893.421	NA	NA	NA	18262.3	NA	NA	NA	NA	NA	NA	NA	3	21.4286	713	9.15746
BLOC1S2	ENSSSCG00000010551	NA	3065.7	1546.38	NA	NA	NA	10500	NA	NA	NA	NA	NA	NA	NA	3	21.4286	713	9.15746
BLOC1S5	ENSSSCG00000040593	NA	903.542	NA	NA	NA	NA	NA	NA	NA	NA	NA	NA	NA	NA	1	7.14286	2164	27.7935
BLVRA	ENSSSCG00000016756	NA	15660	11910	9035.93	67594.8	48166.6	119856	260178	90256	2071.59	NA	1963.47	2832.27	10883.2	12	85.7143	261	3.35217
BLVRB	ENSSSCG00000021067	1.0067e+06	207216	4.4776e+06	49478.7	1.25191e+06	3.25136e+06	322731	5.54315e+06	1.58673e+06	12066	23861.6	45299.2	34543.1	386833	14	100	523	6.71718
BMP10	ENSSSCG00000032071	NA	1621.27	NA	NA	NA	NA	NA	NA	NA	NA	NA	NA	NA	NA	1	7.14286	2164	27.7935
BMPR2	ENSSSCG00000016113	9411.13	NA	NA	NA	NA	NA	NA	NA	NA	NA	NA	NA	NA	NA	1	7.14286	2164	27.7935
BNIP1	ENSSSCG00000016985	NA	13719.2	NA	11479.9	NA	NA	NA	NA	NA	13593.1	18067.9	16061.4	NA	NA	5	35.7143	462	5.93373
BNIP2	ENSSSCG00000004582	NA	517.998	NA	NA	NA	NA	NA	NA	NA	NA	NA	NA	NA	NA	1	7.14286	2164	27.7935
BNIP3	ENSSSCG00000024388	NA	10107.9	NA	NA	NA	NA	NA	NA	NA	NA	NA	NA	NA	NA	1	7.14286	2164	27.7935
BNIP3L	ENSSSCG00000009658	NA	4143.28	NA	2757.75	NA	NA	NA	NA	NA	NA	NA	NA	NA	NA	2	14.2857	877	11.2638
BOD1	ENSSSCG00000016982	NA	1613.47	NA	NA	NA	NA	NA	NA	NA	NA	NA	NA	NA	NA	1	7.14286	2164	27.7935
BOD1L1	ENSSSCG00000008735	NA	125.566	NA	NA	NA	NA	NA	NA	NA	NA	NA	NA	NA	NA	1	7.14286	2164	27.7935
BOLA1	ENSSSCG00000006667	NA	19976	NA	9787.83	20396.5	3248.4	14411.3	NA	4828.41	NA	NA	NA	NA	NA	6	42.8571	351	4.50809
BOLA3	ENSSSCG00000040854	NA	68839.1	NA	3303.85	17036.9	NA	3445.2	NA	5484.13	NA	NA	NA	9378.8	NA	6	42.8571	351	4.50809
BORCS5	ENSSSCG00000032804	NA	2714.3	2644.84	3311.53	NA	7175.82	1362.9	NA	NA	NA	NA	NA	NA	NA	5	35.7143	462	5.93373
BORCS6	ENSSSCG00000028788	NA	6169.07	NA	4631.99	NA	NA	NA	NA	NA	NA	NA	NA	NA	NA	2	14.2857	877	11.2638
BORCS7	ENSSSCG00000038633	NA	22736.3	NA	12139.8	NA	NA	NA	NA	NA	NA	NA	NA	NA	NA	2	14.2857	877	11.2638
BORCS8	ENSSSCG00000044084	NA	2082.31	NA	NA	NA	NA	NA	NA	NA	NA	NA	NA	NA	NA	1	7.14286	2164	27.7935
BPGM	ENSSSCG00000039425	NA	19393.6	28180.7	NA	10026.9	100449	4220.59	65319.6	1390.42	NA	NA	NA	42161.2	19109.5	9	64.2857	296	3.8017
BPHL	ENSSSCG00000001008	7139.23	15603.6	300395	206639	217486	36278.7	21208.1	NA	187631	5908.63	8148.54	7460.28	5242.92	4198.62	13	92.8571	331	4.25122
BPI	ENSSSCG00000026605	NA	NA	NA	NA	NA	NA	NA	NA	NA	11136.7	1.22774e+06	642010	NA	NA	3	21.4286	713	9.15746
BPIFA1	ENSSSCG00000007260	NA	NA	NA	NA	NA	20368.6	NA	NA	NA	NA	NA	NA	NA	NA	1	7.14286	2164	27.7935
BPNT1	ENSSSCG00000010822	NA	18618.9	NA	NA	NA	NA	NA	NA	NA	17468.5	17351.3	16316.4	4785.24	NA	5	35.7143	462	5.93373
BPNT2	ENSSSCG00000032846	NA	11196.2	NA	NA	NA	NA	NA	NA	NA	4654.55	20539.3	23718.7	NA	NA	4	28.5714	587	7.53917
BPTF	ENSSSCG00000033528	NA	60.7024	NA	596.104	NA	NA	NA	NA	NA	NA	NA	NA	NA	NA	2	14.2857	877	11.2638
BRAF	ENSSSCG00000016494	NA	186.604	NA	NA	NA	NA	NA	NA	NA	NA	NA	NA	NA	NA	1	7.14286	2164	27.7935
BRAP	ENSSSCG00000040595	NA	124.376	NA	NA	NA	NA	NA	NA	NA	NA	NA	NA	NA	NA	1	7.14286	2164	27.7935
BRCC3	ENSSSCG00000012813	NA	1311.66	NA	NA	7486.22	NA	NA	NA	NA	NA	16115	8967.79	NA	NA	4	28.5714	587	7.53917
BRD3	ENSSSCG00000005749	NA	3069	NA	2565.81	NA	NA	NA	NA	NA	NA	NA	NA	NA	NA	2	14.2857	877	11.2638
BRD4	ENSSSCG00000022227	NA	4512.5	NA	665.105	NA	NA	18714.9	226.134	NA	NA	NA	NA	NA	NA	4	28.5714	587	7.53917
BRD8	ENSSSCG00000014327	NA	22191.8	NA	NA	NA	NA	NA	NA	NA	NA	NA	NA	NA	NA	1	7.14286	2164	27.7935
BRD9	ENSSSCG00000035118	NA	101.681	NA	NA	NA	NA	NA	NA	NA	NA	NA	NA	NA	NA	1	7.14286	2164	27.7935
BRF1	ENSSSCG00000031710	NA	176.314	NA	NA	NA	NA	NA	NA	NA	NA	NA	NA	NA	NA	1	7.14286	2164	27.7935
BRI3	ENSSSCG00000037605	NA	NA	NA	NA	NA	NA	NA	NA	NA	36164.9	NA	NA	NA	NA	1	7.14286	2164	27.7935
BRI3BP	ENSSSCG00000054264	NA	NA	160560	60148	56630.2	NA	48377.5	79787	NA	273867	78894.7	156056	NA	NA	8	57.1429	326	4.187
BRINP1	ENSSSCG00000005504	13086.1	NA	NA	NA	NA	NA	NA	NA	NA	NA	NA	NA	NA	NA	1	7.14286	2164	27.7935
BRINP2	ENSSSCG00000015515	1790.23	NA	NA	NA	NA	NA	NA	NA	NA	NA	NA	NA	NA	NA	1	7.14286	2164	27.7935
BRIX1	ENSSSCG00000016827	NA	2858.63	NA	NA	NA	NA	NA	NA	NA	19856.6	8689.52	5916.49	NA	NA	4	28.5714	587	7.53917
BRK1	ENSSSCG00000011565	NA	33213.1	28008.4	6018.58	NA	50135.2	7314.77	35706.5	NA	NA	NA	NA	NA	NA	6	42.8571	351	4.50809
BRMS1L	ENSSSCG00000001947	NA	127.511	NA	NA	NA	NA	NA	NA	NA	NA	NA	NA	NA	NA	1	7.14286	2164	27.7935
BROX	ENSSSCG00000010836	NA	5209.05	NA	NA	NA	NA	NA	NA	NA	NA	NA	NA	NA	NA	1	7.14286	2164	27.7935
BRSK1	ENSSSCG00000032656	5025.29	NA	2066.28	NA	NA	NA	NA	NA	NA	NA	NA	NA	NA	NA	2	14.2857	877	11.2638
BSCL2	ENSSSCG00000020823	49039.2	948.106	NA	NA	NA	1214.52	NA	NA	NA	NA	NA	NA	NA	NA	3	21.4286	713	9.15746
BSDC1	ENSSSCG00000026392	NA	2688.02	NA	2937.58	5502.4	NA	NA	NA	NA	28445.9	NA	NA	NA	NA	4	28.5714	587	7.53917
BSG	ENSSSCG00000027907	150617	170485	128907	1.10527e+06	73568.8	NA	53176.8	57622.7	NA	59097.6	1.18916e+06	1.22338e+06	33528.5	174285	12	85.7143	261	3.35217
BSN	ENSSSCG00000011384	1636.78	NA	NA	1546.04	NA	NA	NA	NA	NA	NA	NA	NA	NA	NA	2	14.2857	877	11.2638
BSPRY	ENSSSCG00000021173	NA	NA	NA	NA	NA	NA	NA	NA	NA	NA	NA	10192.6	NA	NA	1	7.14286	2164	27.7935
BST1	ENSSSCG00000028359	NA	7557.02	NA	32642.3	NA	NA	NA	NA	NA	34533.4	139880	135375	NA	15588.7	6	42.8571	351	4.50809
BST2	ENSSSCG00000033453	NA	22043.5	NA	NA	NA	NA	3116.09	31793	NA	7907.68	14560.8	21752.4	NA	NA	6	42.8571	351	4.50809
BTAF1	ENSSSCG00000010467	NA	81.3955	NA	NA	NA	NA	5644.69	503.194	NA	NA	NA	NA	NA	NA	3	21.4286	713	9.15746
BTBD1	ENSSSCG00000001801	NA	469.737	NA	NA	NA	NA	NA	NA	NA	NA	NA	NA	NA	NA	1	7.14286	2164	27.7935
BTBD17	ENSSSCG00000059713	NA	NA	NA	13547.2	NA	NA	NA	NA	NA	NA	NA	NA	NA	NA	1	7.14286	2164	27.7935
BTBD8	ENSSSCG00000035196	NA	NA	NA	2339.77	NA	NA	NA	NA	NA	NA	NA	NA	NA	NA	1	7.14286	2164	27.7935
BTBD9	ENSSSCG00000037507	1.65314e+06	292247	2.11515e+06	1.64847e+06	781708	658577	992426	452123	1.08689e+06	14938.7	23874.8	30122.3	193010	184932	14	100	523	6.71718
BTD	ENSSSCG00000011193	NA	4527.09	NA	NA	NA	2617.7	845.181	NA	1539.71	NA	NA	NA	2002.05	NA	5	35.7143	462	5.93373
BTF3	ENSSSCG00000014071	5721.74	22986.3	50694.7	98932.8	17748.9	NA	340093	41714.7	NA	172446	28456.4	24144.1	81220.8	NA	11	78.5714	248	3.1852
BTF3L4	ENSSSCG00000038762	47773.5	62204.9	33364	194515	28507.2	NA	132096	93693	16803.3	30872.6	NA	NA	27542.2	NA	10	71.4286	279	3.58335
BTK	ENSSSCG00000026742	NA	NA	NA	NA	NA	3349.18	3209.93	21119.5	NA	1125.38	9010.18	1310.52	NA	NA	6	42.8571	351	4.50809
BTNL2	ENSSSCG00000025071	NA	NA	NA	NA	NA	NA	NA	NA	NA	748222	NA	NA	NA	NA	1	7.14286	2164	27.7935
BTNL9	ENSSSCG00000028567	NA	NA	NA	NA	NA	NA	NA	NA	NA	NA	NA	NA	NA	4152.84	1	7.14286	2164	27.7935
BUD23	ENSSSCG00000007713	NA	878.314	NA	NA	NA	NA	NA	NA	NA	NA	NA	NA	NA	NA	1	7.14286	2164	27.7935
BUD31	ENSSSCG00000007623	NA	3149.47	1717.62	52047.5	NA	1366.36	18172.7	13130.7	NA	10708.4	18192.6	28605.4	NA	NA	9	64.2857	296	3.8017
BVES	ENSSSCG00000004366	NA	50474	NA	NA	NA	NA	NA	NA	NA	NA	NA	NA	NA	NA	1	7.14286	2164	27.7935
BYSL	ENSSSCG00000026752	NA	349.533	NA	NA	NA	NA	1215.16	NA	NA	NA	1237.07	2307.55	NA	NA	4	28.5714	587	7.53917
BZW1	ENSSSCG00000016094	60964.6	11028.2	NA	NA	7411.3	23122.5	468437	107099	NA	4942.12	9781.87	8860.89	5547.72	6114.38	11	78.5714	248	3.1852
BZW2	ENSSSCG00000023118	13148.1	22226.9	NA	13142.9	NA	NA	62794.3	6544.31	NA	9976.87	3585.39	23784.9	15076	NA	9	64.2857	296	3.8017
C10H9orf64	ENSSSCG00000034203	NA	10487.9	NA	NA	NA	4314	23437.9	7681.72	NA	NA	NA	NA	NA	3307.67	5	35.7143	462	5.93373
C12H17orf49	ENSSSCG00000017928	32954.7	11375.1	NA	44025	NA	NA	73839.4	9013.37	19015.7	NA	NA	NA	NA	NA	6	42.8571	351	4.50809
C12H17orf75	ENSSSCG00000017733	NA	40.1445	NA	NA	NA	NA	NA	NA	NA	NA	NA	NA	NA	NA	1	7.14286	2164	27.7935
C14H12orf43	ENSSSCG00000024329	NA	270.415	NA	NA	NA	NA	NA	NA	NA	NA	NA	NA	NA	NA	1	7.14286	2164	27.7935
C14H1orf198	ENSSSCG00000010181	NA	10040.1	NA	NA	NA	NA	NA	NA	NA	NA	NA	NA	NA	NA	1	7.14286	2164	27.7935
C15H2orf72	ENSSSCG00000016270	NA	NA	NA	14637.5	20974.3	NA	NA	NA	NA	NA	29977.4	17235.1	NA	NA	4	28.5714	587	7.53917
C15H2orf76	ENSSSCG00000015718	NA	6072.19	NA	NA	NA	NA	NA	NA	NA	NA	NA	NA	NA	NA	1	7.14286	2164	27.7935
C15H2orf88	ENSSSCG00000033941	NA	41665.1	NA	13715.6	NA	NA	NA	NA	NA	NA	NA	NA	NA	NA	2	14.2857	877	11.2638
C17H20orf27	ENSSSCG00000035666	NA	23071.6	NA	NA	NA	NA	NA	NA	NA	NA	NA	NA	NA	32877.1	2	14.2857	877	11.2638
C18H7orf25	ENSSSCG00000016760	NA	357.448	NA	NA	NA	NA	NA	NA	NA	NA	NA	NA	NA	NA	1	7.14286	2164	27.7935
C18H7orf31	ENSSSCG00000033313	NA	2363.31	NA	NA	NA	NA	NA	NA	NA	NA	NA	NA	NA	NA	1	7.14286	2164	27.7935
C1GALT1	ENSSSCG00000038187	NA	NA	NA	NA	NA	NA	NA	NA	NA	4102.07	38097.6	15503.8	NA	NA	3	21.4286	713	9.15746
C1GALT1C1	ENSSSCG00000012602	NA	NA	NA	NA	NA	NA	NA	NA	NA	1449.4	28934.1	5663.26	NA	NA	3	21.4286	713	9.15746
C1H15orf48	ENSSSCG00000004670	NA	624.864	NA	28379.5	NA	NA	NA	NA	NA	2.0355e+06	1.26409e+06	1.07089e+06	NA	NA	5	35.7143	462	5.93373
C1H15orf61	ENSSSCG00000004954	NA	6317.81	NA	NA	NA	NA	NA	NA	NA	NA	NA	NA	NA	NA	1	7.14286	2164	27.7935
C1H18orf25	ENSSSCG00000004500	NA	1463.5	NA	NA	NA	NA	NA	NA	NA	NA	NA	NA	NA	NA	1	7.14286	2164	27.7935
C1H6orf120	ENSSSCG00000038931	NA	NA	NA	10057	NA	NA	NA	NA	NA	NA	NA	NA	NA	NA	1	7.14286	2164	27.7935
C1H9orf78	ENSSSCG00000030426	NA	6447.27	NA	NA	NA	NA	NA	NA	NA	NA	NA	NA	NA	NA	1	7.14286	2164	27.7935
C1QA	ENSSSCG00000003524	NA	12825.9	NA	NA	NA	NA	NA	NA	NA	23611	17641.4	21759.6	NA	5353	5	35.7143	462	5.93373
C1QB	ENSSSCG00000033512	NA	4148.32	NA	NA	15730.8	31280	NA	27419.6	NA	11695.6	7932.6	16890.1	6708.32	25177.5	9	64.2857	296	3.8017
C1QBP	ENSSSCG00000035048	5460.4	273666	16136.7	116352	123912	NA	28267.1	9496.74	11341.9	NA	8870.07	9471.44	80534.8	56300.1	12	85.7143	261	3.35217
C1QC	ENSSSCG00000038706	NA	19496.6	NA	NA	NA	74109	26165.7	46527.6	NA	25072.3	7060.58	45389.3	NA	13197.9	8	57.1429	326	4.187
C1QL1	ENSSSCG00000039101	NA	NA	NA	3249.66	NA	NA	NA	NA	NA	NA	NA	NA	NA	NA	1	7.14286	2164	27.7935
C2	ENSSSCG00000001422	NA	9411.52	958.233	1172.04	NA	359.694	NA	811.568	570.636	1903.37	NA	970.552	5960.12	6304.89	10	71.4286	279	3.58335
C2CD2	ENSSSCG00000025821	NA	375.291	NA	74253.3	NA	NA	NA	NA	NA	NA	NA	NA	NA	NA	2	14.2857	877	11.2638
C2CD2L	ENSSSCG00000015111	84209.4	845.975	1191.21	19558.2	NA	NA	NA	NA	NA	2571.85	1632.49	1347.01	NA	NA	7	50	349	4.4824
C2CD5	ENSSSCG00000000570	285.677	1169.13	NA	609.661	NA	NA	6018.16	712.761	NA	2237.85	1221.01	2008.16	9896.16	NA	9	64.2857	296	3.8017
C2CD6	ENSSSCG00000016107	NA	1441.45	NA	NA	NA	NA	NA	NA	NA	NA	NA	NA	NA	NA	1	7.14286	2164	27.7935
C2H11orf58	ENSSSCG00000040570	NA	127647	NA	NA	18264.8	NA	NA	NA	NA	NA	NA	NA	NA	NA	2	14.2857	877	11.2638
C2H11orf68	ENSSSCG00000012966	NA	5687.62	NA	NA	NA	16393	16484	NA	NA	NA	NA	NA	NA	NA	3	21.4286	713	9.15746
C2H11orf98	ENSSSCG00000058339	NA	10218.4	NA	NA	NA	NA	NA	NA	NA	NA	NA	NA	NA	NA	1	7.14286	2164	27.7935
C2H19orf25	ENSSSCG00000022265	NA	6795.9	NA	7612.1	NA	NA	29439	6908.1	NA	NA	NA	NA	NA	NA	4	28.5714	587	7.53917
C2H19orf53	ENSSSCG00000013757	NA	11528.6	NA	NA	NA	NA	NA	NA	NA	NA	NA	NA	NA	NA	1	7.14286	2164	27.7935
C2H5orf24	ENSSSCG00000034954	NA	NA	NA	8733.99	NA	NA	NA	NA	NA	NA	NA	NA	NA	NA	1	7.14286	2164	27.7935
C2H5orf63	ENSSSCG00000014250	NA	4870.44	NA	NA	NA	NA	NA	NA	NA	NA	NA	NA	NA	NA	1	7.14286	2164	27.7935
C3	ENSSSCG00000013551	57041.4	90127.5	425372	59377.6	286359	237792	71569.7	553237	535637	39252.8	49175.1	41011.8	8903.64	403366	14	100	523	6.71718
C3H16orf91	ENSSSCG00000038882	NA	1090.19	NA	NA	NA	NA	NA	NA	NA	NA	NA	NA	NA	NA	1	7.14286	2164	27.7935
C3H16orf96	ENSSSCG00000007940	NA	6550.34	NA	NA	NA	NA	NA	NA	NA	NA	NA	NA	NA	NA	1	7.14286	2164	27.7935
C3H2orf49	ENSSSCG00000035390	NA	5624.38	NA	NA	NA	NA	NA	NA	NA	NA	NA	NA	NA	NA	1	7.14286	2164	27.7935
C3orf62	ENSSSCG00000056386	NA	5465.09	NA	NA	NA	153880	41000.9	27417.4	NA	NA	NA	NA	NA	NA	4	28.5714	587	7.53917
C4A	ENSSSCG00000001427	8499.33	8087.33	119616	4293.75	68910.4	19475.5	24269	107706	125255	6759.72	12617.8	24443.4	59123.2	113748	14	100	523	6.71718
C4BPA	ENSSSCG00000015662	2085.34	13433.1	76159.1	NA	32779	3456.38	4011.34	28233.7	13531.8	32687.1	15828.1	17615.5	28650.1	29738.4	13	92.8571	331	4.25122
C4BPA	ENSSSCG00000054337	2085.34	13433.1	76159.1	NA	32779	3456.38	4011.34	28233.7	13531.8	32687.1	15828.1	17615.5	28650.1	29738.4	13	92.8571	331	4.25122
C4BPB	ENSSSCG00000015661	NA	1427.06	NA	NA	6461.59	NA	NA	NA	NA	NA	NA	NA	NA	4275.8	3	21.4286	713	9.15746
C4H1orf43	ENSSSCG00000006554	NA	NA	NA	5402.51	NA	NA	NA	NA	NA	NA	NA	NA	NA	NA	1	7.14286	2164	27.7935
C4H1orf52	ENSSSCG00000026772	NA	1078.53	NA	NA	NA	NA	NA	NA	NA	NA	NA	NA	NA	NA	1	7.14286	2164	27.7935
C4H8orf33	ENSSSCG00000005880	NA	3422.67	NA	NA	NA	NA	NA	NA	NA	NA	NA	NA	NA	NA	1	7.14286	2164	27.7935
C4H8orf82	ENSSSCG00000005895	NA	7590.6	4619.99	NA	28260.5	NA	NA	NA	15927.2	NA	NA	NA	NA	NA	4	28.5714	587	7.53917
C5	ENSSSCG00000005512	NA	6108.55	16172.8	NA	1569.69	27000.5	428.445	12176.9	12103.2	978.055	1345.09	212.966	7740.3	4774.16	12	85.7143	261	3.35217
C5AR1	ENSSSCG00000056729	NA	483.388	NA	NA	NA	NA	NA	NA	NA	NA	NA	NA	NA	NA	1	7.14286	2164	27.7935
C5H12orf57	ENSSSCG00000040186	NA	50920.7	NA	12718.1	NA	NA	NA	NA	NA	NA	NA	NA	NA	NA	2	14.2857	877	11.2638
C5H12orf73	ENSSSCG00000056928	NA	27913.5	NA	NA	NA	NA	NA	NA	NA	NA	NA	NA	NA	NA	1	7.14286	2164	27.7935
C6	ENSSSCG00000016861	NA	2780.72	7474.34	NA	1397.56	1196.43	NA	3803.92	401.467	2045.35	2336.67	1840	9621.27	4693.19	11	78.5714	248	3.1852
C6H19orf12	ENSSSCG00000032153	NA	9027.93	NA	NA	9388.9	NA	NA	NA	NA	NA	NA	NA	NA	27582.2	3	21.4286	713	9.15746
C6H19orf33	ENSSSCG00000058854	NA	33028.4	NA	NA	NA	NA	NA	NA	NA	NA	NA	NA	NA	NA	1	7.14286	2164	27.7935
C6H19orf47	ENSSSCG00000027016	NA	783.166	NA	NA	NA	NA	NA	NA	NA	NA	NA	NA	NA	NA	1	7.14286	2164	27.7935
C6H1orf122	ENSSSCG00000038888	NA	1357.74	NA	NA	NA	NA	NA	NA	NA	NA	NA	NA	NA	NA	1	7.14286	2164	27.7935
C6H1orf174	ENSSSCG00000031102	NA	603.902	NA	NA	NA	NA	NA	NA	NA	NA	NA	NA	NA	NA	1	7.14286	2164	27.7935
C6H1orf50	ENSSSCG00000027374	NA	14110.2	NA	NA	NA	NA	NA	NA	NA	NA	NA	NA	NA	NA	1	7.14286	2164	27.7935
C6orf136	ENSSSCG00000025943	NA	5030.25	NA	52857.7	NA	NA	NA	NA	NA	NA	NA	NA	NA	NA	2	14.2857	877	11.2638
C7H15orf40	ENSSSCG00000030131	NA	6528.6	NA	NA	NA	NA	NA	NA	NA	NA	NA	NA	NA	NA	1	7.14286	2164	27.7935
C8A	ENSSSCG00000003835	NA	17321.1	NA	NA	13446.7	5555.26	NA	1854.38	850.105	NA	NA	NA	17550.6	14120.6	7	50	349	4.4824
C8B	ENSSSCG00000003834	NA	10840.7	NA	NA	9598.05	2554.63	NA	5572.4	NA	NA	NA	NA	4538.73	3596.29	6	42.8571	351	4.50809
C8G	ENSSSCG00000005840	NA	11965.3	38683	NA	11257	53212.3	NA	7831.05	23937.2	NA	NA	NA	40254.8	30762.3	8	57.1429	326	4.187
C8H4orf33	ENSSSCG00000061764	NA	5073.63	NA	NA	NA	NA	NA	NA	NA	NA	NA	NA	NA	NA	1	7.14286	2164	27.7935
C9	ENSSSCG00000016856	NA	14670.6	238.334	2568.46	3311.72	1004.16	1051.13	23877.7	2782.82	2816.98	4201.86	12285.5	3289.23	21385.7	13	92.8571	331	4.25122
C9H11orf54	ENSSSCG00000014948	NA	6015.12	113717	21531.7	72689.2	13150	3968.51	3595.41	84664.4	4851.4	NA	10511.2	NA	8810.24	11	78.5714	248	3.1852
C9H1orf116	ENSSSCG00000032446	NA	NA	2001.68	NA	28065.1	NA	9097.41	8240.88	1062.84	NA	NA	NA	NA	NA	5	35.7143	462	5.93373
C9H1orf21	ENSSSCG00000015565	NA	5285.18	NA	NA	NA	NA	NA	NA	NA	NA	NA	NA	NA	NA	1	7.14286	2164	27.7935
CA1	ENSSSCG00000040770	NA	193347	827587	13757.3	517503	1.62406e+06	46323.6	746501	230012	19430.5	1.78556e+06	545400	16786.3	506560	13	92.8571	331	4.25122
CA12	ENSSSCG00000004565	NA	NA	383848	NA	NA	NA	NA	NA	NA	78929.4	359754	361198	NA	NA	4	28.5714	587	7.53917
CA14	ENSSSCG00000027875	NA	6861.7	NA	13847.2	16441.5	NA	NA	NA	NA	NA	NA	NA	7007.19	NA	4	28.5714	587	7.53917
CA2	ENSSSCG00000006140	25276.4	123228	1.89246e+06	5.2775e+06	440064	1.27038e+06	93803.7	445678	352586	5868.93	193234	53533	10616.7	77353.3	14	100	523	6.71718
CA3	ENSSSCG00000006141	NA	52692.5	NA	106663	1.16242e+06	NA	16983.1	44002.4	2.0033e+06	NA	NA	NA	7.4741e+06	9.15158e+06	8	57.1429	326	4.187
CA4	ENSSSCG00000023186	NA	64452.9	544440	14297.8	NA	53446.8	NA	NA	NA	12665.7	6309.56	33046.7	7932.13	23519.8	9	64.2857	296	3.8017
CA5B	ENSSSCG00000012141	NA	786.988	NA	8919.1	NA	NA	NA	NA	NA	NA	NA	NA	NA	15628.5	3	21.4286	713	9.15746
CA8	ENSSSCG00000006233	NA	1506.63	NA	NA	NA	NA	NA	NA	NA	NA	NA	NA	NA	NA	1	7.14286	2164	27.7935
CAB39	ENSSSCG00000016266	NA	9965.39	20833.9	7503.77	7047.99	64874.3	219672	109541	7223.45	7615.71	15221.4	9193.44	6606.29	6796.2	13	92.8571	331	4.25122
CAB39L	ENSSSCG00000009397	NA	669.515	1274.65	NA	NA	NA	39920.8	NA	NA	NA	NA	NA	3864.07	NA	4	28.5714	587	7.53917
CABIN1	ENSSSCG00000010062	NA	52.4444	NA	NA	NA	NA	NA	NA	NA	NA	NA	NA	NA	NA	1	7.14286	2164	27.7935
CABLES1	ENSSSCG00000003705	NA	226.773	NA	NA	NA	NA	NA	NA	NA	NA	NA	NA	NA	NA	1	7.14286	2164	27.7935
CACNA1C	ENSSSCG00000041764	NA	793.899	NA	NA	NA	NA	NA	NA	NA	NA	NA	NA	NA	NA	1	7.14286	2164	27.7935
CACNA1S	ENSSSCG00000024784	NA	2731.04	NA	NA	NA	NA	NA	NA	NA	NA	NA	NA	6743.06	NA	2	14.2857	877	11.2638
CACNA2D1	ENSSSCG00000015402	16462.4	6206.67	1800.41	1423.58	NA	NA	NA	7114.13	NA	3099.37	1333.88	8525.27	29282.8	6493.18	10	71.4286	279	3.58335
CACNA2D2	ENSSSCG00000011412	NA	192.201	NA	39465.8	NA	NA	NA	NA	NA	NA	NA	NA	NA	NA	2	14.2857	877	11.2638
CACNB1	ENSSSCG00000017510	NA	NA	NA	567.949	NA	NA	NA	NA	NA	NA	NA	NA	20057.3	NA	2	14.2857	877	11.2638
CACNB2	ENSSSCG00000011040	NA	5959.69	NA	NA	NA	NA	NA	NA	NA	NA	NA	NA	NA	NA	1	7.14286	2164	27.7935
CACNB3	ENSSSCG00000032967	NA	NA	NA	2577.23	NA	NA	NA	NA	NA	NA	NA	NA	2348.02	NA	2	14.2857	877	11.2638
CACNG1	ENSSSCG00000017271	NA	NA	NA	NA	NA	NA	NA	NA	NA	NA	NA	NA	60802.5	NA	1	7.14286	2164	27.7935
CACTIN	ENSSSCG00000032085	NA	294.366	NA	NA	NA	NA	NA	NA	NA	NA	NA	NA	NA	NA	1	7.14286	2164	27.7935
CACUL1	ENSSSCG00000038222	NA	286.445	NA	NA	NA	NA	NA	NA	NA	NA	NA	NA	NA	NA	1	7.14286	2164	27.7935
CACYBP	ENSSSCG00000015504	51900.6	33102.4	36199.3	45056.3	21291.2	40888.3	376113	79809.4	9842.36	33215.4	16637.9	29147.6	25910.9	21984.1	14	100	523	6.71718
CAD	ENSSSCG00000028978	NA	1232.58	2637.15	3618.3	NA	1460.76	30650.8	3122.15	83.2363	3005.66	13830	10466.8	NA	229.82	11	78.5714	248	3.1852
CADM1	ENSSSCG00000031831	293695	729.69	8874.46	714307	NA	NA	NA	17883.6	3207.79	NA	NA	NA	NA	NA	6	42.8571	351	4.50809
CADM2	ENSSSCG00000011999	726940	NA	NA	533822	NA	NA	NA	NA	NA	NA	NA	NA	NA	NA	2	14.2857	877	11.2638
CADM3	ENSSSCG00000006415	1.53388e+06	995.478	NA	204069	NA	NA	NA	NA	NA	NA	NA	NA	NA	27594.7	4	28.5714	587	7.53917
CADM4	ENSSSCG00000003061	528224	128.382	NA	40688.3	NA	NA	NA	NA	NA	NA	NA	NA	NA	70517.4	4	28.5714	587	7.53917
CADPS	ENSSSCG00000011489	121889	NA	NA	42626.4	NA	NA	NA	NA	NA	NA	NA	NA	NA	NA	2	14.2857	877	11.2638
CADPS2	ENSSSCG00000016611	12998.5	NA	NA	NA	NA	NA	NA	NA	NA	NA	NA	NA	NA	NA	1	7.14286	2164	27.7935
CALB1	ENSSSCG00000006125	80530.2	NA	1.19019e+06	18308.9	NA	NA	3344.27	NA	NA	NA	NA	NA	NA	NA	4	28.5714	587	7.53917
CALB2	ENSSSCG00000002730	19877	NA	NA	279231	NA	NA	NA	NA	NA	NA	NA	NA	NA	NA	2	14.2857	877	11.2638
CALCOCO1	ENSSSCG00000028481	NA	1921.74	NA	10474.2	NA	NA	NA	NA	NA	NA	NA	23316.9	NA	NA	3	21.4286	713	9.15746
CALCOCO2	ENSSSCG00000017543	NA	2392.04	NA	NA	NA	NA	7146.46	NA	NA	NA	5503.1	2858.68	NA	NA	4	28.5714	587	7.53917
CALD1	ENSSSCG00000016535	16900.5	36616.2	240508	2630.65	214169	1.9677e+06	200949	3.84108e+06	304235	2257.16	1956.63	3676.69	21723.3	230032	14	100	523	6.71718
CALHM6	ENSSSCG00000036064	NA	NA	NA	NA	NA	NA	NA	NA	NA	8594.22	4198.89	15406.9	NA	NA	3	21.4286	713	9.15746
CALML5	ENSSSCG00000011141	NA	NA	NA	NA	NA	NA	23208.8	NA	NA	NA	NA	NA	NA	NA	1	7.14286	2164	27.7935
CALN1	ENSSSCG00000007733	NA	173.751	NA	NA	NA	NA	NA	NA	NA	NA	NA	NA	NA	NA	1	7.14286	2164	27.7935
CALR	ENSSSCG00000013746	1.70876e+06	187592	1.24003e+06	776101	1.62465e+06	12306.8	1.69156e+06	2.12436e+06	1.69543e+06	102581	265623	283085	60916.5	441454	14	100	523	6.71718
CALU	ENSSSCG00000016581	31115.1	55357.9	5303.09	296561	148593	169394	18533.4	200124	4180.71	538.103	4346.14	3506.24	7420.14	260765	14	100	523	6.71718
CAMK1	ENSSSCG00000011550	NA	17419.2	NA	NA	NA	NA	NA	NA	NA	NA	NA	NA	NA	NA	1	7.14286	2164	27.7935
CAMK1D	ENSSSCG00000011111	NA	11187.1	NA	42110	NA	NA	NA	NA	NA	NA	12413.3	9625.53	NA	NA	4	28.5714	587	7.53917
CAMK2A	ENSSSCG00000014443	NA	1625.77	NA	1961.63	NA	NA	NA	NA	NA	NA	NA	NA	12920.9	NA	3	21.4286	713	9.15746
CAMK2B	ENSSSCG00000039535	NA	11384.4	NA	100456	NA	NA	NA	NA	NA	NA	NA	NA	9607.97	NA	3	21.4286	713	9.15746
CAMK2D	ENSSSCG00000009123	NA	313052	NA	787215	11348.7	79618.6	52250.6	29106.6	NA	96359.2	225060	157517	43431	2495.59	11	78.5714	248	3.1852
CAMK2G	ENSSSCG00000010311	NA	3412.65	NA	22284.3	1617.06	NA	NA	7662.07	NA	NA	NA	NA	5044.97	NA	5	35.7143	462	5.93373
CAMK4	ENSSSCG00000037019	NA	NA	NA	NA	NA	NA	476095	1326.55	NA	3096.3	NA	NA	NA	NA	3	21.4286	713	9.15746
CAMKK1	ENSSSCG00000017873	27206	2505.22	NA	NA	NA	NA	22162	NA	NA	NA	NA	NA	NA	NA	3	21.4286	713	9.15746
CAMKK2	ENSSSCG00000009815	NA	9536.89	NA	NA	NA	NA	NA	NA	NA	NA	NA	NA	NA	NA	1	7.14286	2164	27.7935
CAMKV	ENSSSCG00000025416	NA	NA	NA	17682.9	NA	NA	NA	NA	NA	NA	NA	NA	NA	NA	1	7.14286	2164	27.7935
CAMLG	ENSSSCG00000038955	1846.57	6374.12	NA	38578.2	NA	NA	568.386	2083.6	NA	NA	NA	NA	NA	NA	5	35.7143	462	5.93373
CAMSAP1	ENSSSCG00000005753	NA	108.063	NA	NA	NA	NA	NA	NA	NA	NA	NA	NA	NA	NA	1	7.14286	2164	27.7935
CAMSAP2	ENSSSCG00000027314	NA	72.1259	NA	208.041	NA	NA	NA	NA	NA	NA	NA	NA	NA	NA	2	14.2857	877	11.2638
CAMSAP3	ENSSSCG00000013583	NA	NA	NA	NA	NA	NA	NA	NA	NA	232.233	NA	NA	NA	NA	1	7.14286	2164	27.7935
CAND2	ENSSSCG00000011582	20131.6	5018.85	88.1256	1663.27	NA	NA	219.152	972.523	NA	NA	4131.41	2228.91	20050.9	210833	10	71.4286	279	3.58335
CANT1	ENSSSCG00000038130	NA	NA	NA	NA	NA	NA	NA	NA	NA	4630.4	4002.68	5578.12	NA	NA	3	21.4286	713	9.15746
CANX	ENSSSCG00000014020	845274	145648	265233	1.10834e+06	247809	15290.7	468991	720227	177271	656253	602717	631704	22805.8	138818	14	100	523	6.71718
CAP1	ENSSSCG00000003672	848033	21202.9	854664	77397.5	346439	1.00051e+06	1.73981e+06	3.19569e+06	152411	44821.5	132485	175264	27848.4	271205	14	100	523	6.71718
CAP2	ENSSSCG00000001068	719341	45267.4	NA	45617.8	NA	19628.4	NA	15575.6	NA	NA	NA	NA	33471.3	4838.02	7	50	349	4.4824
CAPG	ENSSSCG00000008239	NA	29789.6	46523.9	33270.5	8711.12	521298	1.1064e+06	465321	5527.3	8754.46	7027.77	29307.6	8287.76	43128.9	13	92.8571	331	4.25122
CAPN13	ENSSSCG00000020986	NA	NA	NA	NA	10359.7	NA	NA	NA	NA	1423.46	NA	8347.77	NA	NA	3	21.4286	713	9.15746
CAPN2	ENSSSCG00000029411	203855	32535.3	243329	73868.6	4737.09	63776.2	70857.1	234825	50718.5	60665.5	46341.2	70641.2	12476.4	138518	14	100	523	6.71718
CAPN3	ENSSSCG00000004728	NA	NA	NA	NA	NA	NA	NA	NA	NA	NA	NA	NA	27696.1	NA	1	7.14286	2164	27.7935
CAPN5	ENSSSCG00000014875	7357.38	482.203	NA	18229.5	NA	NA	3569.14	5384.5	NA	152886	274686	275657	NA	NA	8	57.1429	326	4.187
CAPN7	ENSSSCG00000030697	NA	327.79	NA	NA	410.469	NA	3250.54	192.753	1024.39	NA	NA	NA	NA	NA	5	35.7143	462	5.93373
CAPNS1	ENSSSCG00000030149	61798.4	156398	275046	61932.3	51227.5	1.22898e+06	322819	367900	53776.2	10582.6	33730.2	100820	87470.8	182976	14	100	523	6.71718
CAPRIN1	ENSSSCG00000013305	NA	28539.8	NA	30216	13937.5	47450.7	129351	17346.9	NA	6670.92	28115.2	31383.1	20366.6	NA	10	71.4286	279	3.58335
CAPZA1	ENSSSCG00000006775	NA	24943.5	110917	65588.9	167272	961056	1.30613e+06	644045	233533	150080	433901	615123	13200.7	77353.8	13	92.8571	331	4.25122
CAPZA2	ENSSSCG00000028113	NA	224470	106056	293554	61912.8	355316	243697	236459	88432.4	10899.9	70256.9	127778	348180	197057	13	92.8571	331	4.25122
CAPZB	ENSSSCG00000003493	11042.8	145475	637189	93896.4	120760	855266	1.20288e+06	930418	374058	108796	212475	312584	174936	126029	14	100	523	6.71718
CARD11	ENSSSCG00000034390	NA	NA	NA	NA	NA	NA	821.788	410.949	NA	784.693	3503.38	514.104	NA	NA	5	35.7143	462	5.93373
CARD19	ENSSSCG00000008077	NA	7529.09	NA	9241.29	NA	NA	NA	NA	NA	52494	111098	68248.8	8755.21	NA	6	42.8571	351	4.50809
CARD9	ENSSSCG00000031715	NA	4355.01	11320	NA	3584.88	NA	28262.7	5205.97	693.343	NA	NA	NA	NA	NA	6	42.8571	351	4.50809
CARF	ENSSSCG00000016117	NA	3434.57	NA	NA	NA	NA	NA	NA	NA	NA	NA	NA	NA	NA	1	7.14286	2164	27.7935
CARHSP1	ENSSSCG00000026710	NA	65487	1.28794e+06	97449.4	263512	NA	424903	215675	77985.3	9640.59	4209.67	NA	13732.4	128942	11	78.5714	248	3.1852
CARM1	ENSSSCG00000013633	11708	5714.15	NA	NA	NA	NA	17723.4	15623.9	NA	NA	NA	NA	4285.38	NA	5	35.7143	462	5.93373
CARMIL1	ENSSSCG00000001100	577.153	NA	NA	NA	NA	578.878	NA	10234.4	NA	743.974	1351.11	440.817	NA	NA	6	42.8571	351	4.50809
CARNMT1	ENSSSCG00000005271	NA	1329.67	NA	NA	NA	NA	NA	NA	NA	NA	NA	NA	NA	NA	1	7.14286	2164	27.7935
CARS1	ENSSSCG00000012857	73043.9	2591.42	13965.2	8468.79	2738.72	3226.16	23399.6	14369.7	19329.3	NA	2261.22	1327.87	2544.97	2617	13	92.8571	331	4.25122
CARS2	ENSSSCG00000031757	NA	7367.59	NA	12645.3	NA	NA	NA	NA	NA	NA	4940.99	NA	NA	NA	3	21.4286	713	9.15746
CARTPT	ENSSSCG00000016972	NA	NA	NA	18692.8	NA	NA	NA	NA	NA	NA	NA	NA	NA	NA	1	7.14286	2164	27.7935
CASC3	ENSSSCG00000017477	NA	281.811	NA	NA	NA	NA	NA	NA	NA	NA	NA	NA	NA	NA	1	7.14286	2164	27.7935
CASK	ENSSSCG00000012253	55927.7	1074.11	95193.5	9822.68	NA	609.041	1108.27	6556.1	426.376	2052.85	4243.24	9450.6	NA	NA	11	78.5714	248	3.1852
CASKIN1	ENSSSCG00000033059	NA	NA	NA	2404.17	NA	NA	NA	NA	NA	NA	NA	NA	NA	NA	1	7.14286	2164	27.7935
CASKIN2	ENSSSCG00000040578	NA	2080.84	NA	NA	NA	NA	NA	NA	NA	NA	NA	NA	NA	NA	1	7.14286	2164	27.7935
CASP1	ENSSSCG00000028711	NA	3634.05	NA	NA	NA	18641.5	NA	5501.33	NA	61508.1	4820.24	13561	NA	NA	6	42.8571	351	4.50809
CASP10	ENSSSCG00000026940	NA	490.567	NA	NA	2749.32	NA	NA	NA	NA	6862.04	18564.8	8258.66	NA	NA	5	35.7143	462	5.93373
CASP3	ENSSSCG00000034012	NA	15684.5	35411.7	NA	11582.2	23999.9	97078.1	22559.5	26835.7	50330.8	36501.3	36368.7	12573.5	4525.78	12	85.7143	261	3.35217
CASP6	ENSSSCG00000009140	NA	NA	NA	NA	50853.7	7728.69	149702	7897.3	24499.9	24805.1	11849.5	22438.1	NA	NA	8	57.1429	326	4.187
CASP7	ENSSSCG00000032408	NA	13953.8	NA	NA	12589	13433.2	7838.86	3992.77	1586.02	96744.7	17484.2	17421	NA	NA	9	64.2857	296	3.8017
CASP8	ENSSSCG00000028157	NA	1638.42	NA	NA	NA	NA	20375.9	24484.6	NA	6730.85	9437.18	12363.3	NA	NA	6	42.8571	351	4.50809
CASQ1	ENSSSCG00000006390	NA	2040.05	NA	NA	NA	NA	NA	NA	NA	NA	NA	NA	5.88029e+06	114836	3	21.4286	713	9.15746
CASQ2	ENSSSCG00000061647	NA	712227	NA	NA	NA	NA	NA	NA	NA	NA	NA	NA	114380	NA	2	14.2857	877	11.2638
CASR	ENSSSCG00000011878	NA	NA	1531.96	NA	NA	NA	NA	NA	NA	NA	NA	NA	NA	NA	1	7.14286	2164	27.7935
CAST	ENSSSCG00000014170	NA	197386	8750.11	NA	26684.2	6104.83	3721.96	44556.5	5759.64	NA	2570.47	7482.18	5049.55	49600.6	11	78.5714	248	3.1852
CASZ1	ENSSSCG00000003407	NA	259.918	NA	2731.58	NA	NA	NA	NA	NA	NA	NA	NA	NA	NA	2	14.2857	877	11.2638
CAT	ENSSSCG00000013302	290342	115540	3.52874e+06	63584	1.08443e+07	99257.1	318587	410977	1.24368e+07	27265.2	37170.7	22320.1	55300.6	852718	14	100	523	6.71718
CAV1	ENSSSCG00000016634	NA	210821	NA	26557.6	7853.59	61196.6	NA	86624.9	NA	23582.2	55968.1	201363	54407.5	4.73268e+06	10	71.4286	279	3.58335
CAV2	ENSSSCG00000016635	NA	36284	NA	NA	NA	NA	NA	NA	NA	NA	NA	9071.54	3998.29	104285	4	28.5714	587	7.53917
CAV3	ENSSSCG00000056902	NA	216277	NA	NA	NA	NA	NA	NA	NA	NA	NA	NA	48608	NA	2	14.2857	877	11.2638
CAVIN1	ENSSSCG00000035446	NA	590865	NA	17229.3	19402.4	5.85602e+06	20872.8	418640	3645.39	12494.5	8889.05	30888.9	148624	3.499e+06	12	85.7143	261	3.35217
CAVIN2	ENSSSCG00000026618	3309.27	270745	6506.47	3450.94	13263.8	3.96442e+06	NA	19945.6	6443.48	NA	NA	NA	29144.6	270938	10	71.4286	279	3.58335
CAVIN3	ENSSSCG00000014633	NA	13723.3	NA	NA	15666.8	444901	NA	146493	NA	NA	NA	14679	17652.7	1.57103e+06	7	50	349	4.4824
CAVIN4	ENSSSCG00000037954	NA	NA	NA	NA	NA	NA	NA	NA	NA	NA	NA	NA	178179	NA	1	7.14286	2164	27.7935
CBFB	ENSSSCG00000033811	NA	14764.8	NA	NA	NA	NA	35744.5	NA	NA	11881.1	NA	NA	NA	NA	3	21.4286	713	9.15746
CBL	ENSSSCG00000015115	NA	611.065	NA	NA	NA	NA	50169.1	1037.59	NA	NA	3074.76	1645.29	NA	NA	5	35.7143	462	5.93373
CBLB	ENSSSCG00000022486	NA	181.45	NA	NA	NA	NA	NA	NA	NA	NA	NA	NA	NA	NA	1	7.14286	2164	27.7935
CBLL1	ENSSSCG00000028585	NA	131.912	NA	NA	NA	NA	NA	NA	NA	NA	NA	NA	NA	NA	1	7.14286	2164	27.7935
CBLN3	ENSSSCG00000001985	26546.1	NA	NA	NA	NA	NA	NA	NA	NA	NA	NA	NA	NA	NA	1	7.14286	2164	27.7935
CBR1	ENSSSCG00000031111	NA	NA	36359.1	NA	4931.93	NA	NA	NA	183994	NA	NA	NA	NA	NA	3	21.4286	713	9.15746
CBR2	ENSSSCG00000031851	10462.7	33695.9	11026.6	NA	191185	4.76002e+07	78501.5	578.865	NA	NA	NA	NA	NA	50996.4	8	57.1429	326	4.187
CBR3	ENSSSCG00000012053	5393.81	12610.5	523591	10940.7	75860.9	78009.7	NA	95512	382555	24428.5	69286.2	47379.3	29272.9	46145.9	13	92.8571	331	4.25122
CBR4	ENSSSCG00000009717	5365.62	91486	36011.9	68655.4	39985	NA	NA	NA	45510.8	5759.24	10272.6	8021.93	4263.81	NA	10	71.4286	279	3.58335
CBS	ENSSSCG00000040779	22711	NA	NA	NA	88291.2	NA	NA	NA	152615	NA	NA	NA	NA	NA	3	21.4286	713	9.15746
CBWD1	ENSSSCG00000005241	NA	2738.02	NA	NA	NA	NA	NA	NA	NA	NA	NA	NA	NA	NA	1	7.14286	2164	27.7935
CBX1	ENSSSCG00000017529	NA	43340.9	NA	179585	NA	44095.7	NA	NA	NA	NA	NA	NA	14619.5	20352.8	5	35.7143	462	5.93373
CBX3	ENSSSCG00000016711	22845	37245.4	16507.1	504879	59867.4	152692	317740	79725.2	7769.42	19690.3	17620.2	34556	37774	NA	13	92.8571	331	4.25122
CBX5	ENSSSCG00000039191	NA	12169.2	NA	100717	NA	NA	NA	NA	NA	NA	NA	NA	13664	NA	3	21.4286	713	9.15746
CBX6	ENSSSCG00000040334	NA	35.8556	NA	NA	NA	NA	NA	NA	NA	NA	NA	NA	NA	NA	1	7.14286	2164	27.7935
CBX8	ENSSSCG00000034146	NA	193.123	NA	20573.2	NA	NA	NA	NA	NA	NA	NA	NA	NA	NA	2	14.2857	877	11.2638
CC2D1A	ENSSSCG00000013761	1609.01	3766.93	8313.01	941.468	2778.22	NA	NA	2548.11	NA	NA	NA	NA	40219	NA	7	50	349	4.4824
CC2D1B	ENSSSCG00000003862	NA	5303.57	427.116	NA	NA	NA	NA	690.978	NA	NA	NA	NA	452.772	NA	4	28.5714	587	7.53917
CCAR1	ENSSSCG00000010243	5220.85	3157.49	4665.63	33160.5	958.71	2596.5	93607.8	14556.7	2290.62	9084.31	3711.95	6961.55	NA	NA	12	85.7143	261	3.35217
CCAR2	ENSSSCG00000009628	7219.21	10654.4	23479.2	26309.9	5906.34	6854.56	125301	21506.9	5410.14	12126.8	14389.9	27084.7	2009.05	NA	13	92.8571	331	4.25122
CCDC102A	ENSSSCG00000028723	NA	380.401	NA	NA	NA	NA	NA	NA	NA	NA	NA	NA	NA	NA	1	7.14286	2164	27.7935
CCDC110	ENSSSCG00000015795	NA	1716.05	NA	NA	NA	NA	NA	NA	NA	NA	NA	NA	NA	NA	1	7.14286	2164	27.7935
CCDC115	ENSSSCG00000035628	NA	5515.56	9013.34	NA	NA	NA	22755.1	7033.29	NA	20560.9	4617.43	NA	NA	NA	6	42.8571	351	4.50809
CCDC12	ENSSSCG00000011329	NA	10632.8	10437.2	29980.7	NA	NA	128178	7047.33	NA	NA	NA	NA	NA	NA	5	35.7143	462	5.93373
CCDC124	ENSSSCG00000013891	NA	28068.7	NA	36245.7	4197.73	NA	2349.32	NA	NA	NA	NA	NA	12591.3	NA	5	35.7143	462	5.93373
CCDC126	ENSSSCG00000029174	NA	NA	NA	12984.3	NA	NA	NA	NA	NA	NA	NA	NA	NA	NA	1	7.14286	2164	27.7935
CCDC127	ENSSSCG00000036783	NA	16256.7	NA	7860.71	NA	NA	NA	NA	NA	5691.78	18338.6	11659.2	NA	NA	5	35.7143	462	5.93373
CCDC134	ENSSSCG00000035565	NA	928.549	NA	NA	NA	NA	NA	NA	NA	NA	NA	NA	NA	NA	1	7.14286	2164	27.7935
CCDC136	ENSSSCG00000016579	NA	NA	NA	2541.93	NA	NA	NA	NA	NA	NA	NA	NA	NA	NA	1	7.14286	2164	27.7935
CCDC141	ENSSSCG00000016002	NA	6420.65	NA	NA	NA	NA	NA	NA	NA	NA	NA	NA	NA	NA	1	7.14286	2164	27.7935
CCDC150	ENSSSCG00000016069	NA	NA	NA	NA	NA	NA	NA	NA	NA	120354	104667	78583.9	NA	NA	3	21.4286	713	9.15746
CCDC162	ENSSSCG00000004415	NA	262.28	NA	NA	NA	NA	NA	NA	NA	NA	NA	NA	NA	NA	1	7.14286	2164	27.7935
CCDC171	ENSSSCG00000005182	NA	161.197	NA	NA	NA	NA	NA	NA	NA	NA	NA	NA	NA	NA	1	7.14286	2164	27.7935
CCDC177	ENSSSCG00000002310	NA	NA	NA	15286.8	NA	NA	NA	NA	NA	NA	NA	NA	NA	NA	1	7.14286	2164	27.7935
CCDC186	ENSSSCG00000010648	NA	1216.22	NA	NA	NA	NA	865.886	NA	NA	1886.49	NA	1131.83	NA	NA	4	28.5714	587	7.53917
CCDC198	ENSSSCG00000005067	NA	NA	NA	NA	NA	NA	NA	NA	NA	175982	310123	254883	NA	NA	3	21.4286	713	9.15746
CCDC22	ENSSSCG00000012297	NA	1422.65	17824.8	1789.19	4914.78	2639.76	179.569	11242.2	2852.47	521.555	1242.35	3240.29	NA	2746.15	12	85.7143	261	3.35217
CCDC25	ENSSSCG00000024972	NA	4538.54	3706.11	NA	NA	6975.14	58664.5	5524.91	NA	NA	NA	NA	NA	NA	5	35.7143	462	5.93373
CCDC28A	ENSSSCG00000004148	NA	168.429	NA	NA	NA	NA	NA	NA	NA	NA	NA	NA	NA	NA	1	7.14286	2164	27.7935
CCDC30	ENSSSCG00000003965	NA	12584.2	NA	NA	NA	NA	NA	NA	NA	NA	NA	NA	NA	NA	1	7.14286	2164	27.7935
CCDC43	ENSSSCG00000017352	NA	17840	NA	NA	NA	NA	NA	NA	NA	NA	NA	NA	4494.56	NA	2	14.2857	877	11.2638
CCDC47	ENSSSCG00000028698	24546.6	15368	7904.44	3342.05	21450.9	3983.19	18012.2	17194.7	NA	16650.5	76822.3	76596.2	3630.88	7680.14	13	92.8571	331	4.25122
CCDC57	ENSSSCG00000029553	465.197	2148.99	840.991	NA	NA	NA	NA	NA	NA	NA	NA	NA	NA	NA	3	21.4286	713	9.15746
CCDC6	ENSSSCG00000010211	51510.6	7281.93	5650.57	7697.4	NA	6234.27	2084.51	4356.45	487.367	3534.89	3969.09	4930.66	NA	NA	11	78.5714	248	3.1852
CCDC69	ENSSSCG00000040411	NA	14816.6	NA	NA	NA	NA	NA	NA	NA	2079.95	1820.33	NA	NA	8534.96	4	28.5714	587	7.53917
CCDC8	ENSSSCG00000033830	NA	445.173	NA	NA	NA	NA	NA	NA	NA	NA	NA	NA	NA	NA	1	7.14286	2164	27.7935
CCDC80	ENSSSCG00000011928	NA	405.919	NA	NA	NA	NA	NA	NA	NA	NA	NA	NA	NA	NA	1	7.14286	2164	27.7935
CCDC85A	ENSSSCG00000008396	NA	397.557	NA	NA	NA	NA	NA	NA	NA	NA	NA	NA	NA	NA	1	7.14286	2164	27.7935
CCDC85C	ENSSSCG00000037284	NA	215.859	NA	NA	NA	NA	NA	NA	NA	NA	NA	NA	NA	NA	1	7.14286	2164	27.7935
CCDC86	ENSSSCG00000013105	NA	2489.2	NA	NA	NA	NA	NA	NA	NA	NA	NA	NA	NA	NA	1	7.14286	2164	27.7935
CCDC88A	ENSSSCG00000008406	NA	1187.39	NA	372.867	NA	NA	370.613	263.03	NA	NA	NA	NA	NA	NA	4	28.5714	587	7.53917
CCDC88C	ENSSSCG00000002440	NA	NA	NA	NA	NA	NA	3163.45	NA	NA	NA	575.998	98.8324	NA	NA	3	21.4286	713	9.15746
CCDC9	ENSSSCG00000024240	NA	603.386	NA	NA	NA	NA	NA	NA	NA	NA	NA	NA	NA	NA	1	7.14286	2164	27.7935
CCDC90B	ENSSSCG00000014903	NA	9068.94	780.539	5444.27	NA	4688.61	8191.76	NA	NA	NA	30163.8	16835.6	NA	NA	7	50	349	4.4824
CCDC93	ENSSSCG00000015714	39169.4	3371.82	64171.1	NA	2453.29	10076.6	25575.9	28025.4	5785.46	NA	NA	NA	NA	2915.4	9	64.2857	296	3.8017
CCDC97	ENSSSCG00000003016	NA	1493.17	NA	NA	NA	NA	NA	NA	NA	NA	NA	NA	NA	NA	1	7.14286	2164	27.7935
CCDC9B	ENSSSCG00000023975	NA	4935.04	NA	NA	NA	NA	NA	NA	NA	NA	NA	NA	NA	NA	1	7.14286	2164	27.7935
CCK	ENSSSCG00000011277	NA	28737.8	NA	NA	NA	NA	NA	NA	NA	NA	NA	NA	NA	NA	1	7.14286	2164	27.7935
CCL16	ENSSSCG00000040940	NA	3209.72	NA	NA	NA	NA	NA	NA	NA	NA	NA	NA	NA	NA	1	7.14286	2164	27.7935
CCM2	ENSSSCG00000016734	NA	163.632	NA	NA	NA	NA	NA	NA	NA	NA	NA	NA	NA	NA	1	7.14286	2164	27.7935
CCN2	ENSSSCG00000004192	NA	4817.94	NA	NA	NA	NA	NA	NA	NA	NA	NA	NA	NA	NA	1	7.14286	2164	27.7935
CCND2	ENSSSCG00000038694	NA	724.647	NA	NA	NA	NA	NA	NA	NA	NA	NA	NA	NA	NA	1	7.14286	2164	27.7935
CCNG1	ENSSSCG00000017024	NA	NA	NA	NA	NA	NA	NA	NA	NA	219921	2810.63	NA	NA	NA	2	14.2857	877	11.2638
CCNH	ENSSSCG00000014147	NA	229.498	NA	NA	NA	NA	NA	NA	NA	NA	NA	NA	NA	NA	1	7.14286	2164	27.7935
CCNT1	ENSSSCG00000038181	NA	1720.45	NA	NA	NA	NA	NA	NA	NA	NA	NA	NA	NA	NA	1	7.14286	2164	27.7935
CCNT2	ENSSSCG00000015697	NA	311.158	NA	NA	NA	NA	NA	NA	NA	NA	NA	NA	NA	NA	1	7.14286	2164	27.7935
CCNY	ENSSSCG00000011107	NA	3671.62	NA	32840.2	NA	NA	4383.71	NA	NA	4079.11	1684.21	NA	NA	NA	5	35.7143	462	5.93373
CCNYL1	ENSSSCG00000024696	NA	418.369	NA	NA	NA	6003.36	NA	NA	NA	4440.5	4644.96	6333.5	NA	NA	5	35.7143	462	5.93373
CCPG1	ENSSSCG00000004610	NA	4190.39	NA	NA	NA	NA	NA	NA	NA	NA	NA	NA	NA	NA	1	7.14286	2164	27.7935
CCS	ENSSSCG00000012934	NA	20711.7	19728.3	NA	10064.1	NA	43281.6	7319.05	27729.3	NA	NA	NA	NA	NA	6	42.8571	351	4.50809
CCT2	ENSSSCG00000000496	590590	54275.4	285021	408414	132687	31012.4	981825	301806	97138.3	16375.2	127736	114986	24078.8	75609.5	14	100	523	6.71718
CCT3	ENSSSCG00000006487	648937	61419.5	6246.47	492387	104542	3227.21	711127	326053	164759	31537.4	101095	106466	22248.9	77650.7	14	100	523	6.71718
CCT4	ENSSSCG00000008377	528603	33405.5	102041	250561	68386.8	3242.5	591802	178325	72245.4	21281.2	134055	149932	16431.5	33472.2	14	100	523	6.71718
CCT5	ENSSSCG00000024126	511267	43571.4	107198	160131	94386.1	50395.8	549563	242359	105213	16498.9	119496	128310	15699.3	54636.1	14	100	523	6.71718
CCT6A	ENSSSCG00000020808	513307	75818.1	103946	412829	103713	38843.2	698047	312282	123712	37727	182724	284865	27761.1	50423.5	14	100	523	6.71718
CCT6B	ENSSSCG00000022196	NA	24.7227	NA	NA	NA	NA	NA	NA	NA	NA	NA	NA	NA	NA	1	7.14286	2164	27.7935
CCT7	ENSSSCG00000008303	468757	45292.8	53830.3	105722	62253.6	29936.9	534502	219802	86707.7	30198.1	79073.5	116692	12787.9	47244.4	14	100	523	6.71718
CCT8	ENSSSCG00000026761	649197	80500.3	184310	243298	134068	8513.16	769368	256287	106437	35184.8	110678	125719	16272.6	62021.4	14	100	523	6.71718
CCZ1	ENSSSCG00000025940	NA	1224.18	NA	NA	NA	NA	NA	NA	NA	3171.99	NA	NA	NA	NA	2	14.2857	877	11.2638
CD101	ENSSSCG00000006734	NA	NA	NA	NA	NA	NA	NA	NA	NA	2775.02	NA	NA	NA	NA	1	7.14286	2164	27.7935
CD109	ENSSSCG00000004485	1064.99	1563.72	NA	NA	NA	1685.9	547.504	1179.79	NA	NA	NA	508.909	1672.08	2086.79	8	57.1429	326	4.187
CD14	ENSSSCG00000014369	NA	18988.5	NA	6261.8	8434.54	NA	NA	NA	NA	4016.42	6625.28	17274.8	NA	12523.9	7	50	349	4.4824
CD151	ENSSSCG00000012840	NA	27386.7	9460.67	NA	NA	193278	NA	5275.36	NA	5862.66	6659.14	6535.68	NA	NA	7	50	349	4.4824
CD163	ENSSSCG00000033146	NA	2493.49	NA	NA	3344.56	NA	20006.3	57274.6	423.185	4290.77	43443.8	16975.2	NA	4693.75	9	64.2857	296	3.8017
CD177	ENSSSCG00000003051	NA	446.876	NA	NA	NA	NA	3943.39	76873.3	NA	11071.5	28797.6	11480.8	NA	NA	6	42.8571	351	4.50809
CD180	ENSSSCG00000016957	NA	209.3	NA	NA	NA	NA	NA	72668.4	NA	3090.68	NA	NA	NA	NA	3	21.4286	713	9.15746
CD1B	ENSSSCG00000006452	NA	NA	NA	NA	NA	NA	114844	NA	NA	NA	NA	NA	NA	NA	1	7.14286	2164	27.7935
CD1D	ENSSSCG00000006452	NA	NA	NA	NA	NA	NA	35101.5	NA	NA	NA	NA	NA	NA	NA	1	7.14286	2164	27.7935
CD2	ENSSSCG00000006736	NA	NA	NA	NA	NA	NA	170362	41169.6	NA	11336.1	9012.39	7159.38	NA	NA	5	35.7143	462	5.93373
CD200	ENSSSCG00000027820	104529	2062.72	NA	16940.5	NA	603.603	8519.2	9088.04	NA	NA	NA	NA	NA	17911.3	7	50	349	4.4824
CD209	ENSSSCG00000013579	NA	NA	NA	NA	NA	NA	NA	NA	NA	NA	13441.9	38633.5	NA	25991.8	3	21.4286	713	9.15746
CD247	ENSSSCG00000006309	NA	NA	NA	NA	NA	NA	2808.12	NA	NA	NA	NA	NA	NA	NA	1	7.14286	2164	27.7935
CD248	ENSSSCG00000029949	NA	1295.14	NA	NA	NA	NA	NA	NA	NA	NA	NA	NA	NA	3289.15	2	14.2857	877	11.2638
CD276	ENSSSCG00000001917	4799.14	2455.15	2593.11	9484.72	NA	17336.1	1700.96	8199.33	NA	NA	NA	NA	1271.69	20231	9	64.2857	296	3.8017
CD2AP	ENSSSCG00000030197	NA	6776.84	11784	NA	2547.63	12418.2	33177.1	8467.68	2301	75890.3	39536.1	7541.51	NA	NA	10	71.4286	279	3.58335
CD2BP2	ENSSSCG00000007791	NA	14446.8	NA	9905.71	NA	NA	39348.7	NA	NA	NA	2385.47	4675.51	NA	NA	5	35.7143	462	5.93373
CD300LG	ENSSSCG00000023014	NA	1033.11	NA	NA	NA	NA	NA	NA	NA	NA	NA	NA	NA	NA	1	7.14286	2164	27.7935
CD34	ENSSSCG00000039946	NA	21047.7	13467.8	NA	NA	11344.2	7165.38	NA	NA	NA	NA	NA	38716.9	NA	5	35.7143	462	5.93373
CD36	ENSSSCG00000061957	NA	NA	NA	NA	NA	NA	NA	NA	14292.5	NA	NA	NA	NA	NA	1	7.14286	2164	27.7935
CD38	ENSSSCG00000008742	NA	NA	NA	NA	NA	18118.5	NA	64825.5	NA	83174.7	151627	194204	NA	NA	5	35.7143	462	5.93373
CD3D	ENSSSCG00000015093	NA	NA	NA	NA	NA	NA	234789	46180.7	NA	23911	15231.3	NA	NA	NA	4	28.5714	587	7.53917
CD3E	ENSSSCG00000040140	NA	NA	NA	NA	NA	NA	470982	75391.2	NA	NA	NA	NA	NA	NA	2	14.2857	877	11.2638
CD3G	ENSSSCG00000054409	NA	NA	NA	NA	NA	NA	73000.6	4959.12	NA	8771.13	24017.4	NA	NA	NA	4	28.5714	587	7.53917
CD4	ENSSSCG00000000687	NA	NA	NA	NA	NA	NA	3927.68	NA	NA	NA	NA	NA	NA	NA	1	7.14286	2164	27.7935
CD40	ENSSSCG00000035078	NA	NA	NA	NA	NA	NA	NA	NA	NA	32442.9	23105.9	20093	NA	NA	3	21.4286	713	9.15746
CD44	ENSSSCG00000013297	35152.3	12005.4	NA	283799	2956.44	17180.3	363288	112899	NA	38635.7	185565	197622	6959.13	13590.5	12	85.7143	261	3.35217
CD46	ENSSSCG00000038506	NA	4632.04	NA	15575.8	4499.91	NA	NA	89712.6	NA	102183	79398.8	88377.4	NA	28697.5	8	57.1429	326	4.187
CD48	ENSSSCG00000006379	NA	NA	NA	NA	NA	NA	151860	16288.1	NA	443859	689216	565708	NA	NA	5	35.7143	462	5.93373
CD5	ENSSSCG00000013115	NA	NA	NA	NA	NA	NA	112088	NA	NA	71051.2	60784.1	46433.5	NA	NA	4	28.5714	587	7.53917
CD58	ENSSSCG00000006738	NA	3837.29	NA	5159.31	NA	39797.1	NA	NA	NA	18573.6	48893.8	57581.7	NA	18904.1	7	50	349	4.4824
CD59	ENSSSCG00000024791	NA	70628.8	NA	NA	22751.5	NA	9345.18	39660.5	NA	37984.3	108747	151954	22242.1	1.37865e+06	9	64.2857	296	3.8017
CD5L	ENSSSCG00000006455	NA	7388.85	70894.5	NA	18140.3	NA	7607.69	59452.9	45308.7	10958.3	30949.1	40173.7	32269.9	18667.3	11	78.5714	248	3.1852
CD6	ENSSSCG00000013111	NA	NA	NA	NA	NA	NA	14249.8	NA	NA	4817.2	6228.71	3566.37	NA	NA	4	28.5714	587	7.53917
CD63	ENSSSCG00000000361	NA	11722.7	NA	NA	NA	103064	16656.6	NA	NA	49272.4	47457	33360	NA	NA	6	42.8571	351	4.50809
CD68	ENSSSCG00000017956	NA	1920.81	NA	NA	NA	136320	113693	1.18215e+06	56025.5	118650	231468	177249	NA	NA	8	57.1429	326	4.187
CD74	ENSSSCG00000033262	NA	11789.6	NA	NA	NA	203877	83165.1	124262	NA	159613	233287	286571	NA	NA	7	50	349	4.4824
CD81	ENSSSCG00000039243	173162	38596.1	79824.9	179341	109817	324893	56898.3	143782	NA	51542.1	66434.8	93104.9	31673.5	247157	13	92.8571	331	4.25122
CD82	ENSSSCG00000029521	NA	NA	NA	NA	NA	NA	NA	NA	NA	5950.04	NA	5269.43	NA	NA	2	14.2857	877	11.2638
CD8A	ENSSSCG00000008217	NA	NA	NA	NA	NA	NA	69819.1	NA	NA	NA	NA	NA	NA	NA	1	7.14286	2164	27.7935
CD8B	ENSSSCG00000008213	NA	NA	NA	NA	NA	NA	46332.5	NA	NA	NA	NA	NA	NA	NA	1	7.14286	2164	27.7935
CD9	ENSSSCG00000022230	1.99412e+06	38576.2	99080	NA	72327.4	5.34468e+06	1920.85	869842	NA	352392	531842	586339	37281.1	NA	11	78.5714	248	3.1852
CD93	ENSSSCG00000007116	NA	13625.5	2236.54	NA	NA	15006.1	618.216	48391.5	NA	NA	NA	NA	3312.27	8436.76	7	50	349	4.4824
CD99L2	ENSSSCG00000012744	NA	8229.11	NA	NA	NA	NA	NA	NA	NA	NA	NA	NA	NA	NA	1	7.14286	2164	27.7935
CDA	ENSSSCG00000021259	NA	NA	52511.5	12420.8	NA	NA	NA	NA	NA	NA	NA	NA	NA	NA	2	14.2857	877	11.2638
CDC123	ENSSSCG00000011112	NA	4521.87	NA	NA	NA	NA	NA	NA	NA	2091.45	2858.65	2261.42	NA	NA	4	28.5714	587	7.53917
CDC26	ENSSSCG00000033177	NA	7742.33	NA	NA	NA	NA	NA	NA	NA	NA	NA	NA	NA	NA	1	7.14286	2164	27.7935
CDC34	ENSSSCG00000039640	NA	9610.59	NA	NA	NA	NA	NA	NA	NA	2994.74	15066.1	NA	12588	NA	4	28.5714	587	7.53917
CDC37	ENSSSCG00000013647	743616	77363	62681.1	266532	74303.5	37543.6	488223	528238	34455.1	7574.02	15559.6	22574	26146.4	67060.6	14	100	523	6.71718
CDC37L1	ENSSSCG00000005219	NA	4949.32	NA	NA	NA	NA	NA	NA	NA	NA	NA	NA	NA	NA	1	7.14286	2164	27.7935
CDC40	ENSSSCG00000004403	NA	151.171	NA	NA	NA	NA	NA	NA	NA	NA	NA	NA	NA	NA	1	7.14286	2164	27.7935
CDC42	ENSSSCG00000003520	726888	54688	1.38344e+06	29819.3	117692	2.1352e+06	1.73881e+06	2.12846e+06	326228	693877	597093	672613	64373.7	395546	14	100	523	6.71718
CDC42BPA	ENSSSCG00000010862	NA	2684.48	NA	NA	NA	NA	NA	818.698	NA	NA	NA	NA	NA	NA	2	14.2857	877	11.2638
CDC42BPB	ENSSSCG00000002523	17374.8	4520.56	464.006	NA	1073.93	NA	5787.22	2110.38	100.835	NA	555.68	553.349	NA	NA	9	64.2857	296	3.8017
CDC42BPG	ENSSSCG00000013018	NA	122.753	NA	NA	NA	NA	NA	NA	NA	NA	NA	NA	NA	NA	1	7.14286	2164	27.7935
CDC42EP1	ENSSSCG00000026108	NA	11174.3	NA	NA	NA	NA	NA	NA	NA	NA	NA	NA	NA	NA	1	7.14286	2164	27.7935
CDC42EP2	ENSSSCG00000012996	NA	1887.12	NA	NA	NA	NA	NA	NA	NA	NA	NA	NA	NA	NA	1	7.14286	2164	27.7935
CDC42EP4	ENSSSCG00000017245	NA	4214.81	NA	NA	NA	NA	NA	NA	NA	NA	NA	NA	NA	NA	1	7.14286	2164	27.7935
CDC42EP5	ENSSSCG00000039922	NA	3632.34	NA	NA	NA	NA	NA	NA	NA	NA	NA	NA	NA	NA	1	7.14286	2164	27.7935
CDC5L	ENSSSCG00000001708	NA	13342	1484.53	56368.2	NA	3023.05	46546.1	18781.8	NA	1808.56	1389.3	3429.12	NA	NA	9	64.2857	296	3.8017
CDC73	ENSSSCG00000010801	NA	2073.83	NA	2152.97	NA	NA	7517.06	NA	NA	NA	3217.4	1422.62	NA	NA	5	35.7143	462	5.93373
CDCP1	ENSSSCG00000011298	NA	NA	NA	NA	NA	NA	NA	NA	NA	8537.67	20059	21639.4	NA	NA	3	21.4286	713	9.15746
CDH1	ENSSSCG00000025652	NA	320.528	13614.8	NA	16256.2	9522.64	29174.6	NA	17635.4	7532.33	104471	99930.2	NA	2206.02	10	71.4286	279	3.58335
CDH11	ENSSSCG00000002795	NA	2628.49	NA	2327.61	NA	NA	NA	NA	NA	NA	NA	NA	NA	NA	2	14.2857	877	11.2638
CDH13	ENSSSCG00000002684	11726.2	193917	NA	11058.3	2263.4	4639.61	1116.23	3581.83	NA	NA	4458.49	5412.03	25066.3	97300.2	11	78.5714	248	3.1852
CDH16	ENSSSCG00000022721	NA	NA	1.21274e+06	NA	NA	NA	NA	NA	NA	NA	NA	NA	NA	NA	1	7.14286	2164	27.7935
CDH17	ENSSSCG00000006106	NA	NA	NA	NA	NA	NA	NA	NA	NA	77865.6	200364	201918	NA	NA	3	21.4286	713	9.15746
CDH18	ENSSSCG00000026842	NA	NA	NA	1557.77	NA	NA	NA	NA	NA	NA	NA	NA	NA	NA	1	7.14286	2164	27.7935
CDH2	ENSSSCG00000003722	47901.4	100371	8908.91	99815.3	7788.3	NA	NA	30040.8	819.126	NA	NA	NA	NA	NA	7	50	349	4.4824
CDH4	ENSSSCG00000025784	NA	NA	NA	4767.61	NA	NA	NA	NA	NA	NA	NA	NA	NA	NA	1	7.14286	2164	27.7935
CDH5	ENSSSCG00000035772	NA	3213.08	1373.59	1487.64	2198.49	16166.1	441.978	302.721	NA	NA	NA	NA	6687.28	7073.23	9	64.2857	296	3.8017
CDH6	ENSSSCG00000032931	2368.88	NA	7127.13	1813.26	NA	595.037	NA	NA	NA	NA	NA	NA	NA	NA	4	28.5714	587	7.53917
CDH7	ENSSSCG00000004886	NA	NA	NA	2097.88	NA	NA	NA	NA	NA	NA	NA	NA	NA	NA	1	7.14286	2164	27.7935
CDHR2	ENSSSCG00000014055	NA	NA	41854.7	NA	NA	NA	NA	NA	NA	71670.5	9209.97	3014.88	NA	NA	4	28.5714	587	7.53917
CDHR5	ENSSSCG00000012852	NA	NA	202020	NA	NA	NA	NA	NA	NA	261480	64574.4	39938.5	NA	NA	4	28.5714	587	7.53917
CDIPT	ENSSSCG00000027629	50422.9	9052.48	4998.63	68147.5	3418.35	65463.3	49328.1	62198.1	NA	19876	52873	41968.1	NA	NA	11	78.5714	248	3.1852
CDK1	ENSSSCG00000010214	NA	1207.37	NA	NA	NA	NA	291845	80028.4	NA	33888.9	53876.3	79095.2	NA	NA	6	42.8571	351	4.50809
CDK11B	ENSSSCG00000003352	NA	3531.01	NA	1868.66	NA	NA	13080.1	NA	NA	2224.84	4968.08	NA	NA	NA	5	35.7143	462	5.93373
CDK12	ENSSSCG00000017504	NA	14.2045	NA	NA	NA	NA	NA	NA	NA	NA	NA	NA	NA	NA	1	7.14286	2164	27.7935
CDK13	ENSSSCG00000016769	NA	204.806	NA	NA	NA	NA	NA	NA	NA	NA	NA	NA	NA	NA	1	7.14286	2164	27.7935
CDK14	ENSSSCG00000015307	NA	830.023	NA	NA	NA	NA	NA	NA	NA	NA	NA	NA	NA	NA	1	7.14286	2164	27.7935
CDK15	ENSSSCG00000022296	NA	2082.02	NA	NA	NA	NA	NA	NA	NA	NA	NA	NA	NA	NA	1	7.14286	2164	27.7935
CDK16	ENSSSCG00000012269	NA	14004.4	NA	NA	NA	NA	NA	NA	NA	NA	NA	NA	NA	NA	1	7.14286	2164	27.7935
CDK17	ENSSSCG00000028182	NA	418.219	NA	NA	NA	NA	NA	NA	NA	NA	NA	NA	NA	NA	1	7.14286	2164	27.7935
CDK18	ENSSSCG00000015290	NA	605.51	NA	NA	NA	NA	NA	NA	NA	4180.08	NA	NA	NA	NA	2	14.2857	877	11.2638
CDK2	ENSSSCG00000037597	NA	170.807	NA	NA	NA	NA	23796.5	NA	NA	NA	NA	NA	NA	NA	2	14.2857	877	11.2638
CDK2AP1	ENSSSCG00000009775	NA	1201.05	NA	NA	NA	NA	NA	NA	NA	NA	NA	NA	NA	NA	1	7.14286	2164	27.7935
CDK4	ENSSSCG00000025092	NA	671.342	NA	NA	NA	NA	NA	NA	NA	NA	NA	NA	NA	NA	1	7.14286	2164	27.7935
CDK5	ENSSSCG00000024070	3424.65	16264.2	2256.84	8373.17	NA	NA	18689.5	NA	NA	5572.77	5989.39	8401.39	NA	14651.9	9	64.2857	296	3.8017
CDK5RAP1	ENSSSCG00000007264	NA	117968	NA	NA	NA	NA	NA	NA	NA	NA	NA	NA	NA	NA	1	7.14286	2164	27.7935
CDK5RAP2	ENSSSCG00000028117	NA	NA	NA	NA	NA	NA	NA	NA	NA	4021.3	NA	6834.31	NA	NA	2	14.2857	877	11.2638
CDK5RAP3	ENSSSCG00000017524	NA	4636.37	NA	6608.81	5492.98	10068.2	23680.3	14442.7	NA	2103.35	4662.57	8368.2	NA	3069.76	10	71.4286	279	3.58335
CDK6	ENSSSCG00000040183	NA	4076.94	NA	NA	2741.88	4855.23	33402.9	NA	NA	NA	NA	NA	NA	NA	4	28.5714	587	7.53917
CDKAL1	ENSSSCG00000001080	NA	62.2813	NA	NA	NA	NA	NA	NA	NA	1388.16	1285.73	2035.72	NA	NA	4	28.5714	587	7.53917
CDKN1B	ENSSSCG00000037144	NA	7251.61	NA	NA	NA	NA	NA	NA	NA	NA	NA	NA	NA	NA	1	7.14286	2164	27.7935
CDKN2AIP	ENSSSCG00000015779	NA	4844.94	NA	1252.71	1727.13	NA	1844.38	NA	NA	NA	NA	NA	NA	NA	4	28.5714	587	7.53917
CDKN2C	ENSSSCG00000003876	NA	1891.29	5344.54	NA	NA	NA	12908.6	NA	NA	NA	NA	NA	NA	NA	3	21.4286	713	9.15746
CDR2L	ENSSSCG00000017218	NA	418.3	NA	NA	NA	NA	NA	NA	NA	NA	NA	NA	NA	NA	1	7.14286	2164	27.7935
CDS1	ENSSSCG00000009231	NA	NA	NA	NA	NA	NA	NA	NA	NA	5758.86	NA	NA	NA	NA	1	7.14286	2164	27.7935
CDV3	ENSSSCG00000027294	NA	40610.8	4115	NA	6693.72	NA	57680.7	NA	4776.39	NA	NA	NA	7498.49	11892.4	7	50	349	4.4824
CDX2	ENSSSCG00000009317	NA	NA	NA	NA	NA	NA	NA	NA	NA	28301.4	23889.1	8238.55	NA	NA	3	21.4286	713	9.15746
CEACAM18	ENSSSCG00000003225	NA	NA	NA	NA	NA	NA	NA	NA	NA	9844.76	NA	NA	NA	NA	1	7.14286	2164	27.7935
CEACAM21	ENSSSCG00000003047	NA	NA	NA	NA	NA	NA	NA	NA	NA	16623.2	1.12949e+06	1.00092e+06	NA	NA	3	21.4286	713	9.15746
CEBPZOS	ENSSSCG00000039004	NA	28909.4	NA	NA	NA	NA	NA	NA	NA	8489.3	35426.7	19617	NA	NA	4	28.5714	587	7.53917
CELA1	ENSSSCG00000047232	NA	NA	NA	NA	NA	NA	NA	NA	NA	24580	14556.9	5094.74	NA	NA	3	21.4286	713	9.15746
CELF2	ENSSSCG00000011121	NA	14384	NA	20720	NA	14221.2	507866	27118.7	NA	NA	NA	NA	3420.86	NA	6	42.8571	351	4.50809
CELF3	ENSSSCG00000006618	NA	NA	NA	18214.1	NA	NA	NA	NA	NA	NA	NA	NA	NA	NA	1	7.14286	2164	27.7935
CEMIP2	ENSSSCG00000024257	NA	77.525	NA	NA	NA	2104.44	NA	2069.73	NA	1624.62	NA	NA	NA	NA	4	28.5714	587	7.53917
CEND1	ENSSSCG00000012845	552018	53477.3	22700.8	170057	NA	NA	NA	NA	NA	NA	NA	NA	NA	NA	4	28.5714	587	7.53917
CENPE	ENSSSCG00000023296	NA	NA	NA	NA	2615.75	NA	NA	2619.46	NA	NA	NA	NA	47.8119	NA	3	21.4286	713	9.15746
CENPF	ENSSSCG00000015581	NA	849.894	NA	NA	NA	NA	NA	NA	NA	NA	NA	NA	153386	NA	2	14.2857	877	11.2638
CENPV	ENSSSCG00000018034	NA	20873.6	NA	200999	16395.3	NA	NA	NA	NA	164583	42727.9	27703	15730	NA	7	50	349	4.4824
CEP135	ENSSSCG00000022283	NA	NA	NA	NA	NA	NA	NA	NA	NA	828.978	NA	NA	NA	NA	1	7.14286	2164	27.7935
CEP170	ENSSSCG00000030502	NA	1252.54	NA	324.833	NA	NA	NA	NA	NA	NA	NA	NA	NA	NA	2	14.2857	877	11.2638
CEP192	ENSSSCG00000003673	NA	2958.49	NA	10082.8	NA	NA	NA	NA	NA	NA	NA	NA	NA	NA	2	14.2857	877	11.2638
CEP192	ENSSSCG00000059665	NA	2958.49	NA	10082.8	NA	NA	NA	NA	NA	NA	NA	NA	NA	NA	2	14.2857	877	11.2638
CEP250	ENSSSCG00000021138	NA	656.973	NA	NA	NA	NA	NA	NA	NA	536.005	NA	NA	16007.4	NA	3	21.4286	713	9.15746
CEP290	ENSSSCG00000000926	NA	2371.86	NA	NA	NA	NA	NA	NA	NA	NA	NA	NA	10793.9	NA	2	14.2857	877	11.2638
CEP295	ENSSSCG00000014946	NA	556.201	NA	NA	NA	NA	NA	NA	NA	1964.51	NA	NA	NA	NA	2	14.2857	877	11.2638
CEP41	ENSSSCG00000016556	NA	4152.46	NA	NA	NA	NA	NA	NA	NA	NA	NA	NA	NA	NA	1	7.14286	2164	27.7935
CEP85	ENSSSCG00000026731	NA	161.617	NA	NA	NA	NA	NA	NA	NA	NA	NA	NA	NA	NA	1	7.14286	2164	27.7935
CEP85L	ENSSSCG00000004249	NA	NA	NA	7480.41	NA	NA	NA	NA	NA	NA	NA	NA	NA	NA	1	7.14286	2164	27.7935
CEP97	ENSSSCG00000011949	NA	593.131	NA	NA	NA	NA	NA	NA	NA	NA	NA	NA	NA	NA	1	7.14286	2164	27.7935
CEPT1	ENSSSCG00000029918	NA	NA	NA	NA	NA	NA	NA	NA	NA	72334.3	81786	65171	NA	NA	3	21.4286	713	9.15746
CERCAM	ENSSSCG00000005650	NA	224.146	NA	NA	NA	NA	NA	NA	NA	NA	NA	NA	NA	NA	1	7.14286	2164	27.7935
CERS2	ENSSSCG00000006644	NA	826.625	30822.2	NA	17866.2	17458.3	NA	NA	NA	42450.3	7461.42	24564.7	NA	NA	7	50	349	4.4824
CERS4	ENSSSCG00000013595	4145.09	10716.5	19781	NA	9356.51	NA	912.983	NA	1303.09	NA	NA	NA	NA	NA	6	42.8571	351	4.50809
CERS6	ENSSSCG00000032715	NA	NA	NA	NA	NA	NA	NA	NA	NA	4905.51	4414.69	10779.1	NA	NA	3	21.4286	713	9.15746
CERT1	ENSSSCG00000014081	NA	1545.93	NA	NA	NA	NA	NA	NA	NA	NA	NA	NA	NA	NA	1	7.14286	2164	27.7935
CES1	ENSSSCG00000002825	374.877	5577.59	231083	NA	731766	74472.1	1382.04	NA	614435	4558.04	2096.02	1634.05	2811.37	301039	12	85.7143	261	3.35217
CES1	ENSSSCG00000039985	374.877	5577.59	231083	NA	731766	74472.1	1382.04	NA	614435	4558.04	2096.02	1634.05	2811.37	301039	12	85.7143	261	3.35217
CES3	ENSSSCG00000024476	NA	982.96	2689.42	NA	521402	NA	NA	NA	799737	7512.86	NA	NA	NA	NA	5	35.7143	462	5.93373
CETN2	ENSSSCG00000012757	108182	12639.3	23844.1	NA	NA	14354.8	115198	6366.34	NA	NA	NA	NA	NA	NA	6	42.8571	351	4.50809
CFAP20	ENSSSCG00000002805	13655.4	2423.33	3657.12	NA	NA	6293.52	91652.4	NA	NA	NA	NA	NA	NA	NA	5	35.7143	462	5.93373
CFAP298	ENSSSCG00000040827	NA	2718.73	NA	NA	NA	NA	10989.4	NA	NA	NA	NA	NA	NA	NA	2	14.2857	877	11.2638
CFAP36	ENSSSCG00000008400	NA	8529.22	NA	NA	NA	NA	NA	NA	NA	NA	NA	NA	NA	NA	1	7.14286	2164	27.7935
CFAP410	ENSSSCG00000024500	NA	212.232	NA	NA	NA	NA	NA	NA	NA	NA	NA	NA	NA	NA	1	7.14286	2164	27.7935
CFAP418	ENSSSCG00000034398	NA	3868.13	NA	NA	NA	NA	NA	NA	NA	NA	NA	NA	NA	NA	1	7.14286	2164	27.7935
CFAP74	ENSSSCG00000030513	199316	189324	84152.9	NA	9003.3	NA	NA	4115.33	137735	NA	NA	NA	NA	NA	6	42.8571	351	4.50809
CFD	ENSSSCG00000013418	NA	18132.8	NA	3620.2	NA	103728	NA	2959.51	NA	54653.7	72800.4	41439.6	NA	20838.4	8	57.1429	326	4.187
CFDP1	ENSSSCG00000033842	NA	15605.4	NA	3381.78	NA	NA	29640.4	4734.45	NA	NA	NA	NA	NA	NA	4	28.5714	587	7.53917
CFH	ENSSSCG00000010893	3450.44	8701.45	84712.7	790.662	24606.7	775.475	17512	68311.9	20661.3	1962.41	2160.38	15201.2	139287	33273.5	14	100	523	6.71718
CFI	ENSSSCG00000009138	NA	7867.7	11585.4	4984.28	23726.5	12378.5	NA	13850.4	6040.87	NA	NA	NA	11581.8	30516.6	9	64.2857	296	3.8017
CFL1	ENSSSCG00000012974	1.17188e+07	178634	3.33296e+06	2.92275e+06	1.34741e+06	7.05819e+06	14489896	6.42978e+06	1.39004e+06	919227	1.29688e+06	1.51143e+06	284906	1.71548e+06	14	100	523	6.71718
CFL2	ENSSSCG00000001959	932175	616214	338490	67546.7	21023.6	352449	32171.2	265163	228276	NA	NA	NA	504189	127653	11	78.5714	248	3.1852
CFP	ENSSSCG00000012278	NA	11914	NA	NA	4223.61	NA	NA	NA	NA	NA	NA	NA	NA	7250.42	3	21.4286	713	9.15746
CGAS	ENSSSCG00000021383	NA	358.28	NA	NA	NA	NA	NA	NA	NA	NA	7229.61	1261.86	NA	NA	3	21.4286	713	9.15746
CGN	ENSSSCG00000006621	NA	1717.41	14724.7	678.58	9065.27	3519.8	NA	NA	54444.2	12981.8	19030.6	12937.2	54209.5	NA	10	71.4286	279	3.58335
CGNL1	ENSSSCG00000035038	NA	286.181	18511.3	924.706	1911.71	NA	NA	NA	10252.4	NA	NA	NA	NA	NA	5	35.7143	462	5.93373
CHAD	ENSSSCG00000017569	NA	NA	NA	NA	NA	15672.1	NA	NA	NA	NA	NA	NA	2310.39	NA	2	14.2857	877	11.2638
CHCHD1	ENSSSCG00000010308	NA	5245.05	NA	NA	NA	NA	NA	NA	NA	NA	NA	NA	NA	NA	1	7.14286	2164	27.7935
CHCHD10	ENSSSCG00000010073	NA	1.84886e+06	NA	NA	NA	NA	NA	NA	NA	NA	NA	NA	NA	NA	1	7.14286	2164	27.7935
CHCHD2	ENSSSCG00000007743	34418.4	106678	182996	28258.8	91764	NA	71527.7	181957	43584	33078.7	55211.7	68086.3	36159.6	27291.7	13	92.8571	331	4.25122
CHCHD3	ENSSSCG00000016545	NA	581229	146165	138772	19338.4	NA	124880	60850.8	NA	1.02904e+06	826355	528600	91152.7	11891.8	11	78.5714	248	3.1852
CHCHD4	ENSSSCG00000011604	NA	43525.3	51549.5	NA	NA	NA	NA	NA	NA	NA	NA	NA	NA	NA	2	14.2857	877	11.2638
CHCHD5	ENSSSCG00000008094	NA	27235	NA	11382.2	9237.96	NA	NA	NA	NA	NA	NA	NA	52027.7	NA	4	28.5714	587	7.53917
CHCHD6	ENSSSCG00000031557	NA	31149.9	12559.1	158209	NA	NA	NA	NA	NA	42687.2	99862.3	49097.9	6153.74	NA	7	50	349	4.4824
CHD1	ENSSSCG00000014177	NA	NA	NA	3066.75	NA	NA	NA	NA	NA	NA	NA	NA	NA	NA	1	7.14286	2164	27.7935
CHD1L	ENSSSCG00000006701	NA	1482.37	NA	NA	NA	NA	15358.6	NA	NA	NA	NA	NA	NA	NA	2	14.2857	877	11.2638
CHD3	ENSSSCG00000021363	NA	67.2479	NA	NA	487.322	NA	NA	NA	NA	NA	5167.97	NA	NA	NA	3	21.4286	713	9.15746
CHD4	ENSSSCG00000000697	NA	8455.61	2186.69	12127.3	NA	629.874	140406	8023.05	NA	NA	NA	NA	NA	NA	6	42.8571	351	4.50809
CHD8	ENSSSCG00000002127	NA	64.6053	NA	NA	NA	NA	NA	NA	NA	NA	NA	NA	NA	NA	1	7.14286	2164	27.7935
CHDH	ENSSSCG00000011456	18237.2	2367.33	NA	13677.6	90130.7	NA	NA	NA	260211	NA	NA	NA	NA	NA	5	35.7143	462	5.93373
CHERP	ENSSSCG00000013860	NA	2042.74	NA	11363.3	NA	NA	21397.3	NA	NA	NA	NA	NA	2726.65	NA	4	28.5714	587	7.53917
CHGA	ENSSSCG00000002456	NA	3306.29	NA	NA	NA	NA	NA	NA	NA	NA	NA	NA	NA	NA	1	7.14286	2164	27.7935
CHGB	ENSSSCG00000039779	NA	3898.81	NA	1797.92	NA	NA	NA	NA	NA	NA	NA	NA	NA	NA	2	14.2857	877	11.2638
CHI3L1	ENSSSCG00000015476	NA	NA	NA	NA	NA	269501	NA	NA	NA	NA	NA	NA	NA	NA	1	7.14286	2164	27.7935
CHID1	ENSSSCG00000012837	NA	18799.7	5295.61	34475.6	10828.4	40883.1	4791.27	5512.84	4268.21	5373.48	13591.4	19373.9	4451.55	9232.99	13	92.8571	331	4.25122
CHL1	ENSSSCG00000011524	175777	792.646	NA	73419	NA	NA	NA	NA	879.546	NA	NA	NA	NA	NA	4	28.5714	587	7.53917
CHM	ENSSSCG00000012463	30125.4	998.643	NA	10252.1	NA	NA	5356.3	2416.01	NA	NA	NA	NA	NA	NA	5	35.7143	462	5.93373
CHMP1A	ENSSSCG00000023677	NA	20457.2	NA	NA	NA	12746.4	116669	37157.2	1250.69	136700	90057.6	131659	NA	NA	8	57.1429	326	4.187
CHMP2A	ENSSSCG00000029362	NA	66486.2	31276.5	NA	NA	147431	177754	84491.6	7165.22	219265	196088	193135	NA	NA	9	64.2857	296	3.8017
CHMP3	ENSSSCG00000008222	NA	13775.8	NA	NA	NA	46099	13569.2	9468.11	NA	129649	144283	74674.8	NA	7866.6	8	57.1429	326	4.187
CHMP4A	ENSSSCG00000033432	NA	1770.84	10594.3	NA	39565.3	3576.27	32712.4	2025.95	13278	17475.1	7498.24	10926.4	NA	NA	10	71.4286	279	3.58335
CHMP4B	ENSSSCG00000007272	NA	28133.1	NA	20792.6	23732.3	12940.3	153243	63753.2	NA	174096	168912	203481	11270.3	7658.49	11	78.5714	248	3.1852
CHMP4C	ENSSSCG00000025980	NA	3447.4	NA	NA	NA	NA	NA	NA	NA	NA	9652.63	5188.84	NA	NA	3	21.4286	713	9.15746
CHMP5	ENSSSCG00000010995	NA	49797.7	31636.6	79786.1	16537.2	32197.4	41480	38596.1	NA	87442.5	60567.1	91644	25269.1	NA	11	78.5714	248	3.1852
CHMP6	ENSSSCG00000017140	NA	15778.8	38646.4	97318.5	NA	40363.5	NA	17933.5	NA	20078.9	7144.12	12291.5	12959.9	19242.4	10	71.4286	279	3.58335
CHMP7	ENSSSCG00000033113	8302.97	3200.57	NA	NA	NA	543.92	5205.81	575.609	NA	3202.19	NA	2057.4	NA	NA	7	50	349	4.4824
CHN1	ENSSSCG00000022345	NA	10133.1	NA	862.376	NA	NA	NA	NA	NA	NA	NA	NA	NA	NA	2	14.2857	877	11.2638
CHORDC1	ENSSSCG00000014934	NA	12510.9	7594.38	4988.3	7423.99	13114	73293.8	36033.3	5332.09	NA	NA	NA	7807.17	NA	9	64.2857	296	3.8017
CHP1	ENSSSCG00000004751	62762.2	11370.2	192529	11454.2	13948.7	48773	10197.4	4662.36	NA	17293.4	151163	101413	NA	11881.5	12	85.7143	261	3.35217
CHP2	ENSSSCG00000034827	NA	NA	NA	NA	NA	NA	NA	NA	NA	111402	55065.5	104319	NA	NA	3	21.4286	713	9.15746
CHPT1	ENSSSCG00000000864	16174.2	35838.6	27750.1	NA	22360.6	4613.55	NA	NA	11394.6	34995	21990.2	NA	12507.9	NA	9	64.2857	296	3.8017
CHRAC1	ENSSSCG00000005933	NA	8131.17	NA	NA	NA	NA	NA	NA	NA	NA	NA	NA	NA	NA	1	7.14286	2164	27.7935
CHRM2	ENSSSCG00000032532	NA	8645.05	NA	NA	NA	NA	NA	NA	NA	NA	NA	NA	NA	NA	1	7.14286	2164	27.7935
CHST4	ENSSSCG00000002737	NA	NA	NA	NA	NA	NA	NA	NA	NA	5566.41	14143.1	10184.4	NA	NA	3	21.4286	713	9.15746
CHTF18	ENSSSCG00000008010	NA	NA	NA	NA	NA	NA	NA	NA	NA	NA	3138.8	893.132	NA	NA	2	14.2857	877	11.2638
CHTOP	ENSSSCG00000022107	NA	37040.1	NA	33423	NA	NA	NA	NA	NA	23342.6	NA	NA	20839.2	NA	4	28.5714	587	7.53917
CHUK	ENSSSCG00000010548	NA	327.581	NA	NA	NA	NA	4676.29	NA	NA	NA	816.803	2323.65	NA	NA	4	28.5714	587	7.53917
CIAO1	ENSSSCG00000008130	NA	7543.43	NA	NA	NA	NA	NA	NA	NA	NA	7165.65	NA	NA	NA	2	14.2857	877	11.2638
CIAO2A	ENSSSCG00000034124	NA	1393.17	28280.3	NA	10502.8	NA	NA	NA	63918.5	NA	23349.9	NA	NA	NA	5	35.7143	462	5.93373
CIAO2B	ENSSSCG00000033027	NA	30987	NA	7881.39	NA	NA	NA	NA	NA	NA	NA	NA	NA	NA	2	14.2857	877	11.2638
CIAO3	ENSSSCG00000008002	NA	3648.01	NA	NA	NA	NA	NA	NA	NA	NA	NA	NA	NA	NA	1	7.14286	2164	27.7935
CIAPIN1	ENSSSCG00000029519	67905	14433.8	4021.82	22952.5	5804.1	9537.58	45660.8	7004.1	NA	NA	NA	NA	6059.44	11779.2	10	71.4286	279	3.58335
CIB1	ENSSSCG00000001858	NA	NA	NA	NA	NA	NA	35999	938.165	NA	23131.3	12374.3	13930	NA	NA	5	35.7143	462	5.93373
CIC	ENSSSCG00000003030	NA	162.474	NA	NA	NA	NA	NA	NA	NA	NA	NA	NA	NA	NA	1	7.14286	2164	27.7935
CILP	ENSSSCG00000004928	NA	1131.93	NA	NA	NA	NA	NA	NA	NA	NA	NA	NA	NA	370.263	2	14.2857	877	11.2638
CILP2	ENSSSCG00000013934	NA	NA	NA	NA	NA	NA	NA	NA	NA	NA	NA	NA	4794.27	NA	1	7.14286	2164	27.7935
CINP	ENSSSCG00000002530	NA	648.178	NA	NA	NA	NA	NA	NA	NA	NA	NA	NA	NA	NA	1	7.14286	2164	27.7935
CIP2A	ENSSSCG00000033593	NA	NA	NA	NA	NA	NA	12316.5	NA	NA	NA	NA	NA	NA	NA	1	7.14286	2164	27.7935
CISD1	ENSSSCG00000035762	NA	812757	45843.5	2.51928e+06	226436	81689.7	133722	38582.1	46960.9	1.33398e+06	913077	792090	109113	NA	12	85.7143	261	3.35217
CISD2	ENSSSCG00000009164	NA	30199.2	15323.9	301525	37479.1	28522.6	269536	7967.47	NA	267540	548414	355730	6461.25	68902.3	12	85.7143	261	3.35217
CISD3	ENSSSCG00000022187	NA	81400.8	21265.7	14369.6	33169.6	NA	NA	NA	5205.04	78853	14758.5	11303.4	NA	NA	8	57.1429	326	4.187
CIT	ENSSSCG00000009839	NA	NA	NA	NA	NA	NA	NA	NA	NA	NA	NA	103.784	NA	NA	1	7.14286	2164	27.7935
CITED1	ENSSSCG00000012409	NA	2651.96	NA	NA	NA	NA	NA	NA	NA	NA	NA	NA	NA	NA	1	7.14286	2164	27.7935
CKAP4	ENSSSCG00000000171	10964.4	54729.4	NA	807116	23643.7	74367.9	67638	234230	NA	154222	334685	396083	28383	33193.6	12	85.7143	261	3.35217
CKAP5	ENSSSCG00000013249	31443.1	3391.48	NA	11590.7	NA	12822.8	12011.1	6882.27	NA	468.247	364.949	1202.73	NA	NA	9	64.2857	296	3.8017
CKB	ENSSSCG00000021220	2.29989e+06	69041.9	514806	1.14168e+07	21389.3	512263	102535	1.55841e+06	13652.6	60228.6	193916	84669.3	32483.8	371186	14	100	523	6.71718
CKM	ENSSSCG00000036132	NA	1.92431e+07	NA	NA	NA	NA	NA	NA	NA	NA	NA	NA	5.11239e+07	NA	2	14.2857	877	11.2638
CKMT1A	ENSSSCG00000004703	1.01332e+06	116.542	NA	8.35842e+06	NA	12532.3	NA	NA	NA	411812	693279	795036	NA	NA	7	50	349	4.4824
CKMT2	ENSSSCG00000014128	119570	3.42728e+06	NA	NA	NA	NA	3459.03	NA	NA	NA	NA	NA	1.71248e+06	6679.33	5	35.7143	462	5.93373
CLASP1	ENSSSCG00000039157	NA	4778.47	NA	4758.32	NA	392.203	1558.21	NA	NA	NA	NA	NA	1113.85	NA	5	35.7143	462	5.93373
CLASP2	ENSSSCG00000011236	21851.2	5812.02	NA	10374.9	NA	2306.69	674.543	NA	NA	NA	NA	NA	NA	NA	5	35.7143	462	5.93373
CLCA1	ENSSSCG00000006933	NA	NA	NA	NA	NA	NA	NA	NA	NA	2.13405e+06	1.46229e+06	1.31284e+06	NA	NA	3	21.4286	713	9.15746
CLCA4	ENSSSCG00000006932	NA	NA	NA	NA	NA	NA	NA	NA	NA	208120	49970.7	35965.7	NA	NA	3	21.4286	713	9.15746
CLCC1	ENSSSCG00000006841	NA	12828.7	NA	18810.9	4390.83	8948.58	NA	5190.7	NA	NA	NA	NA	NA	8784.1	6	42.8571	351	4.50809
CLCN2	ENSSSCG00000021581	NA	NA	NA	NA	NA	NA	NA	NA	NA	1631.81	NA	NA	NA	NA	1	7.14286	2164	27.7935
CLCN3	ENSSSCG00000009713	NA	10168.2	NA	NA	NA	NA	NA	NA	NA	NA	NA	NA	NA	NA	1	7.14286	2164	27.7935
CLCN5	ENSSSCG00000023026	NA	NA	7952.89	NA	NA	NA	NA	NA	NA	NA	NA	NA	NA	NA	1	7.14286	2164	27.7935
CLCN6	ENSSSCG00000003429	NA	NA	NA	1102.62	NA	NA	NA	NA	NA	NA	NA	NA	NA	NA	1	7.14286	2164	27.7935
CLDN11	ENSSSCG00000011747	18144.8	NA	NA	NA	NA	NA	NA	NA	NA	NA	NA	NA	NA	NA	1	7.14286	2164	27.7935
CLDN4	ENSSSCG00000007718	NA	NA	NA	NA	NA	NA	NA	NA	NA	71058	41095.2	54932	NA	NA	3	21.4286	713	9.15746
CLDN5	ENSSSCG00000041667	NA	NA	NA	NA	NA	30807.4	NA	NA	NA	NA	NA	NA	NA	NA	1	7.14286	2164	27.7935
CLDN7	ENSSSCG00000017934	NA	NA	NA	NA	NA	33825.4	NA	NA	NA	13866.3	45477.7	29073.7	NA	NA	4	28.5714	587	7.53917
CLDND1	ENSSSCG00000011980	NA	NA	NA	NA	NA	NA	NA	NA	NA	NA	9643.84	28141.6	NA	NA	2	14.2857	877	11.2638
CLEC14A	ENSSSCG00000023760	NA	9289.16	2635.69	NA	NA	8859.27	NA	NA	NA	NA	NA	NA	1581.68	2611.37	5	35.7143	462	5.93373
CLEC16A	ENSSSCG00000026569	NA	282.799	NA	NA	8762.62	NA	NA	NA	NA	NA	NA	NA	NA	NA	2	14.2857	877	11.2638
CLEC2D	ENSSSCG00000000657	NA	NA	NA	NA	NA	NA	NA	NA	NA	3300.18	11052	9442.66	NA	NA	3	21.4286	713	9.15746
CLEC2L	ENSSSCG00000038147	126792	483.727	NA	NA	NA	NA	NA	NA	NA	NA	NA	NA	NA	NA	2	14.2857	877	11.2638
CLEC3B	ENSSSCG00000011299	NA	NA	NA	NA	NA	NA	NA	NA	NA	10355.8	9497.91	4418.93	NA	NA	3	21.4286	713	9.15746
CLEC4F	ENSSSCG00000023258	NA	NA	NA	NA	NA	NA	NA	11213.5	NA	NA	NA	NA	NA	NA	1	7.14286	2164	27.7935
CLEC4G	ENSSSCG00000039007	NA	NA	NA	NA	27953.7	NA	NA	1882.39	39470.5	NA	NA	NA	NA	NA	3	21.4286	713	9.15746
CLGN	ENSSSCG00000026360	NA	NA	NA	5740.93	NA	NA	NA	NA	NA	NA	NA	NA	NA	NA	1	7.14286	2164	27.7935
CLIC1	ENSSSCG00000039071	NA	59361.1	217259	67811.6	28202.7	1.15141e+06	1.74158e+06	580662	66988.9	168477	343545	452712	68609	NA	12	85.7143	261	3.35217
CLIC2	ENSSSCG00000039998	NA	10186.8	NA	NA	NA	312383	11914.8	30954.8	NA	NA	NA	NA	NA	14097.7	5	35.7143	462	5.93373
CLIC3	ENSSSCG00000037395	NA	1678.78	NA	NA	NA	163185	NA	NA	NA	NA	NA	NA	NA	5902.71	3	21.4286	713	9.15746
CLIC4	ENSSSCG00000038994	10616.9	106469	2.2992e+06	6315.34	136513	961612	184040	382974	386466	2028.6	3008.98	12338.9	30329.8	105148	14	100	523	6.71718
CLIC5	ENSSSCG00000037416	NA	20110.4	NA	3507.8	NA	2.37949e+06	3713.44	53172.4	1259.09	63962.5	8820.92	NA	6262.8	10291.1	10	71.4286	279	3.58335
CLIC6	ENSSSCG00000028112	NA	NA	NA	39121.5	NA	NA	NA	NA	NA	NA	NA	NA	NA	NA	1	7.14286	2164	27.7935
CLINT1	ENSSSCG00000017047	660.454	15772.4	NA	45249.8	25562.8	10823.8	NA	NA	NA	2555.17	71978.4	93241.3	7726.22	6068.63	10	71.4286	279	3.58335
CLIP1	ENSSSCG00000009793	4935.31	2386.89	3987.16	525.419	1094.61	NA	2299.64	9070.63	1166.15	NA	997.749	706.658	770.653	NA	11	78.5714	248	3.1852
CLIP2	ENSSSCG00000007719	34284.4	182.589	NA	1966.7	NA	NA	839.892	1359.78	NA	NA	NA	NA	NA	NA	5	35.7143	462	5.93373
CLMN	ENSSSCG00000002494	NA	NA	NA	NA	931.44	NA	NA	NA	NA	NA	NA	NA	NA	NA	1	7.14286	2164	27.7935
CLMP	ENSSSCG00000022961	NA	101.409	NA	NA	NA	NA	NA	NA	NA	NA	NA	NA	NA	NA	1	7.14286	2164	27.7935
CLN5	ENSSSCG00000031288	NA	478.619	NA	NA	NA	NA	NA	9459.13	NA	NA	NA	NA	NA	NA	2	14.2857	877	11.2638
CLN6	ENSSSCG00000004957	NA	NA	NA	14379.2	NA	NA	NA	NA	NA	NA	NA	NA	NA	NA	1	7.14286	2164	27.7935
CLP1	ENSSSCG00000031442	NA	309.505	NA	NA	NA	NA	NA	NA	NA	NA	NA	NA	NA	NA	1	7.14286	2164	27.7935
CLPB	ENSSSCG00000036887	8559.31	9058.12	NA	24627.7	NA	NA	NA	NA	NA	NA	3606.74	1848.35	NA	NA	5	35.7143	462	5.93373
CLPP	ENSSSCG00000038079	122889	53407.6	96340.1	43915.8	18058	32597	49489.6	14394.4	22879.3	NA	NA	NA	8722.86	NA	10	71.4286	279	3.58335
CLPS	ENSSSCG00000001552	NA	NA	NA	NA	NA	NA	NA	NA	NA	143586	93068.5	56086.8	NA	NA	3	21.4286	713	9.15746
CLPTM1	ENSSSCG00000003085	10363.3	2551.23	11997.7	15755.8	NA	298.9	495.106	NA	NA	13450.5	19494.9	5983.46	NA	NA	9	64.2857	296	3.8017
CLPTM1L	ENSSSCG00000017119	NA	NA	NA	NA	NA	NA	NA	NA	NA	8678.53	8680.44	8128.17	NA	NA	3	21.4286	713	9.15746
CLPX	ENSSSCG00000004927	NA	7688.97	NA	2170.22	6411.78	NA	NA	NA	NA	6873.94	15616.7	12432.1	NA	NA	6	42.8571	351	4.50809
CLRN3	ENSSSCG00000010753	NA	NA	NA	NA	NA	NA	NA	NA	NA	27225.9	35897.2	31960.5	NA	NA	3	21.4286	713	9.15746
CLSTN1	ENSSSCG00000003396	51626.6	2778.09	NA	4770.8	NA	NA	NA	1406.66	NA	NA	NA	NA	NA	NA	4	28.5714	587	7.53917
CLSTN3	ENSSSCG00000000672	13177.1	NA	NA	NA	NA	NA	NA	NA	NA	NA	NA	NA	NA	NA	1	7.14286	2164	27.7935
CLTA	ENSSSCG00000037131	18401.7	31606.7	331670	807650	41687.6	24479.4	105150	52919.2	222592	34102.8	894437	1.04516e+06	24511.2	114940	14	100	523	6.71718
CLTB	ENSSSCG00000054091	NA	NA	NA	82336.7	NA	NA	NA	NA	NA	NA	NA	NA	NA	NA	1	7.14286	2164	27.7935
CLTC	ENSSSCG00000022659	223731	45146	397806	1.08852e+06	179385	40900.4	209259	190047	269384	123410	1.10272e+06	1.37268e+06	16471.8	179713	14	100	523	6.71718
CLTRN	ENSSSCG00000035893	NA	NA	45169	6591.85	NA	NA	NA	NA	NA	NA	NA	NA	NA	NA	2	14.2857	877	11.2638
CLU	ENSSSCG00000009668	12772.8	22278	68714.4	511696	56667.3	319663	15637.4	112770	10568.5	10260	5987.32	12243.9	6782.09	80026.5	14	100	523	6.71718
CLUH	ENSSSCG00000017835	7966.44	2451.6	31091.3	NA	5114.29	1480.98	3325.24	2077.54	2378.83	2263.81	3772.81	3363.15	2332.53	NA	12	85.7143	261	3.35217
CLUL1	ENSSSCG00000039398	NA	NA	NA	6352.51	NA	NA	NA	NA	NA	NA	NA	NA	NA	NA	1	7.14286	2164	27.7935
CLVS2	ENSSSCG00000004232	NA	NA	NA	38552.6	NA	NA	NA	NA	NA	NA	NA	NA	NA	NA	1	7.14286	2164	27.7935
CLYBL	ENSSSCG00000009519	NA	6582.04	23175	6515.46	52735.1	NA	30892	NA	132660	NA	NA	NA	4090.87	2461.17	8	57.1429	326	4.187
CMAH	ENSSSCG00000001099	NA	NA	NA	NA	NA	NA	NA	7895.61	NA	NA	NA	NA	NA	NA	1	7.14286	2164	27.7935
CMAS	ENSSSCG00000034733	29133.6	11347.4	NA	58608.2	16351.7	NA	NA	21057.2	15237.3	12111.5	6296.22	7374.23	NA	NA	9	64.2857	296	3.8017
CMBL	ENSSSCG00000039763	857.091	33136.5	253686	10302	585252	17421.8	29693.6	36784.4	831155	NA	NA	NA	73009.5	45786.8	11	78.5714	248	3.1852
CMC1	ENSSSCG00000041813	NA	90585.5	NA	NA	NA	NA	NA	NA	NA	NA	NA	NA	20037.4	NA	2	14.2857	877	11.2638
CMC2	ENSSSCG00000032060	NA	61658.7	NA	NA	NA	NA	NA	NA	NA	NA	NA	NA	NA	NA	1	7.14286	2164	27.7935
CMLKR1	ENSSSCG00000031346	NA	NA	NA	NA	NA	1529.49	NA	15462.8	NA	NA	NA	NA	NA	NA	2	14.2857	877	11.2638
CMPK1	ENSSSCG00000003885	731859	42953.9	527822	95655	221661	297180	1.43571e+06	168405	279023	100397	158410	252273	21216.8	78482.6	14	100	523	6.71718
CMPK2	ENSSSCG00000008647	19029.8	9714.53	NA	5010.91	6702.98	11366.3	1889.53	19764.3	NA	5362.1	6799.47	NA	NA	1235.28	10	71.4286	279	3.58335
CMSS1	ENSSSCG00000011970	NA	874.972	NA	NA	NA	NA	NA	NA	NA	NA	NA	NA	NA	NA	1	7.14286	2164	27.7935
CMTM4	ENSSSCG00000032632	112513	NA	113167	NA	NA	NA	NA	NA	NA	NA	NA	NA	NA	NA	2	14.2857	877	11.2638
CMTM6	ENSSSCG00000038362	NA	NA	26180.9	NA	NA	41854.3	23347.2	12797.2	NA	63166.1	102702	80573.8	NA	24375.7	8	57.1429	326	4.187
CMTR1	ENSSSCG00000059332	1463.16	1078.55	NA	NA	NA	686.168	13565.9	1982.77	NA	NA	NA	NA	NA	NA	5	35.7143	462	5.93373
CMYA5	ENSSSCG00000026098	388.674	1118.72	NA	NA	NA	NA	NA	NA	NA	NA	NA	NA	2345.72	NA	3	21.4286	713	9.15746
CNBP	ENSSSCG00000040879	5244.64	21524.3	90214.2	NA	4763.14	22198.1	154858	6967.05	11177.1	7348.7	17490.6	35974.8	71376	NA	12	85.7143	261	3.35217
CNDP1	ENSSSCG00000004869	NA	NA	1.0793e+06	4249.06	NA	NA	73474.2	NA	NA	NA	NA	NA	1581.99	NA	4	28.5714	587	7.53917
CNDP2	ENSSSCG00000004870	581172	28759.1	3.09939e+06	121653	164466	13670.2	865034	1.00222e+06	97632.7	47798.7	51190.1	53437.9	3054.64	43812.5	14	100	523	6.71718
CNGA1	ENSSSCG00000038160	NA	NA	NA	8991.21	NA	NA	NA	NA	NA	NA	NA	NA	NA	NA	1	7.14286	2164	27.7935
CNGB1	ENSSSCG00000002811	NA	NA	NA	5144.46	NA	NA	NA	NA	NA	NA	NA	NA	NA	NA	1	7.14286	2164	27.7935
CNKSR3	ENSSSCG00000004071	NA	302.49	NA	NA	NA	NA	NA	NA	NA	NA	NA	NA	NA	NA	1	7.14286	2164	27.7935
CNN1	ENSSSCG00000013614	NA	27593.9	77085	2511.42	38654.5	951586	2858.25	1.12663e+07	50418.6	19517.5	10002.7	18346.6	10139.5	157281	13	92.8571	331	4.25122
CNN2	ENSSSCG00000039542	NA	15968.4	80729.3	NA	5706.87	319593	794609	472198	NA	20994.4	NA	25160.8	9790.01	20698.6	10	71.4286	279	3.58335
CNN3	ENSSSCG00000006887	51392.7	19040.8	122464	53146.4	4832.03	84838	20741.1	41498.6	NA	NA	NA	NA	48897.7	20231.7	10	71.4286	279	3.58335
CNNM1	ENSSSCG00000010536	640.839	NA	NA	1109.39	NA	NA	NA	NA	NA	NA	NA	NA	1967.45	NA	3	21.4286	713	9.15746
CNNM2	ENSSSCG00000010593	NA	NA	NA	NA	NA	NA	NA	NA	NA	NA	2602.01	2990.86	NA	NA	2	14.2857	877	11.2638
CNNM3	ENSSSCG00000008201	NA	10122.1	NA	NA	NA	NA	NA	NA	NA	NA	NA	NA	NA	NA	1	7.14286	2164	27.7935
CNNM4	ENSSSCG00000008202	NA	NA	NA	427.389	NA	NA	NA	NA	NA	8068.56	40521.5	37684.3	NA	NA	4	28.5714	587	7.53917
CNOT1	ENSSSCG00000002799	433.584	1081.04	1025.41	896.068	NA	NA	33847.8	3319.26	NA	1620.15	1369.9	1830.58	NA	NA	9	64.2857	296	3.8017
CNOT10	ENSSSCG00000032220	669.532	248.497	NA	NA	NA	577.158	5915.8	NA	NA	NA	NA	NA	NA	NA	4	28.5714	587	7.53917
CNOT11	ENSSSCG00000008167	NA	112.892	NA	NA	NA	NA	NA	NA	NA	NA	NA	NA	NA	NA	1	7.14286	2164	27.7935
CNOT2	ENSSSCG00000000502	NA	1186.19	NA	NA	NA	NA	NA	NA	NA	NA	NA	NA	NA	NA	1	7.14286	2164	27.7935
CNOT3	ENSSSCG00000003264	NA	7560.19	NA	NA	NA	NA	5844.65	NA	NA	NA	NA	NA	NA	NA	2	14.2857	877	11.2638
CNOT4	ENSSSCG00000021354	NA	545.582	NA	NA	NA	NA	NA	NA	NA	NA	NA	NA	NA	NA	1	7.14286	2164	27.7935
CNOT6	ENSSSCG00000014009	NA	NA	NA	NA	NA	NA	NA	NA	3133.42	NA	NA	NA	NA	NA	1	7.14286	2164	27.7935
CNOT6L	ENSSSCG00000008989	NA	NA	NA	NA	NA	NA	7332.7	NA	NA	NA	NA	NA	NA	NA	1	7.14286	2164	27.7935
CNOT7	ENSSSCG00000006983	NA	NA	NA	2715.07	NA	10255.7	3564.49	NA	NA	5536.53	11653	14449	NA	NA	6	42.8571	351	4.50809
CNPY2	ENSSSCG00000000394	97780.4	33369.7	231040	291351	297286	150736	49127.8	135855	299649	12876.4	10641.6	14371.5	8857.95	50201.2	14	100	523	6.71718
CNPY3	ENSSSCG00000001651	NA	8739.3	NA	64621.6	24735.8	8016.59	7140.04	NA	16829.6	164945	189957	731893	5491.88	NA	10	71.4286	279	3.58335
CNPY4	ENSSSCG00000032054	NA	7738.36	7338.15	9823.9	15404.9	42479.8	17364.9	9046.49	NA	NA	NA	NA	NA	10477.1	8	57.1429	326	4.187
CNRIP1	ENSSSCG00000008349	389854	39131.2	7588.46	156536	24825.4	24955.5	50976.9	93170.9	13452.2	NA	NA	NA	NA	36121.4	10	71.4286	279	3.58335
CNST	ENSSSCG00000010882	NA	NA	NA	15835.2	NA	NA	NA	NA	NA	NA	NA	NA	NA	NA	1	7.14286	2164	27.7935
CNTFR	ENSSSCG00000010974	NA	4597.8	NA	8288.13	NA	NA	NA	NA	NA	NA	11094.8	12389.9	2987.97	NA	5	35.7143	462	5.93373
CNTLN	ENSSSCG00000005178	NA	2864.79	NA	NA	NA	NA	NA	NA	NA	NA	NA	NA	NA	NA	1	7.14286	2164	27.7935
CNTN1	ENSSSCG00000000789	549099	111.047	NA	81766.7	NA	NA	NA	NA	NA	NA	NA	NA	NA	NA	3	21.4286	713	9.15746
CNTN2	ENSSSCG00000040824	33676.6	NA	NA	978.038	NA	NA	NA	NA	NA	NA	NA	NA	NA	NA	2	14.2857	877	11.2638
CNTN4	ENSSSCG00000011527	NA	173.438	NA	4533.32	NA	NA	NA	NA	NA	NA	NA	NA	NA	NA	2	14.2857	877	11.2638
CNTNAP1	ENSSSCG00000017393	12095.1	NA	NA	18721.4	NA	NA	NA	NA	NA	NA	NA	NA	NA	NA	2	14.2857	877	11.2638
CNTNAP5	ENSSSCG00000015726	6401.19	NA	NA	NA	NA	NA	NA	NA	NA	NA	NA	NA	NA	NA	1	7.14286	2164	27.7935
COA1	ENSSSCG00000027491	NA	3012.17	NA	NA	NA	NA	NA	NA	NA	NA	NA	NA	NA	NA	1	7.14286	2164	27.7935
COA5	ENSSSCG00000058408	NA	6318.71	NA	NA	NA	NA	NA	NA	NA	NA	NA	NA	NA	NA	1	7.14286	2164	27.7935
COA6	ENSSSCG00000010161	NA	24351.2	18425	22663.2	9195.34	NA	15135	8951.05	NA	NA	NA	NA	20696.6	NA	7	50	349	4.4824
COA7	ENSSSCG00000027119	NA	7400.53	27459.4	8560.25	NA	NA	14539.7	NA	5320.61	NA	NA	NA	NA	NA	5	35.7143	462	5.93373
COASY	ENSSSCG00000017398	5432.8	13393.8	9881.09	1102.51	42736.4	3729.86	4796.8	4017.87	45581.7	NA	NA	NA	NA	NA	9	64.2857	296	3.8017
COBLL1	ENSSSCG00000025598	NA	3540.33	NA	NA	4682.97	NA	NA	NA	2634.19	NA	NA	NA	NA	NA	3	21.4286	713	9.15746
COG1	ENSSSCG00000017248	NA	1006.62	NA	NA	NA	NA	3176.07	4371.89	NA	NA	1338.53	2495.11	NA	NA	5	35.7143	462	5.93373
COG2	ENSSSCG00000010183	1327.81	659.052	NA	NA	NA	NA	19427.6	2593.53	NA	NA	1031.58	1030.44	NA	NA	6	42.8571	351	4.50809
COG3	ENSSSCG00000023738	NA	1148.86	405.046	NA	NA	743.766	199.864	NA	NA	NA	3868.78	3195.54	NA	NA	6	42.8571	351	4.50809
COG4	ENSSSCG00000027973	NA	580.283	NA	NA	NA	NA	NA	NA	NA	NA	2546.91	722.5	NA	NA	3	21.4286	713	9.15746
COG5	ENSSSCG00000037556	785.487	1322.5	1873.83	1108.9	NA	526.25	8289.81	2094.72	NA	825.818	1916.27	3733.37	NA	NA	10	71.4286	279	3.58335
COG6	ENSSSCG00000009369	NA	498.991	NA	NA	NA	NA	NA	NA	NA	29637.5	2533.14	2338.89	NA	NA	4	28.5714	587	7.53917
COG7	ENSSSCG00000010799	NA	955.851	NA	NA	NA	NA	NA	NA	NA	NA	1911.46	2525.7	NA	NA	3	21.4286	713	9.15746
COIL	ENSSSCG00000017613	NA	412.309	NA	4351.32	NA	NA	NA	NA	NA	NA	NA	NA	NA	NA	2	14.2857	877	11.2638
COL12A1	ENSSSCG00000004484	NA	1264.5	183012	NA	3258.45	42827.3	6723.18	3557.63	4336.26	NA	NA	NA	8365.51	20092.7	9	64.2857	296	3.8017
COL14A1	ENSSSCG00000005997	11031.2	13972.2	269329	NA	21278.3	279631	108880	151170	135439	2092.03	8166.31	23029.6	56984.2	624907	13	92.8571	331	4.25122
COL15A1	ENSSSCG00000005380	NA	17478.3	12545.2	NA	NA	7647.72	NA	6237.78	NA	NA	NA	NA	20572.3	253617	6	42.8571	351	4.50809
COL17A1	ENSSSCG00000010607	NA	NA	NA	NA	NA	NA	NA	NA	NA	1096.78	10861.2	12492.9	NA	NA	3	21.4286	713	9.15746
COL18A1	ENSSSCG00000038089	NA	9899.44	6752.47	9077.42	18268.9	12133.2	NA	13355.3	3133.8	4232.39	13554.2	9334.19	3259.88	53380.5	12	85.7143	261	3.35217
COL1A1	ENSSSCG00000036135	2784.19	125707	53329.7	2933.73	135629	21277.3	8585.6	31237.7	9271.67	1886.49	NA	2472.47	302717	64518.8	13	92.8571	331	4.25122
COL1A2	ENSSSCG00000015326	636.22	14648.5	36739.2	4361.63	8528.79	12180	6962.65	18346.2	11123.8	NA	NA	4296.01	63577.7	4836.93	12	85.7143	261	3.35217
COL20A1	ENSSSCG00000037260	NA	3937.06	NA	NA	NA	NA	NA	NA	NA	NA	NA	NA	NA	NA	1	7.14286	2164	27.7935
COL21A1	ENSSSCG00000001500	NA	NA	NA	NA	NA	NA	NA	NA	NA	NA	NA	NA	895.955	NA	1	7.14286	2164	27.7935
COL2A1	ENSSSCG00000025523	NA	NA	NA	1325.19	NA	4770.27	NA	NA	NA	NA	NA	NA	NA	NA	2	14.2857	877	11.2638
COL3A1	ENSSSCG00000016034	NA	5746.88	NA	NA	NA	NA	NA	NA	NA	NA	NA	NA	5070.38	4742.42	3	21.4286	713	9.15746
COL4A1	ENSSSCG00000044700	NA	23725.3	NA	5037.9	NA	NA	NA	NA	NA	NA	NA	NA	43617.5	NA	3	21.4286	713	9.15746
COL4A2	ENSSSCG00000009545	NA	6693.04	129.801	3550.04	3169.68	3027.92	NA	582.683	81.4787	NA	NA	NA	5485.39	8385.95	9	64.2857	296	3.8017
COL5A1	ENSSSCG00000005751	NA	2774.3	NA	807.962	NA	NA	NA	NA	NA	NA	NA	NA	3124.99	988.509	4	28.5714	587	7.53917
COL5A2	ENSSSCG00000016035	NA	2700.15	NA	NA	NA	NA	NA	NA	NA	NA	NA	NA	5831.53	NA	2	14.2857	877	11.2638
COL5A3	ENSSSCG00000013667	NA	60.0847	NA	NA	NA	NA	NA	NA	NA	NA	NA	NA	NA	NA	1	7.14286	2164	27.7935
COL6A1	ENSSSCG00000022506	NA	200384	28512.3	NA	80559.6	10899.6	8732	50358.1	7654.07	9332.77	7715.77	48353.9	121920	578883	12	85.7143	261	3.35217
COL6A2	ENSSSCG00000028022	NA	179360	25892.4	NA	76709	13587.5	2066.25	33114	6318.25	8468.56	5756.44	33358.2	95988.8	585133	12	85.7143	261	3.35217
COL6A3	ENSSSCG00000027331	NA	47921.5	10280.2	444.048	60876.8	298.752	3423.17	34062.4	219.952	994.655	4826.54	12760	63673.5	367720	13	92.8571	331	4.25122
COL6A5	ENSSSCG00000011186	NA	508.249	1574.59	NA	11587	1160.64	NA	NA	390.811	1293.45	4301.23	7254.95	NA	2808.65	9	64.2857	296	3.8017
COL6A6	ENSSSCG00000037430	NA	8022.06	NA	NA	NA	6309.16	NA	1357.03	NA	NA	NA	NA	5233.5	28650.2	5	35.7143	462	5.93373
COL7A1	ENSSSCG00000011355	NA	NA	NA	NA	NA	NA	NA	NA	NA	196.767	NA	NA	NA	NA	1	7.14286	2164	27.7935
COL9A1	ENSSSCG00000004274	NA	965.666	NA	NA	NA	NA	NA	NA	NA	NA	NA	NA	NA	NA	1	7.14286	2164	27.7935
COL9A2	ENSSSCG00000023322	NA	NA	NA	4589.94	NA	NA	NA	NA	NA	NA	NA	NA	NA	NA	1	7.14286	2164	27.7935
COLEC12	ENSSSCG00000040397	NA	1293.92	11707.6	4588.95	NA	3452.91	2699.68	9168.88	NA	2924.12	7791.6	4765.86	NA	3043.6	10	71.4286	279	3.58335
COMMD1	ENSSSCG00000008376	63907.9	25251.5	138155	15241.3	11191.6	18325.3	62118.2	21489.5	9543.56	NA	NA	NA	NA	NA	9	64.2857	296	3.8017
COMMD10	ENSSSCG00000014223	7785.88	6531.79	12469.8	NA	4735.75	6135.24	8926.32	4800.08	NA	NA	NA	NA	NA	NA	7	50	349	4.4824
COMMD2	ENSSSCG00000011705	15322.6	10415.6	144760	NA	24268.4	NA	55359.1	24608.7	17242.7	24220.7	8517.57	8137.13	NA	9963.09	11	78.5714	248	3.1852
COMMD3	ENSSSCG00000011082	11831.8	19845.8	74937.2	3581.77	17901	14617.8	17809.7	7743.47	NA	NA	NA	24233.2	NA	13034.5	10	71.4286	279	3.58335
COMMD4	ENSSSCG00000001884	NA	3204.29	48500	NA	NA	1593.78	4703.52	4091.3	NA	NA	NA	4657.5	NA	NA	6	42.8571	351	4.50809
COMMD6	ENSSSCG00000009464	NA	1911.29	7154.05	NA	NA	NA	NA	NA	NA	NA	NA	NA	NA	NA	2	14.2857	877	11.2638
COMMD8	ENSSSCG00000033373	NA	11114.8	53163.9	NA	NA	NA	9471.88	7516.1	NA	NA	NA	NA	NA	NA	4	28.5714	587	7.53917
COMMD9	ENSSSCG00000013293	49709	8187.17	75330.1	6472.09	9160.46	36829.5	46362.4	23722.2	24000.3	3354.26	7336.43	4492.95	6300.67	13339.1	14	100	523	6.71718
COMT	ENSSSCG00000010132	245746	127598	2.7461e+06	263750	7.04348e+06	483039	209480	303895	2.91305e+06	178048	122189	239082	119374	124244	14	100	523	6.71718
COMTD1	ENSSSCG00000037237	NA	26095.6	25541.4	38145.7	9491.27	52724	8460.67	8260.52	NA	61038.9	168121	121241	2255.21	NA	11	78.5714	248	3.1852
COPA	ENSSSCG00000006386	32214.9	10675.3	152894	37171.9	32440.3	8379.03	227573	74262.8	31566.5	50196.5	134325	154268	12157.7	23601.4	14	100	523	6.71718
COPB1	ENSSSCG00000013392	23510.8	10387.2	145789	37792.2	34577	1752.43	105742	101345	70059.3	54447.1	150529	187509	2153.72	24255.3	14	100	523	6.71718
COPB2	ENSSSCG00000011662	41037	14670.1	114066	12273.7	33846.4	22794.1	159893	80404.5	74700.7	12047.4	64865.6	80678.3	6940.26	28408.2	14	100	523	6.71718
COPE	ENSSSCG00000027840	NA	14110.8	NA	34830.2	40797.8	79722.8	203815	13699.4	7046.03	18134.7	136008	149083	18651.5	14843.6	12	85.7143	261	3.35217
COPG1	ENSSSCG00000011616	28937.6	9478.72	82454.6	9008.96	42755.7	18299.2	121815	88202.5	41164	74012.3	107055	151427	5957.95	15962.5	14	100	523	6.71718
COPG2	ENSSSCG00000016553	14677.6	5414.22	13178.2	18206	2697.38	744.582	71761.2	23372.4	NA	5253.29	4896.45	5828.91	NA	NA	11	78.5714	248	3.1852
COPRS	ENSSSCG00000061452	NA	1115.85	NA	NA	NA	NA	NA	NA	NA	NA	NA	NA	NA	NA	1	7.14286	2164	27.7935
COPS3	ENSSSCG00000018051	31291.1	6147.42	17554.1	16217.6	9314.54	33729.8	28272.7	27742.4	12061.4	2399.53	4221.62	16495.4	12410.6	5223.72	14	100	523	6.71718
COPS4	ENSSSCG00000009241	124521	15171.3	58545.8	25218.1	22913.7	27811.9	96140.8	52991.7	18008.4	1729.42	1963.82	10279.5	18643.9	17887.7	14	100	523	6.71718
COPS5	ENSSSCG00000006203	NA	14942.7	8668.83	8089.1	4503.33	16983.1	122202	45238.6	10382.8	2092.73	4885.49	4960.82	3270.03	6577.22	13	92.8571	331	4.25122
COPS6	ENSSSCG00000034893	NA	25456.5	NA	18277	12966.8	10551.6	107696	30239.6	NA	NA	7030.95	15666.8	8263.96	9211.49	10	71.4286	279	3.58335
COPS7A	ENSSSCG00000000691	854.492	23903.7	19233.6	48389.5	8800.35	41241	66560.1	25913.4	38612.6	1904.58	NA	5068.4	5219.74	5911.11	13	92.8571	331	4.25122
COPS7B	ENSSSCG00000033334	2439.06	7218.52	NA	2047.34	NA	34589.9	68808.7	14841.3	NA	NA	NA	NA	NA	NA	6	42.8571	351	4.50809
COPS8	ENSSSCG00000016323	174681	31779.3	168300	188471	15864.3	56982.6	177433	82953.3	54491.4	10997.8	NA	12759.5	12980.3	31163.3	13	92.8571	331	4.25122
COPS9	ENSSSCG00000020790	NA	18912.7	NA	NA	86456.1	NA	NA	NA	NA	NA	NA	NA	256374	NA	3	21.4286	713	9.15746
COPZ1	ENSSSCG00000000290	35394.5	34584.8	80304	67431.2	37423.5	11922.8	162618	84120.5	18740	26689	122481	126469	28549.5	17776.8	14	100	523	6.71718
COPZ2	ENSSSCG00000017526	NA	22492.9	NA	NA	32447.3	NA	NA	4163.55	12986.4	NA	NA	NA	22284.5	54095	6	42.8571	351	4.50809
COQ10A	ENSSSCG00000025190	NA	16897	NA	NA	NA	NA	NA	NA	NA	NA	NA	NA	5769.47	NA	2	14.2857	877	11.2638
COQ10B	ENSSSCG00000016076	NA	25052.7	NA	NA	NA	NA	NA	NA	NA	13414.2	5577.51	7788.05	NA	NA	4	28.5714	587	7.53917
COQ3	ENSSSCG00000004349	NA	110228	32085	11672	7731.15	NA	4753.65	NA	6717.57	NA	NA	NA	29141.8	5433.14	8	57.1429	326	4.187
COQ4	ENSSSCG00000005646	NA	10142.2	11893.3	NA	NA	NA	NA	NA	NA	NA	NA	NA	4772.25	NA	3	21.4286	713	9.15746
COQ5	ENSSSCG00000009903	NA	41127.4	12596.8	2630.44	8201.16	6229.58	3738.67	2465.3	NA	NA	3321	4804.9	40317.3	NA	10	71.4286	279	3.58335
COQ6	ENSSSCG00000002354	NA	103001	NA	2252.51	7021.43	NA	NA	NA	NA	6434.89	18195.2	26279.7	60914.5	7197.38	8	57.1429	326	4.187
COQ7	ENSSSCG00000034655	22245.1	41023.7	116403	NA	45700.5	NA	17695.7	10279.9	27689.2	NA	NA	NA	34158.4	NA	8	57.1429	326	4.187
COQ8A	ENSSSCG00000010861	5174.26	210240	38443.4	2609.4	10609.5	NA	1267.95	NA	2273.76	NA	19206.8	10202.6	90378.4	3048.53	11	78.5714	248	3.1852
COQ9	ENSSSCG00000025284	1282.78	442344	468313	19628.9	37430.9	55366.7	24313.2	23164.2	113924	2395.93	NA	57586	86744.5	NA	12	85.7143	261	3.35217
CORIN	ENSSSCG00000008813	NA	1919.33	NA	NA	NA	NA	NA	NA	NA	NA	NA	NA	NA	NA	1	7.14286	2164	27.7935
CORO1A	ENSSSCG00000038055	625882	49840.5	61877.9	4390.45	39456.2	110384	6.91629e+06	2.97562e+06	105.284	138084	49599.3	61317.1	NA	8851.92	13	92.8571	331	4.25122
CORO1B	ENSSSCG00000012920	94829.1	18422	190344	32518.4	138947	460972	68915	2.02044e+06	35063.7	22940.8	124728	187646	4329.05	68161.5	14	100	523	6.71718
CORO1C	ENSSSCG00000009944	608426	16438.1	10178.2	8207.05	17041.1	30934.2	315128	865800	NA	17137.5	10821.3	16230.2	8166.88	20480.3	13	92.8571	331	4.25122
CORO2A	ENSSSCG00000005375	NA	NA	NA	NA	NA	NA	NA	NA	NA	140747	21432.8	18373.3	NA	NA	3	21.4286	713	9.15746
CORO2B	ENSSSCG00000004962	NA	1044.07	NA	19002	NA	NA	NA	NA	NA	NA	NA	NA	NA	NA	2	14.2857	877	11.2638
CORO6	ENSSSCG00000017792	NA	10662.5	NA	NA	NA	NA	NA	NA	NA	NA	NA	NA	6712.36	NA	2	14.2857	877	11.2638
COX10	ENSSSCG00000018023	NA	806.694	NA	NA	NA	NA	NA	NA	NA	NA	NA	NA	NA	NA	1	7.14286	2164	27.7935
COX11	ENSSSCG00000031433	NA	665.086	NA	NA	NA	NA	NA	NA	NA	6554.03	NA	7801.17	NA	NA	3	21.4286	713	9.15746
COX15	ENSSSCG00000010541	NA	11033.9	NA	5835.25	NA	NA	NA	NA	NA	6021.99	7701.08	3478.09	3945.3	NA	6	42.8571	351	4.50809
COX16	ENSSSCG00000002316	NA	12374.2	NA	NA	NA	NA	NA	NA	NA	NA	NA	NA	NA	NA	1	7.14286	2164	27.7935
COX17	ENSSSCG00000011893	NA	234359	85547.1	239445	NA	NA	NA	NA	NA	NA	NA	NA	60881.3	NA	4	28.5714	587	7.53917
COX18	ENSSSCG00000008947	NA	1438.08	NA	NA	NA	NA	NA	NA	NA	NA	NA	NA	NA	NA	1	7.14286	2164	27.7935
COX19	ENSSSCG00000038964	NA	20708.2	NA	NA	NA	NA	NA	NA	NA	NA	NA	NA	NA	NA	1	7.14286	2164	27.7935
COX20	ENSSSCG00000039618	NA	68922	NA	NA	NA	NA	NA	NA	NA	161699	219123	146666	24978.4	NA	5	35.7143	462	5.93373
COX4I1	ENSSSCG00000029034	NA	3.60133e+06	NA	2.01808e+06	391321	16488	325088	19947.3	56937.3	5.73631e+06	5.63699e+06	3.98645e+06	349288	80390	12	85.7143	261	3.35217
COX4I2	ENSSSCG00000038384	NA	5577.27	NA	NA	NA	NA	NA	NA	NA	NA	NA	NA	NA	NA	1	7.14286	2164	27.7935
COX5A	ENSSSCG00000024316	NA	2.64809e+06	46397.4	761649	329096	36310	200539	73892.2	24548	7.70336e+06	8.94789e+06	5.22142e+06	619920	219281	13	92.8571	331	4.25122
COX5B	ENSSSCG00000008195	NA	2.08572e+06	6280.92	927021	196429	7973.85	325840	77906.3	10656.4	5.76598e+06	7.01017e+06	3.5762e+06	449158	155949	13	92.8571	331	4.25122
COX6A1	ENSSSCG00000039265	NA	196321	NA	5.51248e+06	355401	NA	NA	NA	NA	2.52921e+06	2.53767e+06	2.19443e+06	12359.7	NA	7	50	349	4.4824
COX6A2	ENSSSCG00000036789	NA	1.00217e+06	NA	NA	NA	NA	NA	NA	NA	NA	NA	NA	363564	NA	2	14.2857	877	11.2638
COX6B	ENSSSCG00000002907	NA	3.06021e+06	49313.4	2.44202e+06	360252	NA	153674	55433.2	12453.6	5.09095e+06	5.8786e+06	3.28695e+06	722446	160394	12	85.7143	261	3.35217
COX7A1	ENSSSCG00000037792	NA	2.31446e+06	NA	208564	NA	NA	NA	NA	NA	526988	386624	362022	363355	NA	6	42.8571	351	4.50809
COX7A2	ENSSSCG00000004480	NA	46653.8	NA	533132	20073.1	NA	NA	NA	NA	2.94191e+06	3.29251e+06	2.08729e+06	105109	NA	7	50	349	4.4824
COX7B	ENSSSCG00000032129	NA	NA	NA	NA	NA	NA	NA	NA	NA	125948	366681	339059	NA	NA	3	21.4286	713	9.15746
COX7C	ENSSSCG00000040325	NA	365346	NA	NA	NA	NA	NA	NA	NA	906324	979600	572814	NA	NA	4	28.5714	587	7.53917
CP	ENSSSCG00000011700	11474.1	73701.4	286878	54029.1	94355.2	10579.7	75230.4	163852	101186	15715.4	1784.93	4946.37	5689.14	310718	14	100	523	6.71718
CPB2	ENSSSCG00000009413	NA	11608.7	NA	NA	13606.9	NA	NA	NA	NA	NA	NA	NA	8098.62	28169.2	4	28.5714	587	7.53917
CPD	ENSSSCG00000017799	1972.77	596.16	8990.2	NA	107.039	NA	NA	NA	402.005	1647.29	1642.74	1601.71	NA	NA	8	57.1429	326	4.187
CPE	ENSSSCG00000008854	167915	NA	NA	63321	NA	NA	NA	NA	NA	9902.67	3978.55	5406.99	NA	NA	5	35.7143	462	5.93373
CPEB4	ENSSSCG00000016981	NA	444.267	NA	NA	NA	NA	NA	NA	NA	NA	NA	NA	NA	NA	1	7.14286	2164	27.7935
CPLX1	ENSSSCG00000037527	298474	22786.9	NA	171579	NA	NA	NA	NA	NA	NA	NA	NA	NA	NA	3	21.4286	713	9.15746
CPLX2	ENSSSCG00000033682	2.57103e+06	NA	NA	109948	NA	NA	NA	NA	NA	NA	NA	NA	NA	NA	2	14.2857	877	11.2638
CPLX3	ENSSSCG00000001895	NA	NA	NA	39449.6	NA	NA	NA	NA	NA	NA	NA	NA	NA	NA	1	7.14286	2164	27.7935
CPLX4	ENSSSCG00000004909	NA	NA	NA	171812	NA	NA	NA	NA	NA	NA	NA	NA	NA	NA	1	7.14286	2164	27.7935
CPM	ENSSSCG00000023630	NA	NA	NA	3348.03	NA	NA	NA	NA	NA	4596.65	12367.2	15152.9	NA	NA	4	28.5714	587	7.53917
CPN1	ENSSSCG00000010545	NA	1924.85	NA	NA	NA	NA	NA	NA	NA	NA	NA	NA	NA	NA	1	7.14286	2164	27.7935
CPN2	ENSSSCG00000025128	NA	3884.95	1128.5	NA	6456.35	NA	NA	2870.47	1362.46	NA	NA	NA	NA	NA	5	35.7143	462	5.93373
CPNE2	ENSSSCG00000021519	NA	1025.52	NA	6501.97	NA	NA	NA	NA	NA	7440.5	7905.79	8773.92	NA	NA	5	35.7143	462	5.93373
CPNE3	ENSSSCG00000006135	50192.9	54361.7	79598.9	34346.5	30303.3	20337.3	150919	139975	16118.9	211687	170218	186043	9603.68	28638.3	14	100	523	6.71718
CPNE5	ENSSSCG00000001567	NA	304.07	NA	NA	NA	NA	NA	NA	NA	NA	NA	NA	NA	NA	1	7.14286	2164	27.7935
CPNE6	ENSSSCG00000002011	142871	NA	NA	59696.4	NA	NA	NA	NA	NA	NA	NA	NA	NA	NA	2	14.2857	877	11.2638
CPNE8	ENSSSCG00000000778	NA	NA	NA	NA	NA	NA	NA	NA	NA	8290.27	17926.4	13524.5	NA	NA	3	21.4286	713	9.15746
CPNE9	ENSSSCG00000054876	NA	66.2253	NA	NA	NA	NA	NA	NA	NA	NA	NA	NA	NA	NA	1	7.14286	2164	27.7935
CPO	ENSSSCG00000016135	NA	NA	NA	NA	NA	NA	NA	NA	NA	522279	2377.96	NA	NA	NA	2	14.2857	877	11.2638
CPOX	ENSSSCG00000011978	NA	5713.17	68073.8	74272.7	131070	26663.5	141601	NA	154548	31314.9	43221.3	71524.5	7937.03	NA	11	78.5714	248	3.1852
CPPED1	ENSSSCG00000024206	NA	24590.1	195366	14448.6	81260.7	NA	258127	87714	105031	8993.91	5523.18	3635.54	4744.32	NA	11	78.5714	248	3.1852
CPQ	ENSSSCG00000006087	NA	922.907	72622.5	NA	NA	NA	NA	NA	NA	NA	NA	NA	4009.24	NA	3	21.4286	713	9.15746
CPS1	ENSSSCG00000016159	152908	66111.3	176499	NA	7.26811e+06	104614	61209.7	81763.1	1.45474e+07	93527.3	NA	NA	1974.66	NA	10	71.4286	279	3.58335
CPSF2	ENSSSCG00000002447	NA	726.97	NA	7881.13	NA	NA	21494.7	2567.08	NA	731.41	1458.12	796.081	NA	NA	7	50	349	4.4824
CPSF3	ENSSSCG00000020799	NA	985.474	1153.37	5720.51	NA	NA	45656.3	9752.74	NA	NA	12526.4	3768.65	NA	NA	7	50	349	4.4824
CPSF4	ENSSSCG00000026896	NA	697.202	NA	NA	NA	NA	NA	NA	NA	NA	NA	NA	NA	NA	1	7.14286	2164	27.7935
CPSF6	ENSSSCG00000038031	10870.8	14687.1	17937.3	49258.1	2914.53	41194.1	190358	23607.1	3747.06	1153.54	5134.59	2686.65	2905.61	NA	13	92.8571	331	4.25122
CPT1A	ENSSSCG00000012880	45124.1	1397.54	60623.7	4421.61	6850.9	NA	29818.6	21724.7	36243	50777.8	13037.1	14653.9	NA	NA	11	78.5714	248	3.1852
CPT1B	ENSSSCG00000022364	2024.55	255216	NA	NA	6504.3	NA	1883.44	861.758	NA	NA	NA	NA	97280.5	NA	6	42.8571	351	4.50809
CPT1C	ENSSSCG00000024872	15029.1	NA	NA	38458.8	NA	NA	NA	NA	NA	NA	NA	NA	NA	NA	2	14.2857	877	11.2638
CPT2	ENSSSCG00000003851	19661.3	57523	NA	62334.8	85986.2	5360.67	25303.6	29462	473289	10022.9	3212.27	6409.43	48722	9498.37	13	92.8571	331	4.25122
CPXM2	ENSSSCG00000010728	NA	NA	NA	NA	NA	NA	NA	NA	NA	NA	NA	NA	2067.11	NA	1	7.14286	2164	27.7935
CRABP1	ENSSSCG00000021873	NA	814.698	NA	719196	NA	24448.2	109556	NA	NA	NA	NA	NA	10710.9	NA	5	35.7143	462	5.93373
CRACDL	ENSSSCG00000008187	NA	190.002	NA	NA	NA	NA	NA	NA	NA	NA	NA	NA	NA	NA	1	7.14286	2164	27.7935
CRACR2A	ENSSSCG00000000732	NA	NA	NA	NA	NA	NA	NA	NA	NA	1976.53	10182.1	4459.11	NA	NA	3	21.4286	713	9.15746
CRAT	ENSSSCG00000005671	153962	229823	NA	24753.5	74668.3	6240.01	7619.09	16765.3	124536	7318.9	2962.1	5930.35	45234.6	3564.28	13	92.8571	331	4.25122
CRB2	ENSSSCG00000005584	NA	NA	NA	2836.78	NA	NA	NA	NA	NA	NA	NA	NA	NA	NA	1	7.14286	2164	27.7935
CRBN	ENSSSCG00000011530	NA	3618.45	NA	NA	NA	NA	NA	NA	NA	NA	NA	NA	NA	NA	1	7.14286	2164	27.7935
CREB1	ENSSSCG00000034395	NA	35238.5	NA	NA	NA	NA	NA	NA	NA	NA	NA	NA	NA	NA	1	7.14286	2164	27.7935
CREBBP	ENSSSCG00000007951	NA	468.312	NA	NA	NA	NA	2731.44	NA	NA	NA	NA	NA	NA	NA	2	14.2857	877	11.2638
CRELD1	ENSSSCG00000011560	NA	7834.17	NA	13302.6	NA	NA	NA	NA	NA	5520.04	2740.03	3367.86	NA	NA	5	35.7143	462	5.93373
CRELD2	ENSSSCG00000000981	NA	1504.69	NA	NA	2827.39	NA	NA	NA	NA	NA	NA	NA	NA	NA	2	14.2857	877	11.2638
CRIP2	ENSSSCG00000038713	NA	1.41504e+06	41329	247088	15684.4	434354	30965	421997	NA	NA	NA	NA	59540.9	111430	9	64.2857	296	3.8017
CRISP3	ENSSSCG00000024347	NA	11508.6	NA	NA	NA	NA	NA	NA	NA	NA	NA	NA	NA	NA	1	7.14286	2164	27.7935
CRK	ENSSSCG00000038989	101234	9260.23	48146.9	13558.9	11335.4	7803.75	32999	36796.8	18082	NA	2643.4	1327.37	12465.1	18453.8	13	92.8571	331	4.25122
CRKL	ENSSSCG00000010095	7480.75	10150	5242.26	9361.53	6193.06	10178.7	101924	5608.61	NA	8452.21	14423.4	17210.5	7955.47	5692.94	13	92.8571	331	4.25122
CRLF3	ENSSSCG00000017743	10127	4230.26	NA	NA	NA	1671.64	335412	132559	1905.2	NA	NA	NA	NA	4985.48	7	50	349	4.4824
CRLS1	ENSSSCG00000040202	NA	110.888	NA	NA	NA	NA	NA	NA	NA	NA	NA	NA	NA	NA	1	7.14286	2164	27.7935
CRMP1	ENSSSCG00000022896	1.74352e+06	214.097	104748	296311	32728.6	NA	5802.71	9750.5	114633	NA	NA	NA	5533.78	NA	9	64.2857	296	3.8017
CRNKL1	ENSSSCG00000038587	NA	1019.42	NA	5858.58	58309.9	NA	16003.7	NA	7788.64	24787.1	1094.84	1378.84	NA	NA	8	57.1429	326	4.187
CROCC	ENSSSCG00000003478	NA	NA	NA	34393.3	NA	NA	NA	NA	NA	15014.9	1024.18	5553.97	NA	NA	4	28.5714	587	7.53917
CROT	ENSSSCG00000015391	NA	2138.15	NA	NA	13399.1	1351.94	NA	NA	10954.6	NA	NA	NA	NA	NA	4	28.5714	587	7.53917
CRP	ENSSSCG00000006403	NA	17111.9	NA	NA	55225.9	4006.99	NA	NA	7359.11	NA	NA	NA	NA	37306.5	5	35.7143	462	5.93373
CRPPA	ENSSSCG00000015358	19443.9	834.055	NA	NA	NA	NA	5270.76	NA	NA	NA	NA	NA	NA	NA	3	21.4286	713	9.15746
CRTAC1	ENSSSCG00000010530	NA	NA	NA	1517.69	NA	NA	NA	NA	NA	NA	NA	NA	NA	NA	1	7.14286	2164	27.7935
CRTC1	ENSSSCG00000013915	NA	1272.68	NA	NA	NA	NA	NA	NA	NA	NA	NA	NA	NA	NA	1	7.14286	2164	27.7935
CRTC3	ENSSSCG00000034090	NA	1991.46	NA	NA	NA	NA	NA	NA	NA	NA	NA	NA	NA	NA	1	7.14286	2164	27.7935
CRYAA	ENSSSCG00000038816	NA	NA	NA	2.64302e+06	NA	NA	NA	NA	NA	NA	NA	NA	NA	NA	1	7.14286	2164	27.7935
CRYAB	ENSSSCG00000036724	1.11681e+06	3.91038e+06	133935	3.2629e+06	66900.5	137388	48445	78243.1	2907.12	NA	9447.35	14402.1	881754	638323	13	92.8571	331	4.25122
CRYBA1	ENSSSCG00000040641	NA	NA	NA	1.35243e+06	NA	NA	NA	NA	NA	NA	NA	NA	NA	NA	1	7.14286	2164	27.7935
CRYBA2	ENSSSCG00000040776	NA	NA	NA	524665	NA	NA	NA	NA	NA	NA	NA	NA	NA	NA	1	7.14286	2164	27.7935
CRYBA4	ENSSSCG00000043809	NA	NA	NA	1.59677e+06	NA	NA	NA	NA	NA	NA	NA	NA	NA	NA	1	7.14286	2164	27.7935
CRYBB1	ENSSSCG00000009964	NA	NA	NA	527560	NA	NA	NA	NA	NA	NA	NA	NA	NA	NA	1	7.14286	2164	27.7935
CRYBB3	ENSSSCG00000009954	NA	NA	NA	2.47668e+06	NA	NA	NA	NA	NA	NA	NA	NA	NA	NA	1	7.14286	2164	27.7935
CRYBG3	ENSSSCG00000022895	NA	2308.97	NA	NA	NA	NA	421.584	NA	NA	NA	NA	NA	4048.73	NA	3	21.4286	713	9.15746
CRYGC	ENSSSCG00000039620	NA	NA	NA	194952	NA	NA	NA	NA	NA	NA	NA	NA	NA	NA	1	7.14286	2164	27.7935
CRYGD	ENSSSCG00000034967	NA	NA	NA	88526.5	NA	NA	NA	NA	NA	NA	NA	NA	NA	NA	1	7.14286	2164	27.7935
CRYGS	ENSSSCG00000040431	NA	NA	NA	387623	NA	NA	NA	NA	NA	NA	NA	NA	NA	NA	1	7.14286	2164	27.7935
CRYL1	ENSSSCG00000009268	NA	15320	2.28696e+06	6612.99	25057.2	30517.2	79276.9	29834.8	131512	22466.2	9126.18	43967	22119.8	26530.7	13	92.8571	331	4.25122
CRYM	ENSSSCG00000007849	NA	6899.46	68197.6	443867	11741.3	31490.2	70036	NA	8239.04	2472.36	2670.89	14339.3	NA	8269.54	11	78.5714	248	3.1852
CRYZ	ENSSSCG00000003780	NA	33471.2	2.86151e+06	15307	1.28352e+06	409143	57310	40169.1	3.65797e+06	7404.28	NA	7575.52	18433.5	20016.1	12	85.7143	261	3.35217
CRYZL1	ENSSSCG00000028377	NA	1608.14	NA	NA	NA	5702.08	9676.27	2204.87	NA	NA	NA	NA	NA	NA	4	28.5714	587	7.53917
CS	ENSSSCG00000035686	6.00168e+06	2.35541e+06	1.19315e+06	533328	219284	8853.36	862300	671217	367747	122376	108241	108622	495905	265389	14	100	523	6.71718
CSAD	ENSSSCG00000000259	17638.9	330.886	16194.3	NA	29782.8	NA	11902.7	NA	23025.4	NA	NA	NA	NA	31040.8	7	50	349	4.4824
CSDC2	ENSSSCG00000000062	NA	NA	NA	11000.9	NA	NA	NA	NA	NA	NA	NA	NA	NA	NA	1	7.14286	2164	27.7935
CSDE1	ENSSSCG00000006752	53544.2	5631.26	289.677	3707.35	3317.53	NA	28024.8	5364.12	NA	2550.17	4318.55	9364.23	7434.62	2142.83	12	85.7143	261	3.35217
CSE1L	ENSSSCG00000025534	117344	30931.9	86935.9	19720	5482.36	12657.8	285770	115885	14867.6	12388.3	42311.3	32415.1	9657.73	3994.67	14	100	523	6.71718
CSF1R	ENSSSCG00000014441	4826.34	967.35	NA	NA	NA	1062.16	771.703	8964.53	NA	NA	NA	NA	NA	4252.21	6	42.8571	351	4.50809
CSK	ENSSSCG00000001900	NA	4379.53	NA	NA	4280.86	NA	364394	296321	NA	5588.77	15921.7	22727.2	NA	NA	7	50	349	4.4824
CSNK1A1	ENSSSCG00000014435	NA	18229.1	NA	5804.28	NA	NA	26109.3	NA	NA	64053.2	48786.9	49441.4	NA	NA	6	42.8571	351	4.50809
CSNK1D	ENSSSCG00000035852	NA	2166.13	NA	NA	NA	NA	NA	NA	NA	NA	NA	NA	NA	NA	1	7.14286	2164	27.7935
CSNK1E	ENSSSCG00000000107	NA	4421.8	NA	NA	NA	NA	NA	NA	NA	NA	NA	NA	NA	NA	1	7.14286	2164	27.7935
CSNK2A1	ENSSSCG00000007203	NA	13985.8	44378.2	292926	8544.97	78199	154128	5945.29	5661.87	34651.8	74967.4	80214.6	8723.63	7953.64	13	92.8571	331	4.25122
CSNK2A2	ENSSSCG00000002804	NA	12921.4	NA	22022.8	NA	NA	33843.3	NA	NA	14464.3	NA	9769.04	NA	NA	5	35.7143	462	5.93373
CSNK2B	ENSSSCG00000001414	70878.4	38222	43947.6	39732.6	19093.6	87362.5	131631	10767.8	4089.75	10544.4	13347.4	16207.7	11510.6	NA	13	92.8571	331	4.25122
CSPG4	ENSSSCG00000001873	NA	4926.63	NA	NA	744.12	87150.6	NA	6407.89	NA	NA	NA	NA	2750.61	5005.3	6	42.8571	351	4.50809
CSPG5	ENSSSCG00000039224	136594	NA	NA	63459.5	NA	NA	NA	NA	NA	NA	NA	NA	NA	NA	2	14.2857	877	11.2638
CSRNP1	ENSSSCG00000011264	NA	7584.09	NA	NA	NA	NA	NA	NA	NA	NA	NA	NA	NA	NA	1	7.14286	2164	27.7935
CSRP1	ENSSSCG00000020976	290036	36038.6	217270	158363	129395	1.12606e+06	142730	5.05215e+06	54743	37397.3	21012.6	45302.2	31263.1	447503	14	100	523	6.71718
CSRP2	ENSSSCG00000000951	NA	8167.94	114998	34755.6	3218.41	21758.5	6653.25	50059.4	NA	NA	NA	NA	7587.36	336368	9	64.2857	296	3.8017
CSRP3	ENSSSCG00000013354	NA	3.27979e+06	NA	NA	NA	19951.6	NA	81774.4	NA	NA	NA	NA	357110	NA	4	28.5714	587	7.53917
CST3	ENSSSCG00000037360	NA	25359.2	8191.89	166967	11477.7	16847.2	12702.7	22903.7	NA	NA	NA	NA	29381.5	65865.9	9	64.2857	296	3.8017
CSTA	ENSSSCG00000028871	NA	NA	NA	NA	NA	NA	10293.3	NA	NA	NA	NA	NA	NA	NA	1	7.14286	2164	27.7935
CSTB	ENSSSCG00000027357	NA	265638	5906.26	639178	174388	893155	624502	740494	91173.3	60075.3	188314	253979	54626.7	2.18242e+06	13	92.8571	331	4.25122
CSTF2	ENSSSCG00000012486	NA	6892.1	NA	NA	NA	10172.1	26755.5	NA	NA	NA	NA	NA	NA	NA	3	21.4286	713	9.15746
CSTF2T	ENSSSCG00000010430	NA	10713	NA	NA	NA	2440.65	53317.4	NA	NA	NA	NA	NA	NA	NA	3	21.4286	713	9.15746
CSTF3	ENSSSCG00000040954	3376.26	1827	2980.96	3953.56	NA	12581	48271.3	6304.59	2033.51	NA	NA	1831.68	NA	NA	9	64.2857	296	3.8017
CTBP1	ENSSSCG00000031302	23462.8	14133.2	6504.31	55691.7	13723.8	84431.4	222339	34376	11717.6	41537	85176.8	51677.2	10697.1	19502.2	14	100	523	6.71718
CTBP2	ENSSSCG00000010739	NA	9865.23	NA	170888	NA	NA	NA	NA	NA	6339.31	3398.79	22397.6	NA	NA	5	35.7143	462	5.93373
CTCF	ENSSSCG00000024253	NA	6346.36	NA	NA	NA	NA	NA	NA	NA	11058	3717.09	4885.25	NA	NA	4	28.5714	587	7.53917
CTDP1	ENSSSCG00000005787	NA	1904.79	835.823	NA	NA	NA	781.031	NA	244.623	NA	6101.36	1050.95	NA	NA	6	42.8571	351	4.50809
CTDSP1	ENSSSCG00000036938	NA	645.188	NA	NA	NA	NA	NA	NA	NA	5959.12	7262.61	6350.84	NA	NA	4	28.5714	587	7.53917
CTDSPL2	ENSSSCG00000035827	NA	219.808	NA	2138.34	NA	NA	NA	NA	NA	NA	NA	NA	NA	NA	2	14.2857	877	11.2638
CTF1	ENSSSCG00000007774	NA	11105.8	6888.66	NA	NA	2135.89	NA	NA	NA	NA	NA	NA	NA	NA	3	21.4286	713	9.15746
CTH	ENSSSCG00000003789	NA	2014.68	945314	NA	652354	NA	NA	NA	1.24388e+06	NA	NA	NA	NA	NA	4	28.5714	587	7.53917
CTNNA1	ENSSSCG00000014339	28847.6	77859.8	277409	112816	64427.1	126512	106961	166401	52532.7	25843.7	330919	321373	7813.49	27011.5	14	100	523	6.71718
CTNNA2	ENSSSCG00000008250	111615	750.849	8445.44	41607.8	5021.27	10900.6	6209.94	8462.63	962.98	2831.81	11620.4	7401.81	NA	NA	12	85.7143	261	3.35217
CTNNA3	ENSSSCG00000036480	2798.58	78149.4	5472.93	1687.33	NA	NA	NA	NA	NA	NA	NA	NA	842.227	NA	5	35.7143	462	5.93373
CTNNB1	ENSSSCG00000011274	176901	114206	114567	147538	44799.6	60930.2	88403.4	59469.7	29467.2	69832.5	346487	200188	4882.32	5854.04	14	100	523	6.71718
CTNNBL1	ENSSSCG00000007337	2835.97	1724.26	NA	14023.7	NA	NA	72715.1	8382.91	NA	NA	NA	NA	20718.8	NA	6	42.8571	351	4.50809
CTNND1	ENSSSCG00000013174	2219.31	3859.5	8235.5	63172	40351.7	41618	19821.5	19046.3	36797.8	74851.7	442009	369262	1973.6	11279.9	14	100	523	6.71718
CTNND2	ENSSSCG00000016780	NA	NA	NA	17566.9	NA	NA	NA	NA	NA	NA	NA	NA	NA	NA	1	7.14286	2164	27.7935
CTPS1	ENSSSCG00000003973	791.805	746.091	NA	NA	NA	NA	31946.6	NA	NA	2911.82	8200.82	10282.6	901.806	NA	7	50	349	4.4824
CTPS2	ENSSSCG00000012146	NA	7238	NA	NA	1769.45	4678.01	1464.59	3472.46	NA	14082.2	7650.56	13234.9	NA	NA	8	57.1429	326	4.187
CTR9	ENSSSCG00000013406	NA	595.794	NA	NA	NA	NA	17378.1	NA	NA	NA	3299.26	NA	NA	NA	3	21.4286	713	9.15746
CTRB2	ENSSSCG00000023127	NA	NA	NA	NA	NA	NA	NA	NA	NA	26246.4	5098.62	12323.6	NA	NA	3	21.4286	713	9.15746
CTRC	ENSSSCG00000054068	NA	NA	NA	NA	NA	NA	NA	NA	NA	10528.6	5358.2	6446.16	NA	NA	3	21.4286	713	9.15746
CTRL	ENSSSCG00000023849	NA	NA	NA	NA	NA	NA	NA	NA	NA	13196.7	13226.4	10401.6	NA	NA	3	21.4286	713	9.15746
CTSA	ENSSSCG00000007431	17832.9	6254.52	137919	6377.4	15379.2	37686.1	76353.6	51755.4	26211.7	2796.52	9225.22	7731.31	2614.89	5015.83	14	100	523	6.71718
CTSB	ENSSSCG00000023666	1703.16	76093.3	285091	294609	532975	496504	167441	419583	398687	17355.2	96350.1	60881.2	25879.9	66167.1	14	100	523	6.71718
CTSC	ENSSSCG00000014924	7167.42	12259.5	185069	NA	42274.1	81654.9	183796	151057	32015.8	11834	15207.2	15124.4	NA	2896.58	12	85.7143	261	3.35217
CTSD	ENSSSCG00000040793	26768.1	203089	273453	879974	238635	1.21534e+06	844871	1.19512e+06	844118	36986.2	430900	328582	15533.2	82993.9	14	100	523	6.71718
CTSF	ENSSSCG00000038918	NA	NA	NA	NA	5041.42	NA	NA	NA	NA	NA	NA	NA	NA	NA	1	7.14286	2164	27.7935
CTSH	ENSSSCG00000001770	NA	1134.61	33336	NA	5343.44	49601.8	29086	44800.7	5337.75	NA	NA	NA	NA	NA	7	50	349	4.4824
CTSK	ENSSSCG00000052889	NA	NA	NA	NA	NA	NA	NA	NA	NA	NA	19701.9	NA	NA	NA	1	7.14286	2164	27.7935
CTSL	ENSSSCG00000011171	NA	2568.99	17506.2	NA	7964.99	2640.81	44392.6	2275.66	2938.59	NA	NA	NA	NA	NA	7	50	349	4.4824
CTSS	ENSSSCG00000006648	NA	5172.16	NA	NA	47981.9	313877	110148	514186	9465.01	23806.8	101713	91353	NA	NA	9	64.2857	296	3.8017
CTSW	ENSSSCG00000012970	NA	1500.79	NA	NA	NA	NA	NA	NA	NA	106247	22253.4	17050	NA	NA	4	28.5714	587	7.53917
CTSZ	ENSSSCG00000007522	NA	22520.7	165092	NA	42026.9	207195	117820	493038	92370.7	12854.5	53224.9	38318.8	9626.45	14359.6	12	85.7143	261	3.35217
CTTN	ENSSSCG00000031769	26680.1	6775.52	47910.6	4667.17	32971.4	12962.7	2789.31	1143.3	2859.06	2854.67	4842.98	9040.43	8037.04	18078.9	14	100	523	6.71718
CTTNBP2NL	ENSSSCG00000006781	NA	442.01	NA	NA	NA	NA	NA	NA	NA	NA	2066.71	981.917	NA	NA	3	21.4286	713	9.15746
CTU2	ENSSSCG00000033920	NA	122.047	NA	NA	NA	NA	NA	NA	NA	NA	NA	NA	NA	NA	1	7.14286	2164	27.7935
CUBN	ENSSSCG00000011030	NA	72.1755	1.50886e+06	NA	NA	605.392	NA	161.758	294.749	15097.7	NA	NA	NA	NA	6	42.8571	351	4.50809
CUEDC2	ENSSSCG00000033359	NA	6163.85	NA	NA	NA	NA	NA	NA	NA	NA	NA	NA	NA	NA	1	7.14286	2164	27.7935
CUL1	ENSSSCG00000015455	72750	6067.93	17303.2	2194.84	NA	2390.78	68401.5	29055	9819.84	626.283	NA	500.244	3949.83	8526.66	12	85.7143	261	3.35217
CUL2	ENSSSCG00000011104	112117	4822.7	2487.82	NA	NA	1601.7	8874.2	4610.83	1010.11	NA	NA	NA	1429.09	NA	8	57.1429	326	4.187
CUL3	ENSSSCG00000016234	182762	3486.22	26724.1	8849.3	1821.34	8707.59	78819.1	39885.6	8213.23	1230.64	1217.98	1756.09	1929.07	NA	13	92.8571	331	4.25122
CUL4A	ENSSSCG00000009556	6571.65	3167.51	2681.74	NA	1574.9	NA	4218.71	2524.61	2189.69	2513.1	3241.6	8963.42	1630.84	NA	11	78.5714	248	3.1852
CUL4B	ENSSSCG00000029478	45671.9	1453.39	7827.46	496.807	NA	466.411	29612.8	13634.9	5944.2	NA	NA	NA	581.454	NA	9	64.2857	296	3.8017
CUL5	ENSSSCG00000029198	65625.5	7041.88	1100.78	937.09	2047.73	999.35	39370.8	9528.18	4075.36	NA	NA	NA	6539.63	1656.14	11	78.5714	248	3.1852
CUL7	ENSSSCG00000001657	NA	2077.86	NA	NA	NA	NA	NA	NA	NA	NA	NA	NA	NA	NA	1	7.14286	2164	27.7935
CUL9	ENSSSCG00000030196	NA	876.494	NA	3288.28	NA	NA	NA	NA	NA	NA	NA	NA	NA	NA	2	14.2857	877	11.2638
CUnH14orf180	ENSSSCG00000039825	NA	16649.3	NA	NA	NA	NA	NA	NA	NA	NA	NA	NA	NA	NA	1	7.14286	2164	27.7935
CUTA	ENSSSCG00000001512	NA	30034.7	NA	361711	33492.7	26274.3	89216.8	40339.8	34090.4	19675	52825.5	28526.2	29202.9	25793.2	12	85.7143	261	3.35217
CUX1	ENSSSCG00000007681	673.132	2071.77	803.31	1134.65	NA	NA	5109.31	NA	NA	1337.54	6515.66	2252	NA	NA	8	57.1429	326	4.187
CWC15	ENSSSCG00000014961	NA	12342.5	13229.3	NA	6248.84	NA	9438.24	20286.4	NA	NA	NA	NA	NA	NA	5	35.7143	462	5.93373
CWC22	ENSSSCG00000016008	NA	NA	1053.62	1693.64	NA	NA	5203.92	NA	NA	NA	2072.03	1079.13	NA	NA	5	35.7143	462	5.93373
CWC27	ENSSSCG00000016942	NA	5854.88	NA	4148.56	NA	NA	NA	NA	NA	NA	NA	NA	NA	NA	2	14.2857	877	11.2638
CWF19L1	ENSSSCG00000010550	NA	4521.7	NA	NA	NA	NA	NA	NA	NA	NA	NA	NA	NA	NA	1	7.14286	2164	27.7935
CXADR	ENSSSCG00000032702	NA	7244.12	NA	1945.7	NA	NA	NA	NA	NA	44493.4	33536	23141.7	NA	NA	5	35.7143	462	5.93373
CXCL12	ENSSSCG00000034973	NA	894.239	NA	NA	NA	NA	NA	NA	NA	NA	NA	NA	NA	NA	1	7.14286	2164	27.7935
CXCL14	ENSSSCG00000014310	NA	NA	NA	NA	NA	NA	NA	NA	NA	30311.8	10297.4	NA	NA	NA	2	14.2857	877	11.2638
CXHXorf38	ENSSSCG00000012249	NA	1590.42	NA	NA	NA	NA	3424.06	2604.75	NA	6424.31	6554	NA	NA	NA	5	35.7143	462	5.93373
CXXC1	ENSSSCG00000004517	NA	98.098	NA	NA	NA	NA	NA	NA	NA	NA	NA	NA	NA	NA	1	7.14286	2164	27.7935
CYB5A	ENSSSCG00000004875	1707.84	457484	3.62423e+06	566880	1.19847e+07	541731	479968	149654	5.53554e+06	168664	20485.1	23690.7	28472.8	954912	14	100	523	6.71718
CYB5B	ENSSSCG00000033944	343964	51381.7	578299	237642	179018	153992	293273	364891	74695.2	444253	383648	320467	21191.9	461730	14	100	523	6.71718
CYB5R1	ENSSSCG00000010929	387.255	64195.3	228386	38302.6	15710.5	902972	4438.26	9106	NA	80852.2	58069	31641	8015.87	3806.41	13	92.8571	331	4.25122
CYB5R3	ENSSSCG00000000038	1048.47	101793	378120	17101.5	1.16009e+06	5.94359e+06	440296	697996	887675	838524	729106	926740	16789.4	946775	14	100	523	6.71718
CYBA	ENSSSCG00000031493	NA	6566.96	NA	NA	NA	33653.4	NA	202398	NA	27827	85404.2	64586.3	NA	NA	6	42.8571	351	4.50809
CYBC1	ENSSSCG00000017127	NA	933.147	NA	5604.22	NA	NA	9303.35	3622.53	NA	13144.7	5744.65	11213.3	NA	NA	7	50	349	4.4824
CYBRD1	ENSSSCG00000025049	NA	49980.8	NA	NA	NA	NA	NA	NA	NA	8061.84	6668.1	8356.6	NA	73966.9	5	35.7143	462	5.93373
CYC1	ENSSSCG00000031918	NA	1.10559e+06	74129.7	820153	122161	78244.2	53867.4	48582.9	NA	2.6022e+06	3.32105e+06	2.25386e+06	214420	87746.3	12	85.7143	261	3.35217
CYFIP2	ENSSSCG00000017054	261122	3269.39	27152	8882.68	1123.21	10017.3	152999	147352	10583.9	10565.2	27949.1	28890.2	NA	3906.04	13	92.8571	331	4.25122
CYGB	ENSSSCG00000017181	28863.6	15871.9	1443.03	7113.77	NA	NA	3119.85	NA	NA	NA	NA	NA	4149.78	5745.15	7	50	349	4.4824
CYHR1	ENSSSCG00000027076	NA	179.838	NA	NA	NA	NA	NA	NA	NA	NA	NA	NA	NA	NA	1	7.14286	2164	27.7935
CYLD	ENSSSCG00000040286	NA	335.725	NA	NA	NA	NA	NA	NA	NA	NA	2512.51	NA	NA	NA	2	14.2857	877	11.2638
CYP1A2	ENSSSCG00000001901	NA	NA	NA	NA	204447	NA	NA	NA	NA	NA	NA	NA	NA	NA	1	7.14286	2164	27.7935
CYP20A1	ENSSSCG00000016118	NA	31.3196	NA	NA	NA	NA	NA	NA	NA	NA	NA	NA	NA	NA	1	7.14286	2164	27.7935
CYP27A1	ENSSSCG00000016199	9592.09	8606.58	3063.16	NA	113538	NA	NA	2111.28	226997	4759.58	NA	2596.12	NA	16630.5	9	64.2857	296	3.8017
CYP27B1	ENSSSCG00000028637	NA	489.914	NA	NA	NA	NA	NA	NA	NA	NA	NA	NA	NA	NA	1	7.14286	2164	27.7935
CYP2A19	ENSSSCG00000002993	NA	4930.1	430061	NA	561831	NA	NA	NA	290256	NA	NA	NA	4485.09	2644.57	6	42.8571	351	4.50809
CYP2C293	ENSSSCG00000061845	NA	NA	NA	NA	30462.8	NA	NA	NA	NA	NA	NA	NA	NA	NA	1	7.14286	2164	27.7935
CYP2C301	ENSSSCG00000058563	NA	NA	NA	NA	10475.2	NA	NA	NA	NA	NA	NA	NA	NA	NA	1	7.14286	2164	27.7935
CYP2C33	ENSSSCG00000010546	NA	NA	NA	NA	1993.18	NA	NA	NA	NA	NA	NA	NA	NA	NA	1	7.14286	2164	27.7935
CYP2C42	ENSSSCG00000055326	NA	NA	NA	NA	3578.14	NA	NA	NA	1284.85	NA	NA	NA	NA	NA	2	14.2857	877	11.2638
CYP2D6	ENSSSCG00000000046	NA	NA	471031	NA	1.88256e+06	52.5763	NA	NA	1.40294e+06	2909.26	NA	NA	NA	NA	5	35.7143	462	5.93373
CYP2E1	ENSSSCG00000010780	NA	NA	15680.2	NA	743047	NA	NA	NA	602549	NA	NA	NA	NA	NA	3	21.4286	713	9.15746
CYP2J93	ENSSSCG00000003825	NA	NA	NA	NA	NA	NA	NA	NA	NA	24301.7	2806.09	20244.4	NA	NA	3	21.4286	713	9.15746
CYP39A1	ENSSSCG00000001718	NA	NA	NA	NA	15274.7	NA	NA	NA	NA	NA	NA	NA	NA	NA	1	7.14286	2164	27.7935
CYP3A22	ENSSSCG00000023320	NA	NA	NA	NA	188855	NA	NA	NA	7338.79	NA	NA	NA	NA	NA	2	14.2857	877	11.2638
CYP3A29	ENSSSCG00000052306	NA	NA	NA	NA	72024.4	NA	NA	NA	11465.5	NA	NA	NA	NA	NA	2	14.2857	877	11.2638
CYP4A21	ENSSSCG00000058165	NA	NA	28955.9	NA	416214	NA	3735.79	NA	101379	NA	NA	NA	NA	NA	4	28.5714	587	7.53917
CYP4B1	ENSSSCG00000003894	NA	NA	NA	NA	NA	7929.37	NA	NA	NA	NA	1831.15	14378.9	NA	NA	3	21.4286	713	9.15746
CYP4F52	ENSSSCG00000032765	NA	NA	NA	NA	3278.59	NA	NA	NA	NA	NA	NA	NA	NA	NA	1	7.14286	2164	27.7935
CYP4V2	ENSSSCG00000032687	NA	NA	NA	NA	28279.6	195.485	NA	NA	25597.1	NA	NA	NA	NA	9243.7	4	28.5714	587	7.53917
CYP51A1	ENSSSCG00000015311	NA	NA	NA	5300.27	48255.2	NA	NA	NA	12570	15866.1	13873.6	38273	NA	NA	6	42.8571	351	4.50809
CYP7A1	ENSSSCG00000006238	NA	NA	NA	NA	3858.35	NA	NA	NA	31542.9	NA	NA	NA	NA	NA	2	14.2857	877	11.2638
CYP7B1	ENSSSCG00000022092	676.731	2739.62	2767.31	5989.1	74698.6	3558.89	10737	12002.9	19013.5	NA	NA	7124.69	NA	NA	10	71.4286	279	3.58335
CYRIB	ENSSSCG00000005959	NA	19325.5	6346.59	7679.51	2686.6	199116	382543	367350	12357.5	16147.1	5584.21	7612.38	6823.34	NA	12	85.7143	261	3.35217
CYSTM1	ENSSSCG00000014361	NA	NA	NA	NA	NA	NA	NA	NA	NA	NA	NA	NA	NA	21671.9	1	7.14286	2164	27.7935
CYTH1	ENSSSCG00000017167	NA	313.652	NA	NA	NA	NA	4333.69	13719.1	NA	NA	NA	NA	NA	NA	3	21.4286	713	9.15746
CYTH3	ENSSSCG00000034768	NA	413.675	NA	NA	NA	NA	NA	NA	NA	NA	NA	NA	NA	NA	1	7.14286	2164	27.7935
CZIB	ENSSSCG00000003850	311011	34762	138026	8723.8	34689.6	26394.2	281609	63989	103504	NA	NA	NA	20117.2	47613.9	11	78.5714	248	3.1852
D2HGDH	ENSSSCG00000034101	23452.8	13322.9	78772.6	2864.39	5499.43	NA	2891.34	8003.4	8675.71	NA	NA	NA	2325.2	2386.85	10	71.4286	279	3.58335
DAAM1	ENSSSCG00000005078	NA	1467.44	NA	8682.81	NA	932.04	NA	NA	NA	NA	NA	237.703	NA	NA	4	28.5714	587	7.53917
DAAM2	ENSSSCG00000001595	NA	94.0798	NA	NA	NA	NA	NA	NA	NA	NA	NA	NA	NA	NA	1	7.14286	2164	27.7935
DAB1	ENSSSCG00000003833	NA	NA	NA	NA	2886.84	NA	NA	NA	NA	NA	NA	NA	NA	NA	1	7.14286	2164	27.7935
DAB2	ENSSSCG00000016857	NA	4740.67	454844	NA	3290.58	2642.2	NA	NA	1571.63	NA	6071.7	NA	NA	10570	7	50	349	4.4824
DAB2IP	ENSSSCG00000005524	NA	333.271	NA	456.171	NA	NA	NA	NA	NA	NA	NA	NA	NA	NA	2	14.2857	877	11.2638
DACH1	ENSSSCG00000009457	NA	861.319	NA	2158.36	NA	NA	NA	NA	NA	NA	NA	NA	NA	NA	2	14.2857	877	11.2638
DAD1	ENSSSCG00000002050	NA	19283	92351.3	80724.8	179218	487000	270388	281798	NA	305065	231862	489228	21434	307295	12	85.7143	261	3.35217
DAG1	ENSSSCG00000034357	23090.9	19423.6	13435	17763.6	845.338	15298	697.394	32605.9	3782	NA	NA	NA	12029.4	11420.1	11	78.5714	248	3.1852
DAGLA	ENSSSCG00000013079	NA	189.709	NA	NA	NA	NA	NA	NA	NA	NA	NA	NA	NA	NA	1	7.14286	2164	27.7935
DAO	ENSSSCG00000009942	NA	NA	2.60086e+06	NA	201504	NA	NA	NA	379595	12721.6	1905.56	NA	NA	NA	5	35.7143	462	5.93373
DAP	ENSSSCG00000032942	NA	86502.8	NA	NA	NA	NA	NA	NA	NA	NA	NA	NA	NA	NA	1	7.14286	2164	27.7935
DAP3	ENSSSCG00000006507	NA	9526.12	NA	3740.99	NA	NA	NA	NA	NA	7659.63	3864.5	3260.87	7545.31	NA	6	42.8571	351	4.50809
DAPK2	ENSSSCG00000021588	NA	2762.63	NA	NA	NA	NA	NA	NA	NA	NA	NA	NA	NA	NA	1	7.14286	2164	27.7935
DAPK3	ENSSSCG00000032170	NA	1673.6	NA	NA	NA	NA	NA	NA	NA	NA	NA	NA	NA	NA	1	7.14286	2164	27.7935
DAPL1	ENSSSCG00000015879	NA	3427.12	NA	NA	NA	NA	NA	NA	NA	NA	NA	NA	NA	NA	1	7.14286	2164	27.7935
DARS1	ENSSSCG00000015689	118090	15983.7	62459.3	54660.4	49843.8	NA	280558	153859	23944.3	20311.4	64233.5	52117.5	19440.6	19237.5	13	92.8571	331	4.25122
DARS2	ENSSSCG00000015492	NA	10433	NA	2258.74	719.178	NA	NA	NA	NA	3405.47	3049.18	4834.79	NA	NA	6	42.8571	351	4.50809
DBH	ENSSSCG00000005742	NA	1899.07	NA	NA	NA	NA	NA	NA	NA	NA	NA	NA	NA	NA	1	7.14286	2164	27.7935
DBI	ENSSSCG00000032213	3655.39	913581	1.25952e+06	4.30045e+06	4.30088e+06	4.43771e+06	3.72395e+06	2.8548e+06	9.01461e+06	69825.5	146543	103642	423787	1.24636e+07	14	100	523	6.71718
DBN1	ENSSSCG00000040706	NA	8310.15	NA	99715.2	3874.81	NA	NA	NA	NA	NA	NA	NA	11128.1	27408.1	5	35.7143	462	5.93373
DBNL	ENSSSCG00000016721	27955.8	6029.72	20676.8	11389.7	34271.5	142074	123807	174015	26318.7	2872.49	7096.01	4534.2	9605.22	10424	14	100	523	6.71718
DBR1	ENSSSCG00000031098	NA	475.289	NA	NA	NA	NA	NA	NA	NA	NA	NA	NA	NA	NA	1	7.14286	2164	27.7935
DBT	ENSSSCG00000006866	17252	19924.3	16291.2	9053.81	37505.3	NA	11258.6	12066.3	16359.4	7770.57	23094.8	20961.9	3800.14	5777.38	13	92.8571	331	4.25122
DCAF1	ENSSSCG00000011417	NA	639.667	NA	958.947	NA	NA	2555.93	NA	NA	NA	NA	NA	10293	NA	4	28.5714	587	7.53917
DCAF11	ENSSSCG00000002008	NA	766.011	NA	NA	7141.35	NA	NA	NA	NA	NA	NA	NA	NA	NA	2	14.2857	877	11.2638
DCAF13	ENSSSCG00000006048	NA	NA	NA	NA	NA	NA	NA	NA	NA	NA	5744.13	4602.55	NA	NA	2	14.2857	877	11.2638
DCAF5	ENSSSCG00000039701	NA	112.935	NA	NA	NA	NA	NA	NA	NA	NA	NA	NA	NA	NA	1	7.14286	2164	27.7935
DCAF6	ENSSSCG00000006303	NA	3971.75	NA	NA	NA	NA	NA	NA	NA	NA	NA	NA	2020.07	NA	2	14.2857	877	11.2638
DCAF7	ENSSSCG00000017294	NA	11940.3	NA	12679	NA	NA	NA	NA	NA	NA	3322.44	10912.6	4561.23	NA	5	35.7143	462	5.93373
DCAF8	ENSSSCG00000006388	NA	3092.13	NA	NA	5772.21	NA	2922.66	NA	1094.15	NA	NA	NA	NA	1727.65	5	35.7143	462	5.93373
DCAKD	ENSSSCG00000017340	3002.94	2218.9	24756.6	9395	1799.12	16137.8	21994.9	677.561	NA	5738	8399.28	13559.4	NA	7185.15	12	85.7143	261	3.35217
DCHS1	ENSSSCG00000029189	NA	54.9988	NA	NA	NA	NA	NA	NA	NA	NA	NA	NA	NA	NA	1	7.14286	2164	27.7935
DCLK1	ENSSSCG00000033919	262982	2583.54	NA	42065.6	NA	NA	1445.12	333.711	NA	NA	NA	NA	NA	NA	5	35.7143	462	5.93373
DCLK2	ENSSSCG00000009023	18814.9	NA	NA	3177.61	NA	NA	NA	NA	NA	NA	NA	NA	NA	NA	2	14.2857	877	11.2638
DCN	ENSSSCG00000000915	NA	159727	374492	NA	39414	50580	105613	257270	282654	6960.83	NA	26453	154086	7.09026e+06	11	78.5714	248	3.1852
DCP1A	ENSSSCG00000022616	NA	1654.68	NA	NA	NA	NA	6609.76	NA	NA	NA	NA	NA	NA	NA	2	14.2857	877	11.2638
DCPS	ENSSSCG00000015231	NA	15614	19263.7	44379.9	13528.9	71744.3	231668	132728	107602	NA	2204.63	5717.27	8276.94	7662.76	12	85.7143	261	3.35217
DCT	ENSSSCG00000009490	NA	NA	NA	42159.3	NA	NA	NA	NA	NA	NA	NA	NA	NA	NA	1	7.14286	2164	27.7935
DCTN1	ENSSSCG00000008274	185921	9906.37	89719	84471.5	2404.86	25054.6	48244.7	62563.1	17174.6	1084.35	8700.74	19873.4	5142.08	19891.5	14	100	523	6.71718
DCTN2	ENSSSCG00000000444	637879	27501.2	51686.2	553724	8397.92	49681.7	180388	186797	NA	6796.21	40573.4	104730	17952.2	114837	13	92.8571	331	4.25122
DCTN3	ENSSSCG00000010972	186459	15984.6	8606.93	3473.11	12699.8	62678.1	83066.3	32744.6	19363.4	NA	13836.7	9734.16	4389.2	NA	12	85.7143	261	3.35217
DCTN4	ENSSSCG00000021427	46705.7	6534.13	NA	19269.7	3127.44	NA	9643.63	NA	NA	NA	4562.16	2262.03	640.08	2615	9	64.2857	296	3.8017
DCTN5	ENSSSCG00000040943	69506.7	17500.1	NA	8703.07	NA	NA	16268.2	9300.25	NA	NA	NA	NA	NA	NA	5	35.7143	462	5.93373
DCTN6	ENSSSCG00000038895	81468	40501.9	NA	15148.6	NA	19062	31970.9	6549.36	NA	NA	NA	NA	NA	NA	6	42.8571	351	4.50809
DCTPP1	ENSSSCG00000007795	NA	1456.17	NA	NA	NA	NA	NA	NA	NA	NA	NA	NA	NA	NA	1	7.14286	2164	27.7935
DCUN1D3	ENSSSCG00000007854	NA	38.976	NA	NA	NA	NA	NA	NA	NA	NA	NA	NA	NA	NA	1	7.14286	2164	27.7935
DCX	ENSSSCG00000012585	NA	171.126	NA	2661.06	NA	NA	NA	NA	NA	NA	NA	NA	NA	NA	2	14.2857	877	11.2638
DCXR	ENSSSCG00000039873	2876.57	34321.5	1.91162e+06	56553.1	1.03782e+06	364003	46980.9	152450	2.25981e+06	12761	31605	17623.8	11857.3	266638	14	100	523	6.71718
DDA1	ENSSSCG00000031251	NA	2687.17	NA	NA	NA	NA	NA	NA	NA	NA	NA	NA	NA	NA	1	7.14286	2164	27.7935
DDAH1	ENSSSCG00000040735	NA	57648.4	489840	456494	113347	41692.7	NA	9793.16	71844.5	12448.5	5130.23	10155.9	36827.7	8299.63	12	85.7143	261	3.35217
DDAH2	ENSSSCG00000038514	991.521	55021.2	69371.1	652904	9540.25	927731	106791	298673	20889.3	NA	1422.52	3765.7	34474	351583	13	92.8571	331	4.25122
DDB1	ENSSSCG00000013094	194673	14220.5	119918	35804.6	24373.6	14496	177787	113275	134450	2889.5	5531.93	5736.2	2863.73	23911.1	14	100	523	6.71718
DDC	ENSSSCG00000022009	5078.68	2759.01	5.69094e+06	NA	110363	NA	18052.1	NA	129111	NA	NA	NA	NA	NA	6	42.8571	351	4.50809
DDHD1	ENSSSCG00000005043	4045.31	184.047	300.847	NA	NA	NA	NA	NA	NA	NA	NA	NA	NA	NA	3	21.4286	713	9.15746
DDHD2	ENSSSCG00000015818	NA	2015.99	NA	NA	NA	NA	NA	NA	NA	NA	NA	NA	NA	2372.14	2	14.2857	877	11.2638
DDN	ENSSSCG00000000184	NA	1456.07	NA	NA	NA	NA	NA	NA	NA	NA	NA	NA	NA	NA	1	7.14286	2164	27.7935
DDO	ENSSSCG00000004401	NA	19860.9	177726	NA	30965.7	14433.1	NA	NA	34907.7	NA	NA	NA	NA	14470.2	6	42.8571	351	4.50809
DDOST	ENSSSCG00000003505	21371.3	26263.6	61005.9	38398	202475	230356	384922	235993	NA	462735	846677	857506	16403.1	151266	13	92.8571	331	4.25122
DDR1	ENSSSCG00000001382	NA	NA	NA	267.959	NA	NA	NA	NA	NA	NA	NA	NA	NA	NA	1	7.14286	2164	27.7935
DDRGK1	ENSSSCG00000007160	NA	15022.8	2252.26	9512.69	26661.6	31919.4	37803.9	29732.6	NA	25470.5	32640	24727.8	NA	NA	10	71.4286	279	3.58335
DDX1	ENSSSCG00000008619	274679	21061.9	174378	113455	42732.4	12467.7	239126	99161.1	60205.4	2461	20109.2	22407.1	8697.84	13145.8	14	100	523	6.71718
DDX10	ENSSSCG00000015011	NA	NA	NA	NA	NA	NA	NA	NA	NA	NA	3649.73	552.893	NA	NA	2	14.2857	877	11.2638
DDX17	ENSSSCG00000000104	116874	22567	80104.9	353371	48053.7	14532.9	910770	220576	44677.6	103215	126579	140883	36377.7	13278.9	14	100	523	6.71718
DDX18	ENSSSCG00000015712	NA	610.101	NA	1606.48	NA	NA	1049.29	NA	NA	3538.71	8323.78	3908.92	NA	NA	6	42.8571	351	4.50809
DDX19B	ENSSSCG00000002722	NA	835.939	NA	NA	NA	NA	7655.28	NA	NA	NA	NA	NA	NA	NA	2	14.2857	877	11.2638
DDX20	ENSSSCG00000006783	NA	879.094	NA	NA	NA	NA	NA	NA	NA	NA	NA	NA	NA	NA	1	7.14286	2164	27.7935
DDX21	ENSSSCG00000010247	NA	4054.43	NA	2013.68	NA	NA	2208.34	17262.1	NA	7278.3	19695	15167.7	5517.19	NA	8	57.1429	326	4.187
DDX23	ENSSSCG00000000176	NA	4805.9	1234.65	6582.4	1190.39	NA	27015.6	1907.26	NA	2169.94	2007.15	3633.07	NA	NA	9	64.2857	296	3.8017
DDX24	ENSSSCG00000002470	NA	151.227	NA	NA	NA	NA	NA	NA	NA	3496.89	15526.8	2571.76	NA	NA	4	28.5714	587	7.53917
DDX25	ENSSSCG00000015223	NA	1157.06	NA	NA	NA	NA	NA	NA	NA	NA	NA	NA	NA	NA	1	7.14286	2164	27.7935
DDX27	ENSSSCG00000022915	NA	14.7487	NA	NA	NA	NA	NA	NA	NA	NA	NA	NA	NA	NA	1	7.14286	2164	27.7935
DDX28	ENSSSCG00000026038	NA	130.281	NA	NA	NA	NA	NA	NA	NA	NA	NA	NA	NA	NA	1	7.14286	2164	27.7935
DDX39A	ENSSSCG00000013776	NA	NA	NA	NA	NA	NA	77960.4	11097.9	NA	NA	NA	NA	NA	NA	2	14.2857	877	11.2638
DDX39B	ENSSSCG00000001400	272760	169070	83027.8	NA	80675.7	76319.1	1.77533e+06	565223	33375.8	63578.2	147552	153534	74662.3	NA	12	85.7143	261	3.35217
DDX3X	ENSSSCG00000012252	NA	2532.66	NA	48823.2	NA	NA	NA	NA	NA	89321.9	140768	100642	15082.3	NA	6	42.8571	351	4.50809
DDX4	ENSSSCG00000016913	NA	28438.7	NA	NA	NA	NA	NA	NA	NA	NA	NA	NA	NA	NA	1	7.14286	2164	27.7935
DDX42	ENSSSCG00000017289	NA	6287.47	532.312	9828.27	NA	NA	75409.7	5646.62	NA	NA	NA	NA	NA	NA	5	35.7143	462	5.93373
DDX46	ENSSSCG00000026644	NA	8175.35	NA	9646.07	NA	NA	30972.8	NA	NA	5585.69	7267.79	2280.78	NA	NA	6	42.8571	351	4.50809
DDX47	ENSSSCG00000033149	NA	465.506	NA	NA	NA	NA	9115.44	549.88	NA	1171.25	34276.7	1944.97	NA	NA	6	42.8571	351	4.50809
DDX5	ENSSSCG00000032092	41860.8	8526.75	1596.88	44468.6	NA	253.43	164597	7803.54	628.255	5150.06	17141	12286.5	3383.51	NA	12	85.7143	261	3.35217
DDX50	ENSSSCG00000010246	NA	708.675	NA	NA	NA	NA	NA	NA	NA	NA	2557.74	NA	NA	NA	2	14.2857	877	11.2638
DDX52	ENSSSCG00000021275	NA	NA	NA	NA	NA	NA	NA	NA	NA	NA	14833.4	NA	NA	NA	1	7.14286	2164	27.7935
DDX54	ENSSSCG00000009876	NA	863.53	NA	NA	NA	NA	NA	NA	NA	NA	8569.12	NA	NA	NA	2	14.2857	877	11.2638
DDX56	ENSSSCG00000016745	NA	51.0267	NA	NA	NA	NA	NA	NA	NA	2147.47	7645.08	NA	NA	NA	3	21.4286	713	9.15746
DDX6	ENSSSCG00000015097	81126.1	12339.2	NA	52882.8	8079.36	2344.56	175043	35823.3	39.2827	7682.22	23160.4	27529.3	4096.86	5447.67	13	92.8571	331	4.25122
DDX60	ENSSSCG00000009720	575.973	389.571	13916.7	NA	NA	NA	210.001	NA	NA	1910.8	1062.23	3029.14	NA	NA	7	50	349	4.4824
DECR1	ENSSSCG00000006126	645.058	491919	619533	61569.4	959321	663529	43662.2	54988	2.09607e+06	3999.73	8523.33	29295.9	54779.4	77583.9	14	100	523	6.71718
DECR2	ENSSSCG00000007987	NA	NA	58470.5	NA	21763.9	811.806	NA	NA	14700.1	NA	NA	NA	NA	NA	4	28.5714	587	7.53917
DEF6	ENSSSCG00000001538	NA	1098.26	NA	NA	NA	NA	163014	155616	NA	2135.82	1821.59	2713.95	NA	NA	6	42.8571	351	4.50809
DEGS1	ENSSSCG00000024484	NA	NA	NA	4762.47	NA	NA	NA	NA	NA	17441.5	NA	NA	NA	NA	2	14.2857	877	11.2638
DEGS2	ENSSSCG00000002512	NA	NA	NA	NA	NA	NA	NA	NA	NA	7208.88	NA	NA	NA	NA	1	7.14286	2164	27.7935
DEK	ENSSSCG00000001075	NA	31833.2	8617.15	132985	8857.29	15462.8	197341	83750.5	15018.7	30982.5	38083.1	35091.2	4823.99	7324.11	13	92.8571	331	4.25122
DELE1	ENSSSCG00000014396	NA	184.28	NA	NA	NA	NA	NA	NA	NA	NA	NA	NA	NA	NA	1	7.14286	2164	27.7935
DENND10	ENSSSCG00000010680	NA	4275.92	NA	1863.68	2171.58	NA	NA	NA	NA	NA	NA	NA	NA	3496.75	4	28.5714	587	7.53917
DENND1A	ENSSSCG00000005585	NA	606.527	NA	NA	NA	NA	NA	NA	NA	NA	NA	NA	NA	NA	1	7.14286	2164	27.7935
DENND2B	ENSSSCG00000014568	NA	111.833	NA	NA	NA	NA	NA	NA	NA	NA	NA	NA	NA	NA	1	7.14286	2164	27.7935
DENND2D	ENSSSCG00000025704	NA	NA	NA	NA	NA	NA	NA	NA	NA	NA	NA	12490.8	NA	NA	1	7.14286	2164	27.7935
DENND4B	ENSSSCG00000006568	2407.87	173.725	NA	NA	NA	533.495	NA	715.119	NA	NA	NA	NA	NA	NA	4	28.5714	587	7.53917
DENND5A	ENSSSCG00000014578	NA	1401.26	NA	NA	NA	NA	NA	NA	NA	NA	NA	NA	NA	NA	1	7.14286	2164	27.7935
DENND5B	ENSSSCG00000022636	NA	590.668	NA	NA	NA	NA	NA	NA	NA	NA	NA	NA	NA	NA	1	7.14286	2164	27.7935
DENR	ENSSSCG00000009788	1399.63	31663.9	101384	NA	25318.7	61772.8	77061.8	117334	25966.2	8412.99	NA	NA	9765.37	5249.08	11	78.5714	248	3.1852
DEPTOR	ENSSSCG00000049630	NA	459.876	NA	NA	NA	NA	NA	NA	NA	NA	NA	NA	NA	NA	1	7.14286	2164	27.7935
DERA	ENSSSCG00000000599	NA	5609.63	9524.73	NA	13177.1	NA	61330.3	20336.9	10167.5	16494	77980.3	79334.7	NA	3584.12	10	71.4286	279	3.58335
DERL1	ENSSSCG00000056684	NA	4521.33	NA	NA	13747.1	10931.2	26509.8	1791.05	NA	68721.2	20868.2	56480.6	5247.47	7283.39	10	71.4286	279	3.58335
DERPC	ENSSSCG00000034165	NA	1845.63	NA	NA	NA	NA	NA	NA	NA	NA	NA	NA	NA	NA	1	7.14286	2164	27.7935
DES	ENSSSCG00000020785	NA	6.18654e+06	72950.8	NA	32797.7	505695	NA	1.06723e+06	1409.87	41642.5	16430.2	31540.4	1.36165e+06	496558	11	78.5714	248	3.1852
DFFA	ENSSSCG00000003404	NA	2341.26	NA	NA	NA	NA	NA	NA	NA	NA	NA	NA	NA	NA	1	7.14286	2164	27.7935
DGAT1	ENSSSCG00000005918	NA	7041.98	NA	NA	5700.28	NA	NA	NA	NA	NA	NA	NA	NA	NA	2	14.2857	877	11.2638
DGCR8	ENSSSCG00000010135	NA	NA	NA	NA	NA	NA	546.542	NA	NA	NA	NA	NA	NA	NA	1	7.14286	2164	27.7935
DGKA	ENSSSCG00000000370	27186	840.646	163.763	NA	NA	2880.06	110672	12984.2	NA	11044.1	1462.11	NA	NA	NA	8	57.1429	326	4.187
DGKB	ENSSSCG00000015355	NA	1001.86	NA	NA	NA	NA	NA	NA	NA	NA	NA	NA	NA	NA	1	7.14286	2164	27.7935
DGKE	ENSSSCG00000017615	16519.2	NA	NA	71161.1	NA	NA	2791.97	NA	NA	NA	NA	NA	NA	NA	3	21.4286	713	9.15746
DGKH	ENSSSCG00000009431	NA	328.04	NA	NA	NA	NA	NA	NA	NA	NA	NA	NA	NA	NA	1	7.14286	2164	27.7935
DGKQ	ENSSSCG00000027286	1829.56	NA	475.682	NA	NA	NA	NA	NA	NA	NA	NA	NA	NA	NA	2	14.2857	877	11.2638
DGKZ	ENSSSCG00000013259	NA	7201.27	NA	NA	NA	NA	17228.7	1279.5	NA	NA	NA	NA	NA	NA	3	21.4286	713	9.15746
DGUOK	ENSSSCG00000008293	NA	2254.2	NA	NA	NA	NA	NA	NA	NA	NA	NA	NA	NA	NA	1	7.14286	2164	27.7935
DHCR24	ENSSSCG00000027525	NA	NA	NA	NA	49687.4	NA	NA	NA	9908.28	NA	9023.97	17630.2	NA	NA	4	28.5714	587	7.53917
DHCR7	ENSSSCG00000021181	NA	NA	NA	NA	196232	NA	NA	NA	NA	6870.08	NA	8829.42	NA	NA	3	21.4286	713	9.15746
DHDH	ENSSSCG00000003144	9678.67	1991.6	102934	NA	1.01371e+06	37872	96039	130729	1.00374e+06	5136.65	7336.55	10362	72149.2	177361	13	92.8571	331	4.25122
DHFR	ENSSSCG00000031117	NA	16890.2	53473.9	5406.94	46486.3	28538.2	1.00044e+06	58520.9	78836.7	33583.5	57776.6	57913.9	NA	NA	11	78.5714	248	3.1852
DHODH	ENSSSCG00000002746	NA	10739.1	9372.93	49125.8	4144.89	9128.75	NA	NA	NA	NA	NA	NA	1405.22	4327.46	7	50	349	4.4824
DHPS	ENSSSCG00000013723	NA	1387.91	NA	4430.59	NA	NA	NA	NA	NA	NA	NA	NA	NA	NA	2	14.2857	877	11.2638
DHRS1	ENSSSCG00000001991	NA	1806.3	70038.6	NA	119780	3960.43	NA	NA	99752.9	10952.1	NA	NA	NA	6103.9	7	50	349	4.4824
DHRS13	ENSSSCG00000017778	NA	1539.05	NA	2189.99	NA	NA	NA	NA	NA	NA	1761.54	4003.7	NA	NA	4	28.5714	587	7.53917
DHRS3	ENSSSCG00000003439	NA	36.0186	NA	NA	8209.05	NA	NA	NA	12594.8	NA	NA	NA	NA	6456.27	4	28.5714	587	7.53917
DHRS4	ENSSSCG00000002013	NA	766896	377770	30921.9	612099	88186.1	154493	34944.7	1.04504e+06	44871.2	76125.2	90569	47054.5	159173	13	92.8571	331	4.25122
DHRS7	ENSSSCG00000005083	NA	9808.37	223751	45743.9	82946.5	185303	102377	83121.7	262018	7991.92	15859.4	36566.8	6205.52	218945	13	92.8571	331	4.25122
DHRS7C	ENSSSCG00000017996	NA	35643.7	NA	NA	NA	NA	NA	NA	NA	NA	NA	NA	48406.1	NA	2	14.2857	877	11.2638
DHTKD1	ENSSSCG00000039539	NA	4897.42	43101.4	55987.2	6624.55	NA	NA	NA	12110.3	NA	NA	NA	NA	NA	5	35.7143	462	5.93373
DHX15	ENSSSCG00000008756	19502.3	10168.9	22003.7	51107.2	1499.34	NA	425401	57196	17358.6	14960.3	58027.7	69245.4	3208.01	NA	12	85.7143	261	3.35217
DHX16	ENSSSCG00000001376	NA	132.212	NA	NA	NA	NA	8052.44	NA	NA	NA	NA	NA	NA	NA	2	14.2857	877	11.2638
DHX29	ENSSSCG00000016907	NA	826.262	NA	NA	NA	NA	NA	NA	NA	NA	NA	NA	NA	NA	1	7.14286	2164	27.7935
DHX30	ENSSSCG00000011342	NA	418.277	NA	5035.49	793.629	308.091	NA	NA	NA	1096.97	2404.85	362.26	NA	NA	7	50	349	4.4824
DHX32	ENSSSCG00000010744	NA	NA	NA	NA	NA	NA	NA	NA	NA	559.456	2904.29	12551	NA	NA	3	21.4286	713	9.15746
DHX36	ENSSSCG00000024916	NA	1834.14	NA	1658.63	NA	1448.25	12894.2	1095.3	NA	NA	NA	NA	NA	NA	5	35.7143	462	5.93373
DHX37	ENSSSCG00000009758	NA	NA	NA	NA	NA	NA	NA	NA	NA	NA	1472.27	3363.09	NA	NA	2	14.2857	877	11.2638
DHX38	ENSSSCG00000002748	4176.88	35.522	NA	NA	NA	NA	5703.56	NA	NA	NA	NA	NA	NA	NA	3	21.4286	713	9.15746
DHX40	ENSSSCG00000017665	NA	274.523	NA	NA	NA	NA	1086.87	NA	469.411	NA	NA	NA	NA	NA	3	21.4286	713	9.15746
DHX58	ENSSSCG00000017416	NA	130.701	NA	NA	NA	NA	NA	NA	NA	NA	NA	NA	NA	NA	1	7.14286	2164	27.7935
DHX8	ENSSSCG00000017378	NA	393.441	NA	NA	NA	NA	1749.21	NA	NA	NA	NA	NA	422.153	NA	3	21.4286	713	9.15746
DHX9	ENSSSCG00000026806	NA	11795.1	6528	362230	42725.7	8980.89	135803	35197.9	28967.9	56824.7	157450	196736	42998.6	14406	13	92.8571	331	4.25122
DIABLO	ENSSSCG00000009799	88826.4	106081	300793	7844.28	177949	51891.8	44267.6	21587.2	229974	5844.16	NA	8157.47	19112.3	18260.1	13	92.8571	331	4.25122
DIAPH1	ENSSSCG00000014387	NA	2521.38	2817.48	3811.76	4269.88	35889.5	88656.8	88539.3	3926.89	2962.83	1898.4	5212.77	NA	2363.42	12	85.7143	261	3.35217
DIAPH2	ENSSSCG00000012474	1534.5	1199.1	NA	NA	1557.09	NA	498.57	19630.1	NA	NA	NA	470.186	15054.6	NA	7	50	349	4.4824
DICER1	ENSSSCG00000028225	NA	242.486	263.198	NA	NA	NA	86.365	NA	NA	NA	NA	NA	NA	NA	3	21.4286	713	9.15746
DIDO1	ENSSSCG00000033946	NA	294.964	NA	1217.79	NA	NA	NA	392.928	NA	NA	NA	NA	NA	NA	3	21.4286	713	9.15746
DIMT1	ENSSSCG00000031990	NA	1216.5	NA	NA	NA	NA	NA	NA	NA	NA	NA	NA	NA	NA	1	7.14286	2164	27.7935
DIP2A	ENSSSCG00000035657	NA	202.819	NA	NA	NA	NA	NA	NA	NA	NA	NA	NA	NA	NA	1	7.14286	2164	27.7935
DIP2B	ENSSSCG00000029196	28581.7	1743.39	NA	674.704	NA	NA	4087.36	2091.97	NA	NA	NA	NA	NA	NA	5	35.7143	462	5.93373
DIP2C	ENSSSCG00000011163	3755.97	2385.8	NA	NA	NA	NA	668.866	NA	NA	NA	NA	NA	NA	NA	3	21.4286	713	9.15746
DIPK2A	ENSSSCG00000036206	NA	NA	NA	NA	NA	NA	NA	NA	NA	1690.28	2962.18	3768.17	NA	NA	3	21.4286	713	9.15746
DIRAS1	ENSSSCG00000038013	27687.9	NA	NA	NA	NA	NA	NA	NA	NA	NA	NA	NA	NA	NA	1	7.14286	2164	27.7935
DIS3	ENSSSCG00000009460	590.01	3674.21	8331.85	903.143	NA	3011.58	72230.4	17562.5	NA	1063.15	17932.7	675.269	NA	NA	10	71.4286	279	3.58335
DIS3L2	ENSSSCG00000022177	113251	11812.6	5225.68	NA	9523.44	7899.13	74372.8	83469.8	55954.1	NA	8865.09	8048.9	6981.94	NA	11	78.5714	248	3.1852
DKC1	ENSSSCG00000012823	NA	9181.78	NA	58426.9	3615.56	2121.47	22889	25904.4	4179.01	48330.6	22621.5	24585.3	7255.63	NA	11	78.5714	248	3.1852
DKK3	ENSSSCG00000013401	NA	62641.7	NA	246211	NA	NA	NA	NA	NA	NA	NA	NA	NA	NA	2	14.2857	877	11.2638
DLAT	ENSSSCG00000015030	NA	574166	NA	262633	24150.3	NA	NA	2615.14	NA	84286.6	291993	274787	73152.9	47931.5	9	64.2857	296	3.8017
DLC1	ENSSSCG00000006970	NA	120.732	NA	NA	NA	NA	NA	NA	NA	NA	NA	NA	NA	NA	1	7.14286	2164	27.7935
DLD	ENSSSCG00000015443	1.78487e+06	1.48144e+06	1.09485e+06	497266	319681	NA	687866	278199	294073	53371.2	115455	131712	235950	159155	13	92.8571	331	4.25122
DLG1	ENSSSCG00000011833	62862.1	6418.89	12538.2	30859.2	2626.44	22003.5	7750.33	8075.26	4980.01	3804.71	9791.7	10620.2	2915.76	NA	13	92.8571	331	4.25122
DLG2	ENSSSCG00000014904	5185.86	NA	NA	37431.3	NA	NA	NA	NA	NA	NA	NA	NA	NA	NA	2	14.2857	877	11.2638
DLG3	ENSSSCG00000012375	27521.9	NA	NA	2794.97	NA	NA	NA	NA	NA	NA	NA	NA	NA	NA	2	14.2857	877	11.2638
DLG4	ENSSSCG00000024285	20991.4	NA	NA	233847	NA	NA	NA	NA	NA	NA	NA	NA	NA	NA	2	14.2857	877	11.2638
DLGAP1	ENSSSCG00000003690	NA	NA	NA	4390	NA	NA	NA	NA	NA	NA	NA	NA	NA	NA	1	7.14286	2164	27.7935
DLGAP4	ENSSSCG00000007317	NA	757.323	NA	NA	NA	NA	NA	NA	NA	NA	NA	NA	NA	NA	1	7.14286	2164	27.7935
DLST	ENSSSCG00000002374	61618.4	1.35213e+06	382297	284774	114350	111647	55334.7	217842	91777.5	123532	162223	260187	98197.6	53616.6	14	100	523	6.71718
DMAC1	ENSSSCG00000005196	NA	16886.5	NA	NA	NA	NA	NA	NA	NA	NA	NA	NA	NA	NA	1	7.14286	2164	27.7935
DMAC2	ENSSSCG00000032711	NA	4089.09	NA	NA	NA	NA	NA	NA	NA	921.09	NA	NA	NA	NA	2	14.2857	877	11.2638
DMAC2L	ENSSSCG00000031354	152522	46095.4	39947.5	NA	161624	70112.8	39668.5	1020.92	80325.2	NA	4264.08	4246.74	4724.78	NA	11	78.5714	248	3.1852
DMAP1	ENSSSCG00000034096	NA	1052.98	NA	NA	NA	NA	NA	NA	NA	NA	NA	NA	NA	NA	1	7.14286	2164	27.7935
DMD	ENSSSCG00000028148	NA	48072.2	NA	542.221	1251.93	20.7021	NA	14959.8	NA	880.445	298.691	NA	12290.5	1703.62	9	64.2857	296	3.8017
DMGDH	ENSSSCG00000014110	1906.24	NA	1.49255e+06	NA	838200	79.3388	NA	NA	2.38702e+06	NA	NA	NA	NA	NA	5	35.7143	462	5.93373
DMPK	ENSSSCG00000038969	NA	4585.25	NA	NA	NA	NA	NA	NA	NA	NA	NA	NA	NA	NA	1	7.14286	2164	27.7935
DMTN	ENSSSCG00000009613	15907.9	15192.6	8756.57	2219.22	5763.61	NA	NA	NA	NA	NA	NA	NA	NA	6569.69	6	42.8571	351	4.50809
DMXL1	ENSSSCG00000027857	425.006	870.45	249.267	NA	NA	NA	173.914	NA	NA	NA	NA	NA	405.207	NA	5	35.7143	462	5.93373
DMXL2	ENSSSCG00000032517	35562.2	NA	NA	5154.5	NA	NA	187.99	NA	382.929	NA	NA	NA	NA	NA	4	28.5714	587	7.53917
DNAAF10	ENSSSCG00000008353	NA	1122.92	NA	NA	NA	NA	NA	NA	NA	NA	NA	NA	NA	NA	1	7.14286	2164	27.7935
DNAAF5	ENSSSCG00000007543	NA	1165.13	NA	NA	NA	509.987	1330.25	NA	NA	NA	NA	NA	NA	NA	3	21.4286	713	9.15746
DNAH1	ENSSSCG00000028184	NA	NA	NA	14371.5	NA	NA	NA	NA	NA	NA	NA	NA	NA	NA	1	7.14286	2164	27.7935
DNAH10	ENSSSCG00000009765	NA	825.172	NA	NA	NA	NA	565.608	NA	160.733	NA	NA	NA	685.15	NA	4	28.5714	587	7.53917
DNAH5	ENSSSCG00000032827	8025.43	591.999	NA	NA	NA	352.501	4731.18	9437.79	7831.49	1333.63	1691.68	22839.8	NA	2353.44	10	71.4286	279	3.58335
DNAH7	ENSSSCG00000032814	NA	NA	NA	NA	NA	NA	NA	NA	NA	1856.3	NA	NA	NA	NA	1	7.14286	2164	27.7935
DNAJA1	ENSSSCG00000011000	66525.3	19123.2	5774.38	81871	26634.3	357.453	100697	33708.5	79715.5	92452.7	129947	139319	6644.66	7458.12	14	100	523	6.71718
DNAJA2	ENSSSCG00000002846	98466.3	27171.8	4694.81	41608.7	16521.2	NA	65262.1	79534.4	812.919	87972.7	141894	163178	8866.13	9239.08	13	92.8571	331	4.25122
DNAJA3	ENSSSCG00000022874	NA	13091.4	NA	17797.1	8645.84	NA	NA	NA	NA	38834.6	50165	38355	7242.59	NA	7	50	349	4.4824
DNAJA4	ENSSSCG00000037646	4109.69	11841.2	NA	14725.3	NA	NA	NA	NA	NA	NA	NA	NA	20503.8	NA	4	28.5714	587	7.53917
DNAJB1	ENSSSCG00000013784	NA	3579.34	22935.5	10122.7	5744.68	10376.8	86905.1	2499.15	8578.49	26140.7	44546.7	49874.3	NA	10145.4	12	85.7143	261	3.35217
DNAJB11	ENSSSCG00000011798	NA	20360.9	NA	112343	35051.9	11160.4	15498	9963.83	8815.23	13558.8	26818.3	10224.5	4028.15	NA	11	78.5714	248	3.1852
DNAJB12	ENSSSCG00000010288	NA	2274.43	NA	NA	NA	NA	NA	NA	NA	NA	NA	NA	NA	NA	1	7.14286	2164	27.7935
DNAJB4	ENSSSCG00000003766	NA	33848.3	NA	4149.84	5722.1	8073.58	NA	3986.04	NA	NA	NA	NA	15285.4	NA	6	42.8571	351	4.50809
DNAJB5	ENSSSCG00000005297	NA	2791.38	NA	NA	NA	NA	NA	NA	NA	NA	NA	NA	NA	NA	1	7.14286	2164	27.7935
DNAJB6	ENSSSCG00000033272	NA	15418	NA	11495.9	NA	NA	NA	NA	NA	NA	NA	NA	6159.7	NA	3	21.4286	713	9.15746
DNAJC1	ENSSSCG00000026001	NA	1042.63	NA	NA	NA	NA	NA	NA	NA	NA	NA	NA	NA	NA	1	7.14286	2164	27.7935
DNAJC10	ENSSSCG00000016017	3238.09	3939.03	NA	NA	NA	6821.37	1843.38	8074.7	16418.8	1824	2122.98	3611.2	NA	NA	9	64.2857	296	3.8017
DNAJC11	ENSSSCG00000003384	NA	13893.1	NA	19949.5	2747.72	NA	NA	NA	NA	238140	151902	81976.5	4916.72	NA	7	50	349	4.4824
DNAJC13	ENSSSCG00000011628	111.735	481.458	13534.6	406.195	876.321	3751.75	1126.75	2940.98	82.2037	3228.41	4780.62	7241.25	NA	NA	12	85.7143	261	3.35217
DNAJC16	ENSSSCG00000003464	NA	NA	NA	NA	NA	NA	NA	NA	NA	1432.56	2981.49	NA	NA	NA	2	14.2857	877	11.2638
DNAJC17	ENSSSCG00000004762	NA	2546.03	NA	1567.72	NA	NA	41436.9	NA	NA	NA	NA	NA	NA	NA	3	21.4286	713	9.15746
DNAJC19	ENSSSCG00000011770	NA	12063.3	19556.5	3758.08	20916	NA	41548.6	NA	NA	33738.5	7742.33	1449.24	NA	NA	8	57.1429	326	4.187
DNAJC2	ENSSSCG00000015423	NA	1589.09	NA	NA	690.285	NA	25956.5	NA	1162.53	NA	NA	NA	NA	NA	4	28.5714	587	7.53917
DNAJC21	ENSSSCG00000016828	NA	394.121	NA	NA	NA	NA	NA	NA	NA	NA	NA	NA	NA	NA	1	7.14286	2164	27.7935
DNAJC28	ENSSSCG00000028192	NA	315.184	NA	NA	NA	NA	NA	NA	NA	NA	NA	NA	NA	NA	1	7.14286	2164	27.7935
DNAJC3	ENSSSCG00000026082	NA	11333.4	NA	11474.6	25303.8	NA	NA	15476.3	NA	NA	4296.49	4299.38	NA	NA	6	42.8571	351	4.50809
DNAJC4	ENSSSCG00000013038	NA	1168.14	NA	NA	NA	NA	NA	NA	NA	NA	NA	NA	NA	NA	1	7.14286	2164	27.7935
DNAJC5	ENSSSCG00000031602	298954	10707.7	NA	4045.97	NA	28878.8	6954.13	620.466	NA	20702.4	NA	NA	NA	NA	7	50	349	4.4824
DNAJC6	ENSSSCG00000003807	119740	NA	NA	35301.8	NA	NA	NA	NA	NA	NA	NA	NA	NA	NA	2	14.2857	877	11.2638
DNAJC7	ENSSSCG00000017419	25706.3	2583.37	NA	1589.15	NA	NA	95112.8	6167.04	NA	1794.29	8966.65	11746.4	2560.23	NA	9	64.2857	296	3.8017
DNAJC8	ENSSSCG00000038907	NA	23303.2	13752.6	38483.7	NA	93586.2	333299	52981	16298.5	NA	NA	NA	6458.08	NA	8	57.1429	326	4.187
DNAJC9	ENSSSCG00000023482	NA	583.789	NA	NA	NA	NA	NA	NA	NA	NA	NA	NA	NA	NA	1	7.14286	2164	27.7935
DNAL1	ENSSSCG00000039469	21135.3	NA	NA	NA	NA	NA	NA	NA	NA	NA	NA	NA	NA	NA	1	7.14286	2164	27.7935
DNASE1L1	ENSSSCG00000037032	NA	711.353	NA	NA	NA	NA	NA	NA	NA	9839.24	21000.7	18844.3	NA	4616.09	5	35.7143	462	5.93373
DNASE2	ENSSSCG00000013731	NA	2713.44	NA	NA	3850.99	252526	21323.2	48518.4	6467.1	NA	NA	NA	NA	NA	6	42.8571	351	4.50809
DNLZ	ENSSSCG00000034732	NA	14096.3	NA	NA	NA	NA	NA	NA	NA	NA	NA	NA	NA	NA	1	7.14286	2164	27.7935
DNM1	ENSSSCG00000005641	1.66579e+06	596.292	33749.4	135781	NA	3446.48	70420	49633.3	1169.29	NA	NA	NA	1256.66	NA	9	64.2857	296	3.8017
DNM1L	ENSSSCG00000060628	3615	59.685	NA	NA	NA	NA	NA	NA	NA	NA	NA	NA	NA	NA	2	14.2857	877	11.2638
DNM2	ENSSSCG00000013630	109875	10749.1	47133.5	12922.8	8365.98	17592	68047.4	59616.4	806.548	5853.59	42571.3	57992.7	1433.56	6707.5	14	100	523	6.71718
DNM3	ENSSSCG00000038958	153416	778.625	NA	26151.8	NA	3664.18	NA	NA	NA	NA	NA	NA	NA	NA	4	28.5714	587	7.53917
DNMBP	ENSSSCG00000010544	NA	84.738	NA	NA	NA	NA	NA	NA	NA	NA	NA	NA	NA	NA	1	7.14286	2164	27.7935
DNMT1	ENSSSCG00000013659	6151.44	485.696	NA	NA	NA	NA	54203.8	737.968	NA	NA	NA	NA	NA	NA	4	28.5714	587	7.53917
DNMT3A	ENSSSCG00000029413	NA	NA	NA	NA	NA	NA	NA	NA	NA	NA	NA	NA	680.426	NA	1	7.14286	2164	27.7935
DNPEP	ENSSSCG00000016220	50778.8	37216.2	73989.7	245973	90045.5	455.673	86213.4	54881.9	28233	12632.6	2651.35	NA	8936.81	2987.82	13	92.8571	331	4.25122
DNPH1	ENSSSCG00000026568	9127.59	22631	71777.3	NA	9889.92	NA	30208.1	15923.2	16027.7	NA	NA	NA	6729.03	NA	8	57.1429	326	4.187
DNTT	ENSSSCG00000010505	NA	NA	NA	NA	NA	NA	60146.2	NA	NA	NA	NA	NA	NA	NA	1	7.14286	2164	27.7935
DNTTIP1	ENSSSCG00000007422	NA	475.075	NA	NA	NA	NA	NA	NA	NA	NA	NA	NA	NA	NA	1	7.14286	2164	27.7935
DNTTIP2	ENSSSCG00000006892	NA	NA	NA	1639.73	NA	NA	NA	NA	NA	5431.68	13905.2	3006.02	NA	NA	4	28.5714	587	7.53917
DOCK1	ENSSSCG00000035045	NA	347.347	861.931	NA	NA	110.799	102.476	NA	NA	NA	1367.74	1801.68	33635.3	NA	7	50	349	4.4824
DOCK10	ENSSSCG00000016237	NA	46.647	464.798	NA	NA	2408.5	21404	7360.59	NA	594.451	506.287	603.104	NA	NA	8	57.1429	326	4.187
DOCK11	ENSSSCG00000012634	NA	NA	NA	NA	NA	1268	25843.7	4527.74	NA	NA	NA	NA	NA	NA	3	21.4286	713	9.15746
DOCK2	ENSSSCG00000017008	NA	290.555	NA	NA	NA	2088.28	140793	100873	377.03	2182.7	1205.68	4950.01	NA	NA	8	57.1429	326	4.187
DOCK3	ENSSSCG00000011416	989.062	NA	NA	260.316	NA	NA	NA	NA	3234.37	NA	NA	NA	NA	NA	3	21.4286	713	9.15746
DOCK4	ENSSSCG00000025602	NA	53.3577	NA	NA	NA	NA	NA	NA	NA	NA	NA	NA	NA	NA	1	7.14286	2164	27.7935
DOCK5	ENSSSCG00000009650	NA	NA	NA	NA	NA	NA	1744.34	NA	NA	1193.27	321.373	424.91	NA	NA	4	28.5714	587	7.53917
DOCK6	ENSSSCG00000038604	NA	658.113	NA	NA	NA	NA	NA	NA	NA	NA	249.13	471.842	NA	NA	3	21.4286	713	9.15746
DOCK7	ENSSSCG00000003818	NA	1312.59	NA	143.598	NA	NA	NA	NA	NA	869.809	4732.68	3393.18	715.516	NA	6	42.8571	351	4.50809
DOCK8	ENSSSCG00000005240	NA	NA	NA	NA	NA	NA	27635.6	1206.63	NA	2124.7	987.105	2001.36	NA	NA	5	35.7143	462	5.93373
DOCK9	ENSSSCG00000022112	2680.01	1037.71	457.159	NA	NA	1106.64	541.927	NA	NA	NA	540.156	485.456	NA	NA	7	50	349	4.4824
DOHH	ENSSSCG00000013478	NA	4516.75	NA	NA	NA	NA	NA	NA	NA	NA	NA	NA	NA	NA	1	7.14286	2164	27.7935
DOK1	ENSSSCG00000008265	NA	192.168	NA	NA	NA	NA	NA	NA	NA	NA	5436.54	6041.26	NA	NA	3	21.4286	713	9.15746
DOK2	ENSSSCG00000009612	NA	113.582	NA	NA	NA	3295.66	4410.71	3757.04	NA	52329.6	NA	56118.5	NA	NA	6	42.8571	351	4.50809
DOK3	ENSSSCG00000063429	NA	NA	1430.06	NA	NA	NA	NA	21054.4	NA	NA	NA	NA	NA	NA	2	14.2857	877	11.2638
DOK5	ENSSSCG00000007488	NA	NA	NA	NA	NA	NA	NA	NA	NA	25394.8	46419.4	25524.1	NA	NA	3	21.4286	713	9.15746
DOLPP1	ENSSSCG00000031669	NA	NA	NA	NA	8920.93	NA	NA	NA	NA	9016.4	8271.53	9113.03	NA	NA	4	28.5714	587	7.53917
DOP1B	ENSSSCG00000012054	NA	6032.34	NA	NA	NA	NA	NA	NA	NA	171.425	357.132	685.379	NA	NA	4	28.5714	587	7.53917
DPCD	ENSSSCG00000010565	23382.8	6924.15	NA	21323.6	1563.09	1970.14	845.945	1402.11	NA	NA	NA	NA	NA	NA	7	50	349	4.4824
DPEP1	ENSSSCG00000021971	NA	NA	27443.2	NA	NA	NA	NA	NA	NA	2.53346e+06	56147.1	66623.7	NA	NA	4	28.5714	587	7.53917
DPF2	ENSSSCG00000012995	NA	2562.29	NA	NA	NA	NA	11187.8	3815.59	NA	NA	NA	NA	NA	NA	3	21.4286	713	9.15746
DPF3	ENSSSCG00000002333	NA	1229.01	NA	15136.5	NA	NA	NA	NA	NA	NA	NA	NA	NA	NA	2	14.2857	877	11.2638
DPH2	ENSSSCG00000036620	NA	404.072	NA	NA	NA	NA	NA	NA	NA	NA	NA	NA	NA	NA	1	7.14286	2164	27.7935
DPH5	ENSSSCG00000061017	NA	5183.83	NA	NA	NA	NA	7342	NA	NA	NA	NA	NA	4673.52	NA	3	21.4286	713	9.15746
DPH6	ENSSSCG00000035254	NA	2373.79	NA	NA	NA	NA	NA	NA	NA	NA	NA	NA	NA	NA	1	7.14286	2164	27.7935
DPH7	ENSSSCG00000031630	NA	477.577	NA	NA	NA	NA	NA	NA	NA	NA	NA	NA	NA	NA	1	7.14286	2164	27.7935
DPM1	ENSSSCG00000034952	NA	2879.85	4237.47	9765.85	10777.4	40396.6	76290.5	16853.4	NA	23373.9	77334	70342.8	NA	5394.09	11	78.5714	248	3.1852
DPP10	ENSSSCG00000015711	71988.1	NA	NA	NA	NA	NA	NA	NA	NA	NA	NA	NA	NA	NA	1	7.14286	2164	27.7935
DPP3	ENSSSCG00000030415	185779	17168	35973.7	NA	46932.8	NA	179359	117935	283247	1561.04	2654.31	4013.4	14546.5	2880.11	12	85.7143	261	3.35217
DPP4	ENSSSCG00000015894	NA	369.796	1.61028e+06	NA	21887	298900	7821.93	23700.9	51439.7	390123	4579.12	11174.2	NA	NA	10	71.4286	279	3.58335
DPP6	ENSSSCG00000016423	522725	NA	NA	2592.07	NA	NA	NA	NA	NA	NA	NA	NA	NA	NA	2	14.2857	877	11.2638
DPP7	ENSSSCG00000033991	9998.6	10736.8	136993	10625.1	29832.4	12832.9	31416.5	56146.2	6110.08	1383.4	3802.53	6739.48	NA	3632.09	13	92.8571	331	4.25122
DPP9	ENSSSCG00000026063	7813.88	3873.85	4259.32	NA	1017.87	1273.06	20032.9	5599.8	10623.4	NA	NA	NA	342.714	NA	9	64.2857	296	3.8017
DPT	ENSSSCG00000035937	NA	60650	23205.2	NA	NA	184903	7685.05	NA	NA	NA	NA	NA	55546.1	595588	6	42.8571	351	4.50809
DPY19L1	ENSSSCG00000027063	NA	916.684	NA	NA	2513.48	NA	NA	NA	NA	NA	NA	NA	NA	NA	2	14.2857	877	11.2638
DPY30	ENSSSCG00000008516	NA	56334.8	35232.5	106210	22277.6	NA	344121	108430	NA	28404.7	65206.6	108747	20399.5	NA	10	71.4286	279	3.58335
DPYD	ENSSSCG00000006878	2258.5	2403.55	251789	NA	32793.2	1471.36	26873.2	6098.33	137405	3375.23	656.733	2601.69	1883.75	NA	12	85.7143	261	3.35217
DPYS	ENSSSCG00000006040	NA	NA	2.58515e+06	NA	982637	NA	NA	NA	2.1148e+06	NA	NA	NA	NA	NA	3	21.4286	713	9.15746
DPYSL2	ENSSSCG00000030130	1.03283e+07	127825	87770.3	3.96546e+06	34818.2	249416	342318	767891	40658	22938	116396	200663	65938.3	386488	14	100	523	6.71718
DPYSL3	ENSSSCG00000036549	717422	215183	NA	291227	1636.62	13166.8	10317.5	71809.4	NA	5016.75	12125.4	20445.8	41214.5	51838.6	12	85.7143	261	3.35217
DPYSL4	ENSSSCG00000010762	330547	5302.42	NA	265798	NA	NA	NA	NA	NA	NA	NA	NA	NA	NA	3	21.4286	713	9.15746
DPYSL5	ENSSSCG00000008560	1.0838e+06	NA	NA	107681	NA	NA	NA	NA	NA	NA	NA	NA	NA	NA	2	14.2857	877	11.2638
DR1	ENSSSCG00000028310	NA	23548.9	19795.6	25443	NA	NA	325154	57544.1	NA	NA	NA	NA	18665.2	NA	6	42.8571	351	4.50809
DRAP1	ENSSSCG00000012965	4314.05	21216.1	6765.39	11186.8	NA	10423.9	122623	5306.35	NA	10189.8	10527.5	11563.7	4076.36	NA	11	78.5714	248	3.1852
DRG1	ENSSSCG00000010029	NA	8018.42	2562.54	3471.07	2511.98	20040.2	60159.5	16718.7	NA	25650.2	23489.9	14602.9	2437.03	NA	11	78.5714	248	3.1852
DRG2	ENSSSCG00000036328	NA	6425.2	1377.09	2796.84	NA	2675.03	31104.5	1928.04	NA	1290.4	4039.51	3760.08	1494.32	NA	10	71.4286	279	3.58335
DRP2	ENSSSCG00000012492	NA	8437.31	NA	NA	NA	NA	NA	2700.42	NA	NA	NA	NA	NA	NA	2	14.2857	877	11.2638
DSC2	ENSSSCG00000024800	NA	8661.45	NA	NA	4087.26	NA	NA	NA	NA	4453.74	19108	20034.5	NA	NA	5	35.7143	462	5.93373
DSG2	ENSSSCG00000022739	NA	13561.6	NA	NA	5235.37	NA	NA	NA	NA	34062	75181	62500.1	NA	NA	5	35.7143	462	5.93373
DSG4	ENSSSCG00000020740	NA	3675.34	NA	NA	NA	NA	NA	NA	NA	NA	NA	NA	NA	NA	1	7.14286	2164	27.7935
DSN1	ENSSSCG00000007323	NA	415.948	NA	NA	NA	NA	NA	NA	NA	NA	NA	NA	NA	NA	1	7.14286	2164	27.7935
DSP	ENSSSCG00000001025	NA	72091.6	NA	NA	5209.14	247.922	5562.35	128.517	10268.6	510584	450602	357830	NA	NA	9	64.2857	296	3.8017
DST	ENSSSCG00000001499	NA	12.2264	NA	NA	NA	NA	NA	NA	NA	NA	NA	NA	NA	NA	1	7.14286	2164	27.7935
DSTN	ENSSSCG00000007085	260303	82251.3	159085	102095	49061.6	115235	38815.3	1.00716e+06	32202.6	11542.7	22325.5	39334	26126.2	161953	14	100	523	6.71718
DSTYK	ENSSSCG00000015286	NA	98.0928	NA	NA	NA	NA	NA	NA	NA	NA	NA	NA	NA	NA	1	7.14286	2164	27.7935
DTD2	ENSSSCG00000026663	19304.3	4908.04	21715.7	NA	14099.9	13551.2	36385.2	32936.6	7475.56	NA	NA	NA	NA	NA	8	57.1429	326	4.187
DTNA	ENSSSCG00000028047	3493.43	25003.6	NA	NA	NA	NA	NA	5014.59	NA	NA	NA	NA	4204.14	NA	4	28.5714	587	7.53917
DTNB	ENSSSCG00000008576	NA	14.6463	NA	NA	NA	NA	NA	NA	NA	NA	NA	NA	NA	NA	1	7.14286	2164	27.7935
DTNBP1	ENSSSCG00000001062	NA	150.716	NA	NA	NA	NA	NA	NA	NA	NA	NA	NA	NA	NA	1	7.14286	2164	27.7935
DTX2	ENSSSCG00000025430	NA	444.257	NA	NA	NA	NA	NA	NA	NA	NA	NA	NA	NA	NA	1	7.14286	2164	27.7935
DTX3	ENSSSCG00000000449	NA	1000.71	NA	NA	NA	NA	NA	NA	NA	NA	NA	NA	NA	NA	1	7.14286	2164	27.7935
DTX3L	ENSSSCG00000011876	NA	752.192	NA	NA	NA	NA	NA	NA	NA	47444.9	8489.16	11293.5	NA	NA	4	28.5714	587	7.53917
DTYMK	ENSSSCG00000034147	NA	9327.53	2781.14	10549.6	NA	NA	131775	NA	NA	4338.99	4235.69	9360.57	NA	NA	7	50	349	4.4824
DUOX2	ENSSSCG00000004678	NA	NA	NA	NA	NA	NA	NA	NA	NA	8400.93	24866.1	3226.91	NA	NA	3	21.4286	713	9.15746
DUS3L	ENSSSCG00000040968	NA	NA	NA	NA	NA	NA	NA	NA	NA	NA	1590.79	9585.73	NA	NA	2	14.2857	877	11.2638
DUSP12	ENSSSCG00000006347	NA	203.131	NA	NA	NA	NA	NA	NA	NA	NA	NA	NA	NA	NA	1	7.14286	2164	27.7935
DUSP19	ENSSSCG00000016020	NA	660.734	NA	NA	NA	NA	NA	NA	NA	NA	NA	NA	NA	NA	1	7.14286	2164	27.7935
DUSP23	ENSSSCG00000033585	NA	10427	NA	NA	NA	NA	13136.5	NA	NA	NA	NA	NA	7391.39	NA	3	21.4286	713	9.15746
DUSP26	ENSSSCG00000015835	NA	1080.56	NA	NA	NA	NA	NA	NA	NA	NA	NA	NA	NA	NA	1	7.14286	2164	27.7935
DUSP28	ENSSSCG00000028180	NA	27862.2	5434.17	NA	NA	NA	6198.43	5775.74	NA	NA	NA	NA	NA	NA	4	28.5714	587	7.53917
DUSP29	ENSSSCG00000010317	NA	NA	NA	NA	NA	NA	NA	NA	NA	NA	NA	NA	10370.3	NA	1	7.14286	2164	27.7935
DUSP3	ENSSSCG00000020744	629781	99428.3	193902	15937.9	6202.48	116262	8479.03	103883	40478.4	20046.9	9829.4	7463.8	75808.7	38199.5	14	100	523	6.71718
DUT	ENSSSCG00000032141	NA	13118.3	15834.7	NA	NA	NA	163346	NA	NA	NA	NA	NA	NA	NA	3	21.4286	713	9.15746
DVL1	ENSSSCG00000003342	NA	227.107	NA	NA	NA	NA	NA	NA	NA	NA	NA	NA	NA	NA	1	7.14286	2164	27.7935
DVL2	ENSSSCG00000025689	NA	720.625	NA	NA	NA	NA	NA	NA	NA	NA	NA	NA	NA	NA	1	7.14286	2164	27.7935
DVL3	ENSSSCG00000025374	NA	1673.31	NA	NA	NA	NA	NA	NA	NA	NA	NA	NA	NA	NA	1	7.14286	2164	27.7935
DXO	ENSSSCG00000001425	NA	139.222	NA	NA	NA	NA	NA	NA	NA	NA	NA	NA	NA	NA	1	7.14286	2164	27.7935
DYM	ENSSSCG00000004508	NA	173.111	NA	NA	NA	NA	NA	NA	NA	NA	NA	NA	NA	NA	1	7.14286	2164	27.7935
DYNC1H1	ENSSSCG00000040738	352502	23288.4	134183	99228.8	4030.2	200367	228901	173671	34403.5	48917.7	81380.2	106772	2319.28	30150.7	14	100	523	6.71718
DYNC1I1	ENSSSCG00000015335	228130	7212.09	13008.1	8358.66	3100.32	20401.6	31540.5	21084.2	3696.04	NA	NA	NA	NA	NA	9	64.2857	296	3.8017
DYNC1I2	ENSSSCG00000015948	44948.1	29503.5	37242	40268.8	7834.98	NA	38080.5	81482.4	5382.73	NA	13513.3	13980.7	4901.95	27651.3	12	85.7143	261	3.35217
DYNC1LI1	ENSSSCG00000011233	63296	11353.1	1610.17	5119.98	NA	5513.91	34447.5	18535.4	NA	4267.8	22271.4	22186.4	2608.36	NA	11	78.5714	248	3.1852
DYNC1LI2	ENSSSCG00000036210	8581.91	17479.2	21450.3	13169.5	3791.56	3389.66	1293.07	18928.9	NA	1667.05	1328.28	12872.3	4359.2	19383.7	13	92.8571	331	4.25122
DYNC2H1	ENSSSCG00000033937	NA	NA	NA	112.128	NA	NA	NA	NA	NA	NA	NA	NA	NA	NA	1	7.14286	2164	27.7935
DYNC2I2	ENSSSCG00000005655	NA	196.963	NA	NA	NA	NA	NA	NA	NA	NA	NA	NA	NA	NA	1	7.14286	2164	27.7935
DYNLL1	ENSSSCG00000009904	NA	124546	NA	66717.1	10180.6	46641.1	35726.8	NA	NA	46389.5	51171.5	45596.7	112366	134731	10	71.4286	279	3.58335
DYNLL2	ENSSSCG00000020962	NA	117619	27117.6	917449	280900	107969	265696	217157	182407	216912	438701	469575	60013.5	198195	13	92.8571	331	4.25122
DYNLRB1	ENSSSCG00000037510	NA	55734.4	61974.8	175112	12963.8	289361	176692	169735	62896.9	22008.9	37005.6	107598	18026.7	130705	13	92.8571	331	4.25122
DYNLT1	ENSSSCG00000033107	NA	40422.9	NA	NA	NA	NA	NA	NA	NA	9804.72	37163.2	32622	28754.7	NA	5	35.7143	462	5.93373
DYRK1A	ENSSSCG00000030480	NA	2524.26	NA	NA	NA	NA	NA	NA	NA	NA	NA	NA	NA	NA	1	7.14286	2164	27.7935
DYSF	ENSSSCG00000008312	1462.1	4447.79	17269.3	192.919	249.733	35755.7	284.353	27775.6	78.0897	NA	NA	NA	7453.78	5167.09	11	78.5714	248	3.1852
DZANK1	ENSSSCG00000007094	NA	342.714	NA	1514.66	NA	NA	NA	NA	NA	NA	NA	NA	NA	NA	2	14.2857	877	11.2638
EARS2	ENSSSCG00000010797	NA	2506.63	NA	NA	NA	NA	NA	NA	NA	NA	NA	2075.89	NA	NA	2	14.2857	877	11.2638
EBAG9	ENSSSCG00000006024	NA	1264.32	NA	NA	NA	NA	NA	NA	NA	NA	NA	NA	NA	NA	1	7.14286	2164	27.7935
EBNA1BP2	ENSSSCG00000030177	NA	929.894	NA	29238	NA	NA	NA	NA	NA	NA	5826.66	1949.31	NA	NA	4	28.5714	587	7.53917
EBP	ENSSSCG00000032768	NA	NA	NA	NA	380989	NA	NA	NA	50155.5	NA	NA	NA	NA	NA	2	14.2857	877	11.2638
ECD	ENSSSCG00000010295	NA	82.6868	NA	NA	NA	NA	NA	NA	NA	NA	NA	NA	NA	NA	1	7.14286	2164	27.7935
ECE1	ENSSSCG00000003513	NA	1547.3	536.042	NA	NA	609.84	NA	1028.33	4913	5208.56	1518.63	1946.12	NA	NA	8	57.1429	326	4.187
ECH1	ENSSSCG00000028943	NA	288314	404276	7160.37	183109	54034.1	9203.2	8649.58	214896	1649.38	1883.39	6492.68	50243.5	32530	13	92.8571	331	4.25122
ECHDC1	ENSSSCG00000004216	NA	14999	75373.2	24317.1	306116	36982.4	14224.3	3402.74	2.23838e+06	NA	3596.75	6052.9	1133.38	43971.8	12	85.7143	261	3.35217
[truncated: 5,782 more rows]

## Sheet: Table S2
Table S2: Median binned protein abundances across various tissue samples in each pig organ
GeneName	GeneID	AdiposeTissue	Billary	Brain	Cecum	Colon	Eye	Heart	Kidney	Liver	Lung	Muscles	Pancreas	Small.Intestine	Spleen	num_expressed_in_organs	Median
A1BG	ENSSSCG00000004001	5	5	2	4	4	5	4	2	4	5	3	4	3	5	14	4
A1CF	ENSSSCG00000010431	NA	NA	NA	NA	NA	NA	NA	NA	4	NA	NA	NA	NA	NA	1	4
A2M	ENSSSCG00000000660	5	5	4	3.5	4	3	5	5	5	5	3	5	2.5	5	14	5
A4GNT	ENSSSCG00000022473	NA	NA	NA	1	1.5	NA	NA	NA	NA	NA	NA	NA	NA	NA	2	1.25
AAAS	ENSSSCG00000000268	NA	NA	NA	3.5	3.5	NA	2	NA	NA	NA	NA	NA	3	NA	4	3.25
AACS	ENSSSCG00000009755	2	3	NA	NA	1	NA	3	NA	3	NA	NA	2	NA	NA	6	2.5
AADAC	ENSSSCG00000031367	NA	5	NA	NA	NA	NA	NA	3	5	NA	NA	NA	NA	NA	3	5
AADAT	ENSSSCG00000009708	NA	NA	NA	NA	NA	NA	NA	5	NA	NA	NA	NA	NA	NA	1	5
AAK1	ENSSSCG00000008337	NA	NA	NA	NA	NA	4	3	NA	NA	NA	NA	NA	NA	2	3	3
AAMDC	ENSSSCG00000037251	3.5	NA	NA	NA	NA	3	5	2	3	NA	4	4	NA	NA	7	3.5
AAMP	ENSSSCG00000016189	NA	NA	NA	NA	NA	NA	3	NA	1	NA	NA	NA	NA	NA	2	2
AARS1	ENSSSCG00000002723	2	4	5	2	2.5	3	3	5	3	4	2	4	2	4	14	3
AARS2	ENSSSCG00000001706	NA	2	2	2	1.5	2.5	2	2	NA	3	1	3	1	2	12	2
AARSD1	ENSSSCG00000037979	NA	3	4	1	1	3	2.5	2	2	2	2	3	NA	3	12	2.25
AASDHPPT	ENSSSCG00000014998	NA	2	NA	NA	NA	NA	4	2	3	3	2	4	NA	3	8	3
AASS	ENSSSCG00000016613	NA	5	2	NA	NA	NA	3	5	4.5	2	1	NA	NA	2	8	2.5
AATF	ENSSSCG00000017693	NA	NA	NA	NA	NA	NA	1.5	NA	NA	NA	NA	NA	NA	NA	1	1.5
ABAT	ENSSSCG00000007909	NA	5	5	NA	NA	5	NA	5	5	2	NA	2	2	NA	8	5
ABCA1	ENSSSCG00000005423	NA	NA	NA	NA	NA	NA	NA	2	NA	2	NA	NA	NA	NA	2	2
ABCA15	ENSSSCG00000007847	NA	NA	NA	NA	NA	NA	NA	NA	NA	NA	NA	NA	1.5	NA	1	1.5
ABCA3	ENSSSCG00000008051	NA	NA	NA	NA	NA	NA	NA	NA	NA	3	NA	NA	NA	2	2	2.5
ABCA4	ENSSSCG00000006890	NA	NA	NA	NA	NA	2	NA	NA	NA	NA	NA	NA	NA	NA	1	2
ABCA6	ENSSSCG00000017256	NA	NA	NA	NA	NA	NA	2	NA	2	NA	2	2	NA	NA	4	2
ABCA8	ENSSSCG00000026473	NA	2	NA	NA	NA	2	1.5	NA	2	NA	NA	2	NA	NA	5	2
ABCA9	ENSSSCG00000017257	2	NA	2	NA	NA	3	2	NA	NA	3	NA	NA	NA	NA	5	2
ABCB1	ENSSSCG00000015390	NA	NA	2	4	3.5	NA	NA	NA	NA	2	NA	3	5	2	7	3
ABCB10	ENSSSCG00000010188	NA	NA	NA	2.5	2.5	NA	3	2	NA	NA	NA	2	2	NA	6	2.25
ABCB11	ENSSSCG00000015926	NA	3	2	NA	NA	NA	NA	NA	3.5	NA	NA	NA	NA	NA	3	3
ABCB4	ENSSSCG00000024520	NA	NA	NA	NA	NA	NA	NA	NA	1	NA	NA	NA	1	NA	2	1
ABCB6	ENSSSCG00000016210	NA	NA	NA	3.5	3.5	NA	1.5	NA	NA	NA	NA	NA	3	NA	4	3.25
ABCB8	ENSSSCG00000027986	1	NA	NA	3.5	3.5	3	2	NA	2	NA	NA	NA	3.5	2	8	2.5
ABCC1	ENSSSCG00000007874	NA	NA	NA	1.5	3	NA	2	NA	NA	NA	NA	2	NA	2	5	2
ABCC2	ENSSSCG00000010543	NA	2	NA	NA	NA	NA	NA	4	2	NA	3	NA	3	NA	5	3
ABCC3	ENSSSCG00000017561	1	2	NA	5	5	NA	2	2	2	2	NA	2	4	3	11	2
ABCC4	ENSSSCG00000026996	NA	NA	NA	2	2	1	1	2	NA	NA	NA	NA	3	2	7	2
ABCC9	ENSSSCG00000000571	NA	NA	NA	NA	NA	NA	2	NA	NA	NA	NA	NA	NA	NA	1	2
ABCD1	ENSSSCG00000012779	NA	NA	NA	1.5	1.5	NA	NA	NA	NA	NA	NA	NA	2.5	NA	3	1.5
ABCD3	ENSSSCG00000028620	NA	2	2	4.5	4.5	3	2	NA	3	NA	NA	NA	5	NA	8	3
ABCD4	ENSSSCG00000038231	NA	NA	NA	NA	NA	NA	NA	NA	NA	NA	NA	NA	1.5	NA	1	1.5
ABCE1	ENSSSCG00000009043	1	3	3	3.5	3.5	1	2	NA	3	2	2	5	3	4	13	3
ABCF1	ENSSSCG00000001346	NA	NA	2	2.5	1.5	1	2	2	2	2	1	4	1	3	12	2
ABCF2	ENSSSCG00000016441	NA	NA	NA	2.5	2.5	1	1	NA	NA	NA	NA	NA	1.5	NA	5	1.5
ABCF3	ENSSSCG00000028856	NA	NA	NA	NA	NA	NA	2.5	NA	NA	NA	NA	NA	NA	NA	1	2.5
ABCG5	ENSSSCG00000035912	NA	NA	NA	NA	NA	NA	NA	NA	NA	NA	NA	NA	1.5	NA	1	1.5
ABCG8	ENSSSCG00000008453	NA	NA	NA	NA	NA	NA	NA	NA	NA	NA	NA	NA	2	NA	1	2
ABHD10	ENSSSCG00000034450	1	4	2	NA	NA	3	3	3	3	4	1	3	NA	3	11	3
ABHD11	ENSSSCG00000007715	NA	3	3	1.5	NA	5	4	4	1	4	1	3	NA	3	11	3
ABHD12	ENSSSCG00000040449	NA	NA	3	3	2.5	4	1.5	NA	NA	NA	NA	NA	1	3	7	3
ABHD14A	ENSSSCG00000030229	NA	NA	NA	NA	NA	NA	1.5	NA	NA	NA	NA	NA	NA	NA	1	1.5
ABHD15	ENSSSCG00000017789	1	NA	NA	NA	NA	NA	NA	NA	NA	NA	NA	NA	NA	NA	1	1
ABHD16A	ENSSSCG00000034923	NA	NA	4	4	4	3	1	NA	2	NA	1	2	4	3	10	3
ABHD17A	ENSSSCG00000013442	NA	NA	NA	1	1	NA	NA	NA	NA	NA	NA	NA	1	NA	3	1
ABHD17B	ENSSSCG00000021802	NA	NA	NA	1.5	2	NA	NA	NA	NA	NA	NA	NA	2	NA	3	2
ABHD2	ENSSSCG00000001835	NA	NA	NA	NA	NA	NA	1	NA	NA	NA	NA	NA	NA	NA	1	1
ABHD4	ENSSSCG00000002051	NA	NA	NA	NA	NA	NA	1.5	NA	NA	NA	NA	NA	NA	NA	1	1.5
ABHD5	ENSSSCG00000011297	2.5	NA	NA	NA	NA	NA	NA	NA	NA	NA	NA	NA	NA	NA	1	2.5
ABHD6	ENSSSCG00000011470	NA	NA	NA	2.5	3	5	3.5	NA	1	NA	NA	3	4	NA	7	3
ABI1	ENSSSCG00000024127	NA	2	3	4	4	4	2.5	3	NA	4	NA	4	2	3	11	3
ABI2	ENSSSCG00000034630	NA	NA	4	NA	NA	4	2	NA	NA	NA	NA	NA	NA	NA	3	4
ABI3BP	ENSSSCG00000011959	3.5	NA	NA	NA	NA	1	3	NA	NA	2	3	NA	NA	NA	5	3
ABL1	ENSSSCG00000005706	NA	NA	NA	NA	NA	NA	1.5	NA	NA	NA	NA	NA	NA	NA	1	1.5
ABLIM1	ENSSSCG00000010651	2	NA	NA	NA	NA	3	4	2	NA	2	NA	NA	NA	NA	5	2
ABLIM2	ENSSSCG00000008721	NA	NA	NA	NA	NA	2	2	NA	NA	NA	2	NA	NA	NA	3	2
ABLIM3	ENSSSCG00000014430	NA	NA	NA	NA	NA	1	NA	NA	NA	NA	NA	NA	NA	NA	1	1
ABRA	ENSSSCG00000031728	NA	NA	NA	NA	NA	NA	2	NA	NA	NA	NA	NA	NA	NA	1	2
ABRACL	ENSSSCG00000004145	NA	NA	NA	1	1	NA	4	NA	NA	4	NA	4	1	4	7	4
ABRAXAS2	ENSSSCG00000010737	NA	NA	NA	1.5	2	NA	3	3	NA	3	1	3	NA	3	8	3
ABT1	ENSSSCG00000038191	NA	NA	NA	NA	NA	NA	1	NA	NA	NA	NA	NA	NA	NA	1	1
ABTB2	ENSSSCG00000013303	NA	NA	NA	NA	NA	NA	2	NA	NA	NA	NA	NA	NA	NA	1	2
ACAA1	ENSSSCG00000011250	5	5	3	3.5	2.5	4	2	5	5	4	1.5	4	2.5	3	14	3.75
ACAA2	ENSSSCG00000004510	4	5	NA	3	3	1	5	5	5	5	4	4	1.5	4	13	4
ACACA	ENSSSCG00000017694	4	3	3	2	2	2	2	NA	2	2	NA	2	1	2	12	2
ACAD10	ENSSSCG00000009836	NA	4	2	NA	NA	2	2	4	3	NA	2	NA	NA	NA	7	2
ACAD11	ENSSSCG00000011629	NA	5	3	NA	NA	NA	3	4	4.5	NA	NA	2	NA	NA	6	3.5
ACAD9	ENSSSCG00000023354	NA	4	3	4	3	3	3	NA	3	2	1.5	4	3	3	12	3
ACADL	ENSSSCG00000016156	5	5	3	NA	NA	4	5	5	5	5	4	5	2.5	4	12	5
ACADM	ENSSSCG00000003776	4	5	4	3	4	3	5	5	5	5	4	5	4	5	14	4.5
ACADS	ENSSSCG00000009916	4	5	NA	4.5	4	4	5	5	5	5	4	5	4	4	13	4.5
ACADSB	ENSSSCG00000010723	4	5	NA	3.5	4	4	5	5	5	4	3	4	3	4	13	4
ACADVL	ENSSSCG00000017947	3	4	5	4	4	3	5	3	3	4	4	5	3.5	5	14	4
ACAN	ENSSSCG00000001832	NA	2	2	NA	NA	NA	1.5	NA	NA	5	4	2	NA	3	7	2
ACAP1	ENSSSCG00000017943	NA	NA	NA	1	NA	NA	NA	NA	NA	NA	NA	3	1	NA	3	1
ACAP2	ENSSSCG00000031147	1	NA	3	2	2	NA	2	2	NA	2	NA	3	NA	3	9	2
ACAP3	ENSSSCG00000003329	NA	NA	NA	NA	NA	NA	2.5	NA	NA	NA	NA	NA	NA	NA	1	2.5
ACAT1	ENSSSCG00000026153	4	5	4	4	3.5	5	5	5	5	5	5	5	3	5	14	5
ACAT2	ENSSSCG00000004049	4	5	NA	1	1	4	1.5	4	5	4	1	4	NA	3	12	4
ACBD3	ENSSSCG00000024180	NA	NA	NA	NA	1.5	2	2	NA	2	NA	1	NA	NA	NA	5	2
ACBD5	ENSSSCG00000011064	2	3	NA	3	2	NA	2	NA	4	NA	NA	NA	4	NA	7	3
ACBD6	ENSSSCG00000015534	NA	NA	NA	NA	NA	NA	2	NA	NA	NA	NA	NA	NA	NA	1	2
ACBD7	ENSSSCG00000038184	NA	NA	NA	NA	NA	3	NA	NA	NA	NA	NA	NA	NA	NA	1	3
ACCS	ENSSSCG00000013282	NA	NA	NA	NA	NA	NA	2	NA	NA	NA	NA	NA	NA	NA	1	2
ACD	ENSSSCG00000029590	NA	NA	NA	1	NA	NA	NA	NA	NA	NA	NA	NA	NA	NA	1	1
ACE	ENSSSCG00000017296	2	NA	NA	NA	NA	NA	3	5	NA	3	2	2	1.5	2	8	2
ACE2	ENSSSCG00000012138	2	NA	NA	NA	NA	NA	NA	5	NA	NA	NA	NA	5	NA	3	5
ACHE	ENSSSCG00000030303	NA	NA	NA	NA	NA	3	NA	NA	NA	NA	NA	NA	NA	NA	1	3
ACIN1	ENSSSCG00000002034	NA	NA	NA	2	2	4	2	2	2	NA	NA	3	2	2	9	2
ACLY	ENSSSCG00000017421	5	3	5	4	4	4	2	4	2	3	2	5	2.5	5	14	4
ACMSD	ENSSSCG00000015699	NA	NA	NA	NA	NA	NA	NA	NA	3.5	NA	NA	NA	NA	NA	1	3.5
ACO1	ENSSSCG00000023807	5	5	5	3	4	2.5	3	5	5	4	2	4	2	5	14	4
ACO2	ENSSSCG00000000064	5	4	4	4.5	4.5	5	5	5	5	NA	5	3	4	2	13	4.5
ACOT11	ENSSSCG00000037559	NA	2	NA	3	3	NA	2	3	3	NA	NA	2	5	2	9	3
ACOT12	ENSSSCG00000036095	NA	NA	NA	NA	NA	NA	NA	NA	1	NA	NA	NA	NA	NA	1	1
ACOT13	ENSSSCG00000036411	NA	5	3	NA	1	4	5	5	5	4	4	5	1	NA	11	4
ACOT4	ENSSSCG00000002349	NA	NA	NA	NA	NA	NA	4	NA	2.5	NA	NA	NA	NA	NA	2	3.25
ACOT6	ENSSSCG00000002348	NA	NA	3	NA	NA	NA	1	NA	2	NA	NA	3	NA	NA	4	2.5
ACOT7	ENSSSCG00000003377	NA	NA	5	3	3.5	4	2	NA	NA	NA	NA	5	1	2	8	3.25
ACOT8	ENSSSCG00000007426	NA	NA	NA	NA	NA	1.5	3	NA	NA	NA	NA	NA	NA	NA	2	2.25
ACOT9	ENSSSCG00000012172	2	NA	4	2	2	2	5	NA	NA	2	2	3	1	4	11	2
ACOX1	ENSSSCG00000017198	2	3	2	2.5	2.5	3	2	4	5	NA	NA	2	2	NA	11	2.5
ACOX2	ENSSSCG00000011477	NA	5	NA	NA	1	NA	2	4	5	NA	NA	NA	1	NA	6	3
ACOX3	ENSSSCG00000008724	NA	NA	NA	NA	NA	NA	2	NA	NA	NA	NA	NA	NA	NA	1	2
ACP1	ENSSSCG00000008659	3	5	4	1	1	3	3	5	3	4	3	5	1	5	14	3
ACP2	ENSSSCG00000013242	NA	3	NA	2.5	3	NA	3	NA	1	3	NA	NA	3	5	8	3
ACP5	ENSSSCG00000032282	NA	NA	NA	5	4.5	NA	NA	NA	NA	NA	NA	NA	3	NA	3	4.5
ACP6	ENSSSCG00000006697	NA	NA	NA	NA	1	1	1.5	NA	NA	NA	NA	NA	1	NA	4	1
ACSBG1	ENSSSCG00000001760	NA	NA	5	NA	NA	NA	NA	NA	NA	NA	NA	NA	NA	NA	1	5
ACSF3	ENSSSCG00000023866	NA	3	4	2.5	3	2	4	3	3	NA	1	2	2	2	12	2.75
ACSL1	ENSSSCG00000015784	5	5	4	3	3	3.5	5	5	5	3	4	4	3	4	14	4
ACSL3	ENSSSCG00000016223	NA	3	4	1.5	NA	4	2	3	2	NA	1	4	1	2	11	2
ACSL4	ENSSSCG00000012583	NA	3	2	1.5	1	1	2	2	1	NA	NA	2	NA	3	10	2
ACSL5	ENSSSCG00000031789	NA	3	NA	4	4	NA	2	NA	3	4	NA	3	5	3	9	3
ACSM2B	ENSSSCG00000007858	NA	5	NA	NA	NA	NA	NA	5	4	2	NA	NA	NA	NA	4	4.5
ACSM3	ENSSSCG00000007857	NA	3	NA	NA	NA	NA	2.5	NA	2	NA	NA	NA	NA	NA	3	2.5
ACSM4	ENSSSCG00000030033	NA	5	3	NA	NA	NA	NA	5	5	2	NA	2	NA	NA	6	4
ACSM5	ENSSSCG00000026453	NA	4	NA	NA	NA	NA	3.5	NA	2	NA	NA	NA	NA	NA	3	3.5
ACSS1	ENSSSCG00000007133	NA	NA	2	2.5	2.5	2	4	2	NA	3	1	4	3	4	11	2.5
ACSS2	ENSSSCG00000007286	4	5	3	3.5	5	2	3	2	4	NA	2	3	3	3	13	3
ACSS3	ENSSSCG00000000939	2	5	3	NA	NA	2	3	4	4	NA	3	2	NA	NA	9	3
ACTA1	ENSSSCG00000010190	NA	NA	NA	NA	NA	NA	5	NA	NA	NA	5	NA	NA	NA	2	5
ACTA2	ENSSSCG00000010447	NA	NA	NA	NA	NA	NA	NA	3	NA	5	NA	NA	NA	5	3	5
ACTBL2	ENSSSCG00000016923	1	3	NA	1	1	1.5	2	2	2	NA	4	3	1.5	5	12	2
ACTC1	ENSSSCG00000004803	NA	5	5	NA	NA	NA	5	5	5	5	5	5	NA	5	9	5
ACTG1	ENSSSCG00000028355	3	5	5	4	4	5	4	5	5	5	1	5	4	5	14	5
ACTG2	ENSSSCG00000008294	NA	NA	NA	NA	NA	NA	NA	NA	1	4	NA	NA	NA	4	3	4
ACTL6A	ENSSSCG00000011762	2	NA	NA	3	4	3	3	NA	NA	NA	1	4	1.5	4	9	3
ACTN1	ENSSSCG00000036702	4	5	5	4.5	5	4	4	5	4	5	5	5	4	5	14	5
ACTN2	ENSSSCG00000010144	2	3	2	2	2	1	5	3	NA	2	5	3	2	4	13	2
ACTN3	ENSSSCG00000038323	1	NA	NA	NA	NA	NA	2	NA	NA	NA	5	NA	NA	NA	3	2
ACTN4	ENSSSCG00000002965	5	5	2	5	5	3.5	5	5	5	5	5	5	5	5	14	5
ACTR10	ENSSSCG00000022299	NA	NA	3	1.5	1.5	3	3.5	NA	NA	NA	NA	NA	NA	2	6	2.5
ACTR1A	ENSSSCG00000010585	4	NA	NA	4	4.5	4	4	2	2	4	3	4	3	3	12	4
ACTR1B	ENSSSCG00000008194	2	4	2	2	3	4	3	4	1.5	5	2	5	1	5	14	3
ACTR2	ENSSSCG00000008358	4	4	NA	5	5	3	4	4	4	5	1	5	5	5	13	4
ACTR3	ENSSSCG00000015710	4.5	4	5	5	5	5	4	4	4	5	2	5	5	5	14	5
ACTR5	ENSSSCG00000007349	NA	NA	NA	NA	NA	NA	2	NA	NA	NA	NA	NA	NA	NA	1	2
ACTR8	ENSSSCG00000011458	NA	NA	NA	NA	NA	NA	2	NA	NA	NA	NA	3	NA	3	3	3
ACVR1	ENSSSCG00000015874	NA	NA	NA	NA	NA	NA	1.5	NA	NA	NA	NA	NA	NA	NA	1	1.5
ACY1	ENSSSCG00000023325	4	5	4	2	2.5	3.5	4	5	5	4	4	2	1.5	5	14	4
ACYP1	ENSSSCG00000002379	1	NA	NA	NA	NA	4	4	NA	1	NA	NA	4	NA	3	6	3.5
ACYP2	ENSSSCG00000025224	NA	3	NA	NA	NA	NA	4	2	4	NA	4	2	NA	2	7	3
ADA	ENSSSCG00000021255	1	NA	NA	1.5	1.5	NA	2.5	NA	2	5	1.5	5	4	5	10	2.25
ADA2	ENSSSCG00000035218	NA	NA	NA	NA	NA	NA	NA	NA	1	NA	NA	2	NA	3	3	2
ADAL	ENSSSCG00000004710	NA	NA	NA	NA	NA	NA	2	NA	NA	NA	NA	NA	NA	NA	1	2
ADAM10	ENSSSCG00000004595	1	NA	4	3.5	3	2	2.5	NA	NA	3	NA	2	4	3	10	3
ADAM17	ENSSSCG00000008641	NA	NA	NA	1	2	NA	2	NA	NA	NA	NA	NA	1	NA	4	1.5
ADAM22	ENSSSCG00000015297	NA	NA	5	NA	NA	1	2	NA	NA	NA	NA	NA	NA	NA	3	2
ADAM23	ENSSSCG00000016131	NA	NA	4	NA	NA	NA	NA	NA	NA	NA	NA	NA	NA	NA	1	4
ADAM9	ENSSSCG00000015808	NA	NA	NA	1.5	1.5	NA	2	NA	NA	NA	NA	NA	NA	NA	3	1.5
ADAMTS1	ENSSSCG00000012026	NA	NA	NA	NA	NA	NA	1.5	NA	NA	NA	NA	NA	NA	NA	1	1.5
ADAMTSL2	ENSSSCG00000026425	NA	NA	NA	NA	NA	NA	1.5	NA	NA	NA	NA	NA	NA	NA	1	1.5
ADAMTSL4	ENSSSCG00000006651	NA	NA	NA	NA	NA	NA	2	NA	NA	NA	NA	NA	NA	NA	1	2
ADAR	ENSSSCG00000006543	NA	NA	NA	1	2	3	2	NA	NA	NA	NA	NA	1.5	NA	5	2
ADARB1	ENSSSCG00000012089	NA	NA	NA	NA	NA	NA	1.5	NA	NA	NA	NA	NA	NA	NA	1	1.5
ADAT2	ENSSSCG00000039598	NA	NA	NA	NA	NA	NA	NA	NA	NA	NA	NA	3	NA	NA	1	3
ADCK1	ENSSSCG00000002408	NA	NA	NA	NA	NA	1	NA	NA	NA	NA	NA	NA	NA	NA	1	1
ADCK5	ENSSSCG00000005907	NA	NA	NA	NA	NA	NA	2	NA	NA	NA	NA	NA	NA	NA	1	2
ADCY1	ENSSSCG00000016726	NA	NA	NA	NA	NA	1	NA	NA	NA	NA	NA	NA	NA	NA	1	1
ADCY2	ENSSSCG00000017101	NA	NA	NA	NA	NA	1	NA	NA	NA	NA	NA	NA	NA	NA	1	1
ADCY3	ENSSSCG00000008578	1	NA	NA	NA	NA	1	4	2	2	NA	2	2	NA	2	8	2
ADCY4	ENSSSCG00000001988	NA	NA	NA	NA	NA	NA	NA	NA	NA	NA	NA	3	NA	2	2	2.5
ADCY5	ENSSSCG00000027952	NA	NA	2	NA	NA	NA	2	NA	NA	NA	NA	NA	NA	2	3	2
ADCY6	ENSSSCG00000000175	NA	NA	NA	NA	NA	NA	1	NA	NA	NA	1	NA	NA	NA	2	1
ADCY9	ENSSSCG00000007950	NA	NA	2	NA	NA	NA	NA	NA	NA	NA	NA	NA	NA	NA	1	2
ADD1	ENSSSCG00000008692	4	NA	5	3	3.5	4	3	4	2	4	1	4	2.5	3	13	3.5
ADD2	ENSSSCG00000020736	NA	NA	5	NA	NA	4	2.5	NA	NA	NA	NA	NA	NA	NA	3	4
ADD3	ENSSSCG00000010621	4	NA	5	3	2.5	3	3	3	2	4	1	4	2	2	13	3
ADGRA2	ENSSSCG00000015825	NA	NA	NA	NA	NA	2	2	NA	NA	NA	NA	NA	NA	NA	2	2
ADGRE1	ENSSSCG00000013556	NA	NA	NA	NA	NA	NA	NA	NA	NA	4	NA	NA	NA	NA	1	4
ADGRE5	ENSSSCG00000013775	NA	NA	NA	1.5	2.5	NA	2	2	NA	2	NA	3	1	4	8	2
ADGRF2	ENSSSCG00000059476	NA	NA	NA	NA	NA	NA	1.5	NA	NA	NA	NA	NA	NA	NA	1	1.5
ADGRF5	ENSSSCG00000001725	NA	NA	NA	NA	NA	NA	2	NA	NA	NA	NA	NA	NA	NA	1	2
ADGRG7	ENSSSCG00000011962	NA	NA	NA	3	2.5	NA	NA	NA	NA	NA	NA	NA	4	NA	3	3
ADGRL1	ENSSSCG00000013773	NA	NA	4	NA	NA	2	NA	NA	NA	NA	NA	NA	NA	NA	2	3
ADGRL2	ENSSSCG00000003761	NA	NA	2	NA	1	2	2	2	NA	3	NA	NA	NA	3	7	2
ADGRL3	ENSSSCG00000026129	NA	NA	NA	NA	NA	1	NA	NA	NA	NA	NA	NA	NA	NA	1	1
ADGRL4	ENSSSCG00000003762	NA	NA	NA	NA	NA	NA	2	NA	NA	NA	NA	NA	NA	NA	1	2
ADH1C	ENSSSCG00000009182	NA	NA	NA	NA	NA	NA	NA	NA	5	NA	NA	NA	NA	NA	1	5
ADH4	ENSSSCG00000009184	NA	5	NA	NA	NA	NA	NA	NA	5	NA	NA	NA	NA	NA	2	5
ADH5	ENSSSCG00000009185	4	5	NA	3	3	4	4	5	5	5	3	5	1	5	13	4
ADHFE1	ENSSSCG00000006213	4	5	NA	NA	NA	4	4	5	5	NA	3	NA	NA	2	8	4
ADI1	ENSSSCG00000029161	4	5	4	NA	NA	1	3	5	4	3	3	4	NA	3	11	4
ADIPOQ	ENSSSCG00000039103	5	3	NA	NA	NA	NA	5	3	3	5	4	3	NA	3	9	3
ADIRF	ENSSSCG00000037918	5	NA	NA	NA	NA	5	5	NA	NA	NA	NA	NA	NA	NA	3	5
ADK	ENSSSCG00000010315	1	5	NA	NA	NA	3	2	4	4	4	1	4	NA	4	10	4
ADNP	ENSSSCG00000007473	NA	NA	NA	NA	NA	2	3	NA	NA	NA	NA	NA	NA	NA	2	2.5
ADNP2	ENSSSCG00000038632	NA	NA	NA	NA	NA	NA	1.5	NA	NA	NA	NA	NA	NA	NA	1	1.5
ADO	ENSSSCG00000031360	NA	NA	NA	NA	NA	NA	1	NA	NA	3	3	3	NA	3	5	3
ADPRH	ENSSSCG00000011896	NA	NA	NA	NA	NA	NA	2	NA	NA	NA	NA	NA	NA	NA	1	2
ADPRHL1	ENSSSCG00000024103	NA	NA	NA	NA	NA	NA	4	NA	NA	NA	3	NA	NA	NA	2	3.5
ADPRM	ENSSSCG00000018009	NA	NA	NA	NA	NA	NA	2	NA	NA	NA	NA	NA	NA	NA	1	2
ADPRS	ENSSSCG00000003634	2	3	NA	NA	NA	3	3	3	2	4	1	4	NA	4	10	3
ADRM1	ENSSSCG00000038718	2	NA	NA	2	3	NA	3	3	3	3	1	2	2	3	11	3
ADSL	ENSSSCG00000000077	2	2	NA	1.5	2.5	1	2	4	2	NA	3	5	1	4	12	2
ADSS1	ENSSSCG00000037334	1	NA	NA	NA	NA	2	3	NA	NA	NA	5	NA	NA	NA	4	2.5
ADSS2	ENSSSCG00000010874	NA	NA	3	2.5	3	NA	1.5	NA	NA	NA	NA	4	3	3	7	3
AEBP1	ENSSSCG00000016754	2.5	NA	NA	NA	NA	NA	3	3	NA	2	4	NA	NA	2	6	2.75
AFAP1L1	ENSSSCG00000014431	NA	NA	NA	NA	NA	NA	2	NA	NA	NA	NA	NA	NA	NA	1	2
AFDN	ENSSSCG00000004018	NA	2	NA	1.5	2	2	2	2	2	2	NA	2	1	NA	10	2
AFG1L	ENSSSCG00000040199	NA	NA	NA	1	1	NA	3	NA	NA	NA	NA	NA	NA	NA	3	1
AFM	ENSSSCG00000008950	4	2	NA	NA	NA	NA	2	3	2	NA	1	2	NA	3	8	2
AFMID	ENSSSCG00000033636	NA	4	NA	NA	NA	NA	2	NA	3	3	NA	3	NA	3	6	3
AFP	ENSSSCG00000008949	NA	NA	NA	NA	NA	NA	1	NA	NA	NA	1	NA	NA	NA	2	1
AFTPH	ENSSSCG00000008363	NA	NA	NA	NA	NA	NA	2	NA	NA	NA	NA	NA	NA	NA	1	2
AGA	ENSSSCG00000015772	NA	NA	NA	NA	NA	NA	3	NA	NA	NA	NA	NA	NA	NA	1	3
AGAP1	ENSSSCG00000016317	NA	NA	NA	NA	NA	2	2.5	NA	NA	NA	NA	NA	NA	NA	2	2.25
AGAP2	ENSSSCG00000038732	NA	2	NA	NA	NA	NA	2	NA	NA	NA	2	NA	NA	NA	3	2
AGAP3	ENSSSCG00000025610	NA	NA	NA	NA	NA	NA	2	NA	NA	NA	NA	NA	NA	NA	1	2
AGER	ENSSSCG00000001437	NA	NA	NA	NA	NA	NA	NA	NA	NA	5	NA	NA	NA	NA	1	5
AGFG1	ENSSSCG00000016248	NA	NA	3	NA	NA	1	2	2	1.5	NA	1	2	NA	2	8	2
AGFG2	ENSSSCG00000007664	NA	NA	NA	NA	NA	NA	2	NA	NA	NA	NA	NA	NA	NA	1	2
AGK	ENSSSCG00000016492	NA	NA	NA	4.5	4	3	2	NA	2	NA	2	3	4.5	3	9	3
AGL	ENSSSCG00000006872	2	3	4	1	1.5	4	4	3	4	NA	5	3	NA	3	12	3
AGMAT	ENSSSCG00000003463	NA	5	NA	NA	NA	NA	NA	5	5	NA	NA	NA	4	NA	4	5
AGMO	ENSSSCG00000015356	NA	NA	NA	NA	NA	NA	NA	NA	2	NA	NA	NA	1	NA	2	1.5
AGO2	ENSSSCG00000005935	NA	2	2	NA	NA	2	4	2	NA	3	2	4	NA	3	9	2
AGO3	ENSSSCG00000003630	NA	NA	NA	NA	NA	3	3	NA	2	2	NA	NA	NA	NA	4	2.5
AGPAT1	ENSSSCG00000001435	4.5	NA	NA	NA	NA	3	3	NA	NA	4	NA	NA	NA	NA	4	3.5
AGPAT3	ENSSSCG00000038081	1	NA	3	NA	NA	4	3	NA	1	2	NA	2	NA	NA	7	2
AGPAT5	ENSSSCG00000015755	NA	NA	NA	3	2	3	2	NA	NA	NA	2	3	3	NA	7	3
AGPS	ENSSSCG00000023983	NA	NA	NA	4	4	NA	1	NA	NA	NA	NA	3	5	2	6	3.5
AGR2	ENSSSCG00000015363	NA	4	NA	5	5	NA	NA	NA	NA	5	NA	NA	5	NA	5	5
AGRN	ENSSSCG00000022204	2	2	2	NA	NA	3	2	3	1.5	4	2	2	NA	2	11	2
AGT	ENSSSCG00000010184	5	2	5	NA	1	3	3	3	2	2	2	3	NA	4	12	3
AGTPBP1	ENSSSCG00000010957	NA	NA	2	NA	NA	NA	NA	2	NA	NA	NA	NA	NA	NA	2	2
AGTRAP	ENSSSCG00000022401	NA	NA	NA	NA	NA	NA	1.5	NA	NA	NA	NA	NA	NA	NA	1	1.5
AGXT	ENSSSCG00000016402	NA	5	NA	NA	NA	NA	NA	5	5	NA	NA	NA	NA	NA	3	5
AGXT2	ENSSSCG00000016829	NA	5	3	NA	NA	NA	NA	5	5	NA	NA	NA	NA	NA	4	5
AHCTF1	ENSSSCG00000010863	NA	NA	NA	1.5	2	1	2	NA	NA	NA	NA	2	1	NA	6	1.75
AHCY	ENSSSCG00000007278	4	5	5	4	4	4	4	5	5	3	3	5	3	5	14	4
AHCYL1	ENSSSCG00000006816	NA	2	5	NA	2.5	4	1	3	NA	2	1	4	NA	4	10	2.75
AHCYL2	ENSSSCG00000016568	NA	NA	3	4.5	4.5	4	2.5	NA	NA	NA	NA	NA	1	NA	6	3.5
AHNAK	ENSSSCG00000033010	4	3	2	3.5	4	4	4	4	2	5	3	3	1	5	14	3.75
AHNAK2	ENSSSCG00000035669	2	2	NA	NA	NA	3.5	2.5	2	NA	NA	2	2	NA	2	8	2
AHR	ENSSSCG00000030484	NA	NA	NA	NA	NA	NA	2	NA	NA	NA	NA	NA	NA	NA	1	2
AHSA1	ENSSSCG00000002406	1.5	3	4	2	3.5	3	3	2	2	3	1.5	4	2.5	2	14	2.75
AHSG	ENSSSCG00000011799	5	5	4	4.5	5	5	5	5	5	5	5	5	3	5	14	5
AHSP	ENSSSCG00000037878	NA	NA	NA	NA	NA	NA	1	3	1	3	1	NA	NA	3	6	2
AIDA	ENSSSCG00000010835	NA	NA	NA	1	1	NA	4	2	NA	4	NA	2	NA	NA	6	2
AIF1	ENSSSCG00000032341	1	4	NA	NA	NA	NA	4	2	3	5	NA	4	NA	5	8	4
AIF1L	ENSSSCG00000034178	NA	NA	NA	NA	NA	NA	1	3	NA	NA	NA	NA	NA	NA	2	2
AIFM1	ENSSSCG00000012657	3	4	4	5	5	5	5	3	5	3	3	4	5	4	14	4
AIFM2	ENSSSCG00000010258	3	NA	NA	NA	NA	NA	NA	NA	NA	NA	NA	NA	NA	NA	1	3
AIG1	ENSSSCG00000004136	NA	NA	NA	NA	NA	NA	1.5	NA	NA	NA	NA	NA	NA	NA	1	1.5
AIMP1	ENSSSCG00000024168	4	3	NA	3	4	5	4	3	3	3	2	5	2	3	13	3
AIMP2	ENSSSCG00000024245	NA	3	NA	2.5	3.5	4	2.5	2	2	2	2	3	1.5	NA	11	2.5
AIP	ENSSSCG00000062981	2	NA	NA	1.5	2.5	4	2	NA	1	2	1.5	4	1	3	11	2
AIPL1	ENSSSCG00000022026	NA	NA	NA	NA	NA	4	NA	NA	NA	NA	NA	NA	NA	NA	1	4
AJUBA	ENSSSCG00000029201	NA	NA	NA	NA	NA	NA	2	NA	NA	NA	NA	NA	NA	NA	1	2
AK1	ENSSSCG00000005627	4.5	4	5	2.5	1	5	5	5	2	5	5	4	NA	5	13	5
AK2	ENSSSCG00000032067	4	5	NA	3	3	5	5	5	5	5	3	5	2	5	13	5
AK3	ENSSSCG00000023595	3	5	3	2	3	4	4	5	5	5	2	5	3	5	14	4
AK4	ENSSSCG00000040337	NA	NA	NA	NA	NA	4	NA	NA	NA	NA	NA	NA	NA	NA	1	4
AKAP1	ENSSSCG00000034994	NA	NA	NA	2	1.5	NA	2	NA	NA	NA	1	NA	2.5	NA	5	2
AKAP11	ENSSSCG00000009430	NA	NA	NA	NA	NA	NA	1.5	NA	NA	NA	NA	NA	NA	NA	1	1.5
AKAP12	ENSSSCG00000031733	5	2	3	NA	NA	4	3	2	2	3	2	2	NA	4	11	3
AKAP13	ENSSSCG00000002259	NA	NA	NA	1.5	2	NA	3	NA	NA	NA	NA	2	1.5	2	6	2
AKAP17A	ENSSSCG00000032986	NA	NA	NA	NA	NA	NA	2	NA	NA	NA	1.5	NA	NA	NA	2	1.75
AKAP6	ENSSSCG00000024517	NA	NA	NA	NA	NA	NA	2	NA	NA	NA	NA	NA	NA	NA	1	2
AKAP7	ENSSSCG00000036790	NA	NA	NA	NA	NA	1	2	NA	NA	3	NA	NA	NA	4	4	2.5
AKAP8	ENSSSCG00000013837	NA	NA	NA	NA	NA	NA	1.5	NA	NA	NA	NA	NA	NA	NA	1	1.5
AKAP9	ENSSSCG00000015310	NA	2	2	1	1.5	1.5	2	NA	1	NA	NA	NA	1.5	NA	8	1.5
AKR1A1	ENSSSCG00000029256	5	5	NA	4	4.5	4	4	5	5	5	3	5	4	5	13	5
AKR1B1	ENSSSCG00000040608	5	NA	NA	2.5	3.5	4	5	NA	4	NA	5	NA	1.5	NA	8	4
AKR1C1	ENSSSCG00000011147	NA	5	NA	NA	NA	NA	5	5	5	5	5	4	NA	5	8	5
AKR1C3	ENSSSCG00000011147	NA	4	NA	NA	NA	NA	NA	4	3.5	NA	NA	NA	NA	NA	3	4
AKR1C3	ENSSSCG00000062058	NA	4	NA	NA	NA	NA	NA	4	3.5	NA	NA	NA	NA	NA	3	4
AKR1D1	ENSSSCG00000016519	NA	5	NA	NA	NA	NA	NA	NA	5	NA	NA	NA	NA	NA	2	5
AKR1E2	ENSSSCG00000036941	NA	5	NA	NA	NA	NA	NA	3	4	NA	NA	3	NA	NA	4	3.5
AKR7A2	ENSSSCG00000003491	3	5	NA	4	4	4	3	5	5	5	3	5	4	5	13	4
AKT1	ENSSSCG00000039139	NA	NA	NA	NA	NA	NA	3	NA	NA	NA	NA	NA	NA	NA	1	3
AKT1S1	ENSSSCG00000003194	NA	NA	NA	NA	NA	NA	1.5	NA	NA	NA	1	NA	NA	NA	2	1.25
AKT2	ENSSSCG00000002989	2	NA	NA	NA	NA	NA	2.5	NA	2	3	1.5	2	NA	3	7	2
AKT3	ENSSSCG00000010872	NA	NA	4	NA	NA	NA	2	NA	NA	NA	NA	NA	NA	NA	2	3
AKTIP	ENSSSCG00000026181	NA	NA	NA	NA	NA	NA	1.5	NA	NA	NA	NA	NA	NA	NA	1	1.5
ALAD	ENSSSCG00000032787	4	5	NA	NA	NA	4	3	4	5	4	2	3	NA	4	10	4
ALAS1	ENSSSCG00000011437	NA	NA	NA	NA	NA	NA	2	NA	1	NA	NA	NA	NA	NA	2	1.5
ALB	ENSSSCG00000008948	5	5	5	5	5	5	5	5	5	5	5	5	5	5	14	5
ALCAM	ENSSSCG00000011946	1	4	5	1.5	2	4	1	5	3	5	2	4	1.5	3	14	3
ALDH16A1	ENSSSCG00000003168	2	4	4	3.5	4	1	1	4	3	NA	NA	4	2.5	4	12	3.75
ALDH18A1	ENSSSCG00000010495	NA	NA	4	3.5	4	4	2	4	NA	NA	NA	3	4	3	9	4
ALDH1A1	ENSSSCG00000028996	5	5	5	4	4.5	4	1	5	5	4	2	5	5	5	14	5
ALDH1A2	ENSSSCG00000025578	3	NA	NA	NA	NA	2	1.5	NA	NA	NA	NA	NA	NA	NA	3	2
ALDH1A3	ENSSSCG00000004822	1.5	NA	NA	1	NA	NA	2	NA	NA	NA	2	NA	3	NA	5	2
ALDH1B1	ENSSSCG00000005361	NA	5	3	3	2.5	2.5	1.5	5	4	2	NA	3	4	2	12	3
ALDH1L1	ENSSSCG00000030626	4	5	3	NA	NA	NA	2	5	5	3	2	2	NA	3	10	3
ALDH1L2	ENSSSCG00000000839	4	3	4	NA	NA	2	2	3	1	4	1	2	NA	4	11	3
ALDH2	ENSSSCG00000009889	4	5	5	4	4	5	3	5	5	4	4	5	4	5	14	4.5
ALDH3A1	ENSSSCG00000018044	NA	NA	NA	NA	NA	2	NA	NA	NA	NA	NA	NA	NA	NA	1	2
ALDH3A2	ENSSSCG00000018041	4.5	5	5	4.5	5	5	5	5	5	3	2	4	5	5	14	5
ALDH4A1	ENSSSCG00000024752	2	5	5	NA	NA	2	4	5	5	4	2	4	NA	4	11	4
ALDH5A1	ENSSSCG00000001090	2	5	5	NA	1	4	4	5	5	2	1	4	2	4	13	4
ALDH6A1	ENSSSCG00000002357	4	5	5	2	1	5	5	5	5	2	3	4	2.5	5	14	4.5
ALDH7A1	ENSSSCG00000014247	5	5	5	1	1	4	4	5	5	2	2	5	NA	5	13	5
ALDH8A1	ENSSSCG00000028115	NA	5	NA	NA	NA	NA	NA	5	4	NA	NA	NA	NA	NA	3	5
ALDH9A1	ENSSSCG00000006324	5	5	5	5	4	4	4	5	5	3	4	5	5	5	14	5
ALDOA	ENSSSCG00000032556	5	5	5	5	5	5	5	5	4	5	5	5	4	5	14	5
ALDOB	ENSSSCG00000038300	NA	5	4	1	NA	NA	1	5	5	5	3	3	4.5	4	11	4
ALG1	ENSSSCG00000007919	NA	NA	NA	NA	NA	NA	NA	NA	1.5	NA	NA	NA	NA	NA	1	1.5
ALG10	ENSSSCG00000026719	NA	NA	NA	NA	NA	2	NA	NA	NA	NA	NA	NA	NA	NA	1	2
ALG11	ENSSSCG00000009381	NA	NA	NA	1	1.5	NA	3	NA	NA	NA	NA	NA	NA	NA	3	1.5
ALG12	ENSSSCG00000000980	NA	NA	NA	1.5	3	1	NA	NA	NA	NA	NA	NA	1.5	NA	4	1.5
ALG2	ENSSSCG00000005383	NA	NA	NA	NA	NA	NA	2.5	NA	NA	NA	NA	NA	NA	NA	1	2.5
ALG3	ENSSSCG00000021319	NA	NA	NA	1	1	NA	1	NA	NA	NA	NA	NA	NA	NA	3	1
ALG5	ENSSSCG00000009360	NA	2	NA	1	3	NA	2.5	NA	1	NA	NA	3	1	NA	7	2
ALG8	ENSSSCG00000014887	NA	NA	NA	NA	NA	NA	1	NA	NA	NA	NA	NA	NA	NA	1	1
ALG9	ENSSSCG00000015023	NA	NA	NA	1	1	NA	1.5	NA	NA	NA	NA	NA	1.5	NA	4	1.25
ALKBH3	ENSSSCG00000040937	NA	NA	NA	NA	NA	NA	3.5	NA	NA	NA	NA	NA	NA	NA	1	3.5
ALKBH5	ENSSSCG00000035120	NA	NA	NA	NA	NA	2	2.5	NA	NA	NA	NA	3	NA	NA	3	2.5
ALKBH7	ENSSSCG00000024254	NA	NA	NA	NA	NA	NA	3	NA	NA	NA	NA	NA	NA	NA	1	3
ALMS1	ENSSSCG00000037977	NA	NA	NA	1	2	2	NA	NA	NA	NA	NA	NA	NA	NA	3	2
ALOX15	ENSSSCG00000017923	2	NA	NA	1	1	NA	3.5	NA	NA	4	2	4	5	5	9	3.5
ALOX5	ENSSSCG00000010404	NA	NA	NA	NA	1.5	NA	2	NA	NA	NA	NA	3	2	NA	4	2
ALOX5AP	ENSSSCG00000009330	3	NA	NA	3	2.5	NA	1.5	NA	NA	NA	NA	NA	3.5	NA	5	3
ALPK2	ENSSSCG00000004918	NA	NA	NA	NA	NA	NA	2	NA	NA	NA	NA	NA	NA	NA	1	2
ALPK3	ENSSSCG00000041322	NA	NA	NA	NA	NA	NA	3	NA	NA	NA	NA	NA	NA	NA	1	3
ALPL	ENSSSCG00000032607	NA	NA	NA	1.5	1.5	3	1.5	3	NA	NA	NA	3	1.5	NA	7	1.5
ALS2	ENSSSCG00000016109	NA	NA	2	NA	NA	NA	1.5	NA	NA	NA	NA	NA	NA	NA	2	1.75
ALS2CL	ENSSSCG00000021997	NA	NA	NA	1.5	NA	NA	NA	NA	NA	NA	NA	NA	NA	NA	1	1.5
ALYREF	ENSSSCG00000032655	NA	3	3	2	2.5	5	3	3	3	4	1	4	1.5	4	13	3
AMBP	ENSSSCG00000005485	4	3	NA	NA	NA	NA	3	4	3.5	4	2	NA	NA	3	8	3.25
AMDHD1	ENSSSCG00000000893	NA	5	NA	NA	NA	NA	NA	NA	4	NA	NA	NA	NA	NA	2	4.5
AMDHD2	ENSSSCG00000008057	NA	NA	NA	NA	NA	2.5	3.5	3	NA	3	NA	3	NA	3	6	3
AMER2	ENSSSCG00000022678	NA	NA	NA	NA	NA	1.5	NA	NA	NA	NA	NA	NA	NA	NA	1	1.5
AMN	ENSSSCG00000002524	NA	NA	NA	NA	NA	NA	NA	5	NA	NA	NA	NA	3	NA	2	4
AMOT	ENSSSCG00000012591	NA	NA	NA	NA	NA	NA	NA	2	NA	NA	NA	NA	NA	2	2	2
AMOTL2	ENSSSCG00000011643	NA	NA	NA	NA	NA	NA	2	NA	NA	NA	NA	NA	NA	NA	1	2
AMPD1	ENSSSCG00000006754	1	NA	NA	NA	NA	NA	NA	NA	NA	NA	5	2	NA	NA	3	2
AMPD2	ENSSSCG00000031125	NA	3	4	NA	NA	2	2	2	2	NA	NA	4	1	3	9	2
AMPD3	ENSSSCG00000022492	NA	2	NA	NA	NA	NA	2.5	NA	2	NA	3	NA	NA	NA	4	2.25
AMPH	ENSSSCG00000024136	NA	NA	5	NA	NA	5	NA	NA	NA	NA	NA	NA	NA	NA	2	5
AMT	ENSSSCG00000022975	NA	4	NA	2	3.5	1	2	2	4	NA	NA	NA	4	NA	8	2.75
AMZ2	ENSSSCG00000017264	NA	NA	NA	NA	NA	NA	1.5	NA	NA	NA	NA	NA	NA	NA	1	1.5
ANAPC1	ENSSSCG00000008105	NA	NA	NA	NA	NA	NA	2	NA	NA	NA	2	2	NA	2	4	2
ANAPC7	ENSSSCG00000030222	NA	NA	NA	NA	NA	NA	2	NA	NA	NA	NA	NA	NA	NA	1	2
ANGEL2	ENSSSCG00000015588	NA	NA	NA	NA	NA	NA	1	NA	NA	NA	NA	NA	NA	NA	1	1
ANGPT4	ENSSSCG00000007198	NA	NA	NA	NA	NA	NA	1.5	NA	NA	NA	NA	NA	NA	NA	1	1.5
ANGPTL2	ENSSSCG00000005608	NA	NA	NA	NA	NA	NA	1.5	NA	NA	NA	NA	NA	NA	NA	1	1.5
ANK1	ENSSSCG00000007022	2	NA	NA	3	3.5	4	2	3	2	NA	NA	NA	3	3	9	3
ANK2	ENSSSCG00000009125	NA	2	5	NA	NA	4	3	3	NA	NA	2	2	NA	2	8	2.5
ANK3	ENSSSCG00000010212	NA	NA	NA	NA	NA	NA	1.5	NA	NA	NA	NA	NA	NA	NA	1	1.5
ANKFY1	ENSSSCG00000017877	2	2	4	2.5	2.5	1	2	4	2	2	1	4	2	4	14	2
ANKIB1	ENSSSCG00000015314	NA	NA	NA	1	NA	NA	1.5	NA	NA	NA	NA	NA	NA	NA	2	1.25
ANKLE2	ENSSSCG00000026781	NA	NA	NA	1	1.5	NA	3	NA	NA	NA	NA	NA	NA	NA	3	1.5
ANKMY2	ENSSSCG00000015360	NA	NA	NA	2	1.5	NA	2.5	NA	NA	NA	NA	3	2	NA	5	2
ANKRD1	ENSSSCG00000010461	NA	NA	NA	NA	NA	NA	3	NA	NA	NA	NA	NA	NA	NA	1	3
ANKRD17	ENSSSCG00000024592	NA	NA	NA	NA	NA	NA	3	NA	NA	NA	NA	NA	NA	NA	1	3
ANKRD2	ENSSSCG00000010522	NA	NA	NA	NA	NA	NA	NA	NA	NA	NA	2	NA	NA	NA	1	2
ANKRD22	ENSSSCG00000010445	NA	NA	NA	4.5	5	NA	NA	NA	NA	NA	NA	NA	4	NA	3	4.5
ANKRD23	ENSSSCG00000008200	NA	NA	NA	NA	NA	NA	4	NA	NA	NA	NA	NA	NA	NA	1	4
ANKRD24	ENSSSCG00000013497	NA	NA	NA	NA	NA	1	NA	NA	NA	NA	NA	NA	NA	NA	1	1
ANKRD27	ENSSSCG00000002859	NA	NA	NA	1.5	2	NA	1.5	NA	NA	NA	NA	NA	1	NA	4	1.5
ANKRD28	ENSSSCG00000011194	NA	NA	NA	NA	NA	NA	2	2	NA	NA	NA	2	NA	NA	3	2
ANKRD40	ENSSSCG00000038760	NA	NA	NA	NA	NA	NA	5	NA	NA	NA	NA	NA	NA	NA	1	5
ANKRD44	ENSSSCG00000016074	NA	NA	NA	1	1	NA	2	NA	NA	2	NA	3	1	3	7	2
ANKRD46	ENSSSCG00000006065	NA	NA	NA	NA	NA	1	2.5	NA	NA	NA	NA	NA	NA	NA	2	1.75
ANKRD50	ENSSSCG00000022173	NA	NA	NA	NA	NA	NA	2	NA	NA	NA	NA	NA	NA	NA	1	2
ANKS1A	ENSSSCG00000001534	NA	NA	NA	1	NA	1	1	NA	NA	NA	NA	NA	NA	NA	3	1
ANKS4B	ENSSSCG00000007850	NA	NA	NA	2.5	3	NA	NA	4	NA	NA	NA	2	4	NA	5	3
ANKZF1	ENSSSCG00000016212	NA	NA	NA	5	4	NA	NA	NA	NA	NA	NA	NA	5	NA	3	5
ANLN	ENSSSCG00000016658	NA	NA	3	NA	NA	NA	NA	NA	NA	NA	NA	NA	NA	NA	1	3
ANO1	ENSSSCG00000024158	NA	2	NA	NA	NA	NA	NA	2	NA	NA	NA	2	NA	NA	3	2
ANO10	ENSSSCG00000011296	2	NA	NA	NA	NA	1	3	NA	NA	NA	NA	NA	2.5	NA	4	2.25
ANO6	ENSSSCG00000000804	2	NA	NA	2	2	NA	2	2	NA	3	NA	2	3.5	4	9	2
ANO8	ENSSSCG00000039330	NA	NA	NA	NA	NA	2	2	NA	NA	NA	NA	NA	NA	NA	2	2
ANO9	ENSSSCG00000024569	NA	NA	NA	3	3	NA	NA	NA	NA	NA	NA	NA	2.5	NA	3	3
ANP32A	ENSSSCG00000004963	4	5	2	4	4	5	4	5	4	5	3	5	4	5	14	4
ANP32B	ENSSSCG00000062892	NA	4	NA	3.5	3	3	4	5	3	5	1	5	4	5	12	4
ANP32E	ENSSSCG00000035209	NA	NA	NA	1	1	5	2	NA	1	5	1	5	4	5	10	3
ANPEP	ENSSSCG00000001849	3	4	NA	4.5	5	4	2	5	5	2	2	3	5	3	13	4
ANTXR1	ENSSSCG00000008340	NA	NA	NA	NA	NA	1	2	NA	NA	NA	NA	NA	NA	NA	2	1.5
ANTXR2	ENSSSCG00000009256	NA	NA	NA	1.5	NA	NA	3	NA	NA	NA	NA	NA	NA	NA	2	2.25
ANXA1	ENSSSCG00000005267	5	5	NA	5	5	5	4	5	4	5	4	5	5	5	13	5
ANXA11	ENSSSCG00000010331	4	3	4	5	5	4	4	5	4	5	3	5	5	5	14	4.5
ANXA13	ENSSSCG00000005979	NA	NA	NA	3	4	NA	NA	NA	NA	3	NA	NA	5	NA	4	3.5
ANXA2	ENSSSCG00000004578	5	5	NA	5	5	5	5	5	5	5	5	5	5	5	13	5
ANXA5	ENSSSCG00000009097	5	5	4	5	5	5	5	5	5	5	4	5	4	5	14	5
ANXA6	ENSSSCG00000017089	5	5	5	5	5	5	5	4	5	4	5	5	5	5	14	5
ANXA7	ENSSSCG00000010299	4	4	4	5	5	4	4	4	3	5	4	5	5	5	14	4
ANXA8	ENSSSCG00000010370	3	NA	NA	NA	NA	NA	2.5	NA	NA	NA	NA	NA	NA	NA	2	2.75
AOC1	ENSSSCG00000016442	NA	NA	NA	3	3	NA	NA	5	NA	NA	NA	NA	4	NA	4	3.5
AOX1	ENSSSCG00000029606	3	5	NA	NA	NA	NA	2	4	5	2	NA	NA	NA	2	7	3
AP1B1	ENSSSCG00000009978	3	4	4	3.5	4	3	2	4	4	4	2	4	2	4	14	4
AP1G1	ENSSSCG00000002740	2	3	5	4	4	1	2	4	2	4	1	4	1	4	14	3.5
AP1G2	ENSSSCG00000002015	NA	2	NA	NA	NA	NA	NA	NA	NA	NA	NA	NA	NA	2	2	2
AP1M1	ENSSSCG00000013856	1	NA	4	NA	1	3	2	2	2	2	NA	4	1	4	11	2
AP1M2	ENSSSCG00000025838	NA	NA	NA	3.5	4	NA	NA	NA	NA	NA	NA	NA	2.5	NA	3	3.5
AP1S1	ENSSSCG00000021145	NA	3	4	NA	1	1	2.5	4	3	3	NA	4	NA	4	10	3
AP1S2	ENSSSCG00000036074	NA	NA	4	NA	NA	NA	2	NA	NA	3	NA	4	NA	3	5	3
AP2A1	ENSSSCG00000003199	2	4	5	5	5	4	3	4	3	2	2	3	4	4	14	4
AP2A2	ENSSSCG00000012836	NA	NA	NA	NA	NA	NA	3	NA	NA	NA	NA	NA	NA	NA	1	3
AP2B1	ENSSSCG00000017712	2	4	5	5	5	4	4	5	3	4	1	5	4	5	14	4
AP2M1	ENSSSCG00000024437	2	3	5	5	5	5	3	4	3	NA	1	4	4	5	13	4
AP2S1	ENSSSCG00000003106	1	4	4	3.5	3.5	1.5	2.5	NA	3	NA	1	4	1	3	12	3
AP3B1	ENSSSCG00000014101	1.5	NA	2	3	4	NA	2	4	1	2	1	4	2	3	12	2
AP3B2	ENSSSCG00000001807	NA	NA	4	NA	NA	3	2	2	NA	2	NA	2	NA	2	7	2
AP3D1	ENSSSCG00000040157	1	NA	4	2.5	3	3	2	2	1.5	2	NA	3	2	2	12	2
AP3M1	ENSSSCG00000010314	NA	NA	4	4	4	1	4	NA	NA	3	NA	4	4	3	9	4
AP3M2	ENSSSCG00000007033	NA	NA	4	NA	NA	2	NA	NA	NA	NA	NA	NA	NA	NA	2	3
AP3S2	ENSSSCG00000030174	NA	NA	NA	NA	NA	1	3	4	NA	NA	NA	2	NA	4	5	3
AP4E1	ENSSSCG00000004634	NA	NA	NA	NA	NA	NA	3	NA	NA	NA	NA	NA	NA	NA	1	3
AP4M1	ENSSSCG00000034288	NA	NA	NA	NA	NA	NA	1.5	NA	NA	NA	NA	NA	NA	NA	1	1.5
AP4S1	ENSSSCG00000001972	NA	NA	NA	NA	NA	NA	3	NA	NA	NA	NA	NA	NA	NA	1	3
AP5B1	ENSSSCG00000012978	NA	NA	NA	2	2	NA	NA	NA	NA	NA	NA	NA	1	NA	3	2
APAF1	ENSSSCG00000000884	NA	2	NA	1	1	NA	2	NA	NA	NA	NA	3	2	2	7	2
APBB1	ENSSSCG00000014628	NA	NA	NA	NA	NA	NA	2	NA	NA	NA	NA	NA	NA	NA	1	2
APBB1IP	ENSSSCG00000030156	NA	NA	NA	NA	NA	NA	2	NA	NA	NA	NA	5	2	5	4	3.5
APBB2	ENSSSCG00000022168	NA	NA	NA	NA	NA	NA	2	NA	NA	NA	NA	NA	NA	NA	1	2
APCS	ENSSSCG00000037268	NA	NA	NA	NA	1	NA	3	NA	1	NA	NA	NA	NA	NA	3	1
APEH	ENSSSCG00000011385	3	4	4	2	2.5	3	3	4	3	2	2	4	2	4	14	3
APEX1	ENSSSCG00000040060	3	4	NA	1.5	3	5	3	4	3	5	1.5	5	2.5	5	13	3
APIP	ENSSSCG00000013299	1	NA	NA	NA	NA	NA	2	3	3	4	1	2	NA	3	8	2.5
APLF	ENSSSCG00000008346	NA	NA	NA	NA	NA	NA	2	NA	NA	NA	NA	NA	NA	NA	1	2
APLP1	ENSSSCG00000002916	NA	NA	3	NA	NA	1	NA	NA	NA	NA	NA	NA	NA	NA	2	2
APLP2	ENSSSCG00000015244	NA	NA	2	1.5	2	4	1.5	2	NA	2	NA	NA	NA	NA	7	2
APMAP	ENSSSCG00000036286	5	4	5	4	5	5	3	4	4	5	2	5	4	4	14	4
APOA1	ENSSSCG00000030921	5	5	5	5	5	5	5	5	5	5	5	5	5	5	14	5
APOA2	ENSSSCG00000006355	5	NA	NA	2	3.5	NA	4	NA	4	NA	1	NA	2.5	NA	7	3.5
APOA4	ENSSSCG00000040689	2	NA	3	1.5	1	1.5	2	2	3	4	2.5	NA	NA	NA	10	2
APOB	ENSSSCG00000008595	2	5	4	3	1	1	3	4	4	4	1	2	2	4	14	3
APOBEC2	ENSSSCG00000042447	NA	NA	NA	NA	NA	NA	5	NA	NA	NA	5	NA	NA	NA	2	5
APOBR	ENSSSCG00000033623	NA	NA	NA	NA	NA	NA	2	NA	NA	NA	NA	2	NA	2	3	2
APOC3	ENSSSCG00000015069	4.5	4	NA	1	1	3	3.5	4	5	4	3	NA	1.5	NA	11	3.5
APOD	ENSSSCG00000011831	2	NA	NA	NA	NA	NA	2	NA	NA	NA	NA	NA	NA	3	3	2
APOE	ENSSSCG00000003088	5	4	3	1.5	1.5	3	2.5	NA	5	2	NA	2	2	2	12	2.25
APOH	ENSSSCG00000040910	4.5	4	NA	5	5	4	4	5	4	2	3	4	5	5	13	4
APOM	ENSSSCG00000001411	NA	3	NA	NA	NA	NA	3	3	3	NA	NA	NA	NA	NA	4	3
ApoN	ENSSSCG00000000398	4	NA	NA	NA	NA	NA	3	4	4	NA	NA	2	NA	NA	5	4
APPL1	ENSSSCG00000032357	2	2	4	1.5	1.5	4	3	4	1.5	4	1	4	NA	4	13	3
APPL2	ENSSSCG00000000841	NA	NA	NA	2.5	3.5	3	1	NA	NA	3	NA	NA	1	NA	6	2.75
APRT	ENSSSCG00000002650	2	4	4	1	1	2	3	5	3	3	1	4	2	4	14	3
AQP1	ENSSSCG00000033190	NA	NA	NA	NA	2	NA	4	5	NA	NA	2	NA	4	NA	5	4
AQP8	ENSSSCG00000031865	NA	NA	NA	5	1	NA	NA	NA	NA	NA	NA	NA	4	NA	3	4
AQR	ENSSSCG00000004802	NA	NA	NA	1.5	1.5	2	2	2	NA	NA	NA	2	1	NA	7	2
ARAF	ENSSSCG00000012275	NA	NA	NA	2	2	NA	2	NA	NA	NA	NA	NA	1.5	NA	4	2
ARAP1	ENSSSCG00000014817	NA	NA	2	1	1	NA	2	2	NA	2	2	3	NA	3	9	2
ARAP3	ENSSSCG00000014391	NA	NA	NA	NA	NA	NA	2	NA	NA	NA	NA	NA	NA	NA	1	2
ARCN1	ENSSSCG00000030053	3	4	3	4	4	3	3	4	4	5	1.5	5	3	4	14	4
ARF1	ENSSSCG00000013992	NA	2	NA	1.5	1	NA	3	NA	3	2	3	3	1	2	10	2
ARF2	ENSSSCG00000031893	NA	NA	NA	NA	1	NA	3	NA	NA	NA	NA	3	1	2	5	2
ARF3	ENSSSCG00000051954	NA	NA	NA	NA	NA	NA	4	NA	NA	NA	3	NA	NA	NA	2	3.5
ARF4	ENSSSCG00000031791	5	4	5	5	5	1	3	5	4	5	4	5	5	5	14	5
ARF5	ENSSSCG00000016593	1	3	5	3	3	1	2	4	2	4	1	4	3	3	14	3
ARF6	ENSSSCG00000005012	NA	4	4	5	5	NA	3	5	4.5	5	NA	5	5	5	11	5
ARFGAP1	ENSSSCG00000032235	NA	NA	NA	NA	NA	3	3	NA	NA	NA	NA	NA	NA	NA	2	3
ARFGAP2	ENSSSCG00000013245	NA	2	NA	1	NA	1	1.5	2	2	NA	1	NA	NA	NA	7	1.5
ARFGAP3	ENSSSCG00000000037	NA	2	NA	2	1.5	NA	4	2	2	NA	NA	3	1	2	9	2
ARFGEF1	ENSSSCG00000006201	NA	NA	2	1.5	2	2	2	2	NA	NA	NA	2	1	2	9	2
ARFGEF2	ENSSSCG00000007460	NA	NA	2	NA	NA	1	2	2	NA	NA	NA	2	NA	2	6	2
ARFGEF3	ENSSSCG00000022968	NA	NA	2	NA	NA	NA	2	NA	NA	NA	NA	NA	NA	NA	2	2
ARFIP1	ENSSSCG00000009010	1	NA	NA	1	2.5	NA	1	2	2	4	NA	4	1.5	NA	9	2
ARFRP1	ENSSSCG00000035304	NA	NA	NA	1	1	NA	NA	NA	NA	NA	NA	NA	NA	NA	2	1
ARG1	ENSSSCG00000004195	NA	5	NA	NA	NA	NA	3.5	NA	5	3	NA	NA	NA	2	5	3.5
ARG2	ENSSSCG00000002294	NA	NA	NA	NA	NA	NA	1.5	NA	NA	NA	1	NA	NA	NA	2	1.25
ARGLU1	ENSSSCG00000009536	NA	3	NA	3	3	1	4	NA	NA	NA	NA	4	3	NA	7	3
ARHGAP1	ENSSSCG00000013256	4	3	5	2	3.5	3	3	4	4	5	1	4	1.5	5	14	3.75
ARHGAP12	ENSSSCG00000011026	NA	NA	NA	NA	1.5	NA	1.5	NA	NA	NA	NA	NA	NA	NA	2	1.5
ARHGAP15	ENSSSCG00000015671	NA	NA	NA	NA	NA	NA	NA	NA	NA	NA	NA	4	NA	NA	1	4
ARHGAP17	ENSSSCG00000031488	NA	NA	NA	2	2	NA	2	NA	NA	2	NA	4	2	4	7	2
ARHGAP18	ENSSSCG00000004205	NA	NA	NA	1.5	1.5	NA	2	2	NA	NA	NA	3	NA	3	6	2
ARHGAP21	ENSSSCG00000011074	NA	NA	NA	NA	NA	NA	1.5	NA	NA	NA	NA	NA	NA	NA	1	1.5
ARHGAP24	ENSSSCG00000009229	NA	NA	NA	NA	NA	NA	1.5	NA	NA	NA	NA	NA	NA	NA	1	1.5
ARHGAP25	ENSSSCG00000008344	NA	NA	NA	NA	NA	NA	3	2	NA	3	NA	3	NA	5	5	3
ARHGAP26	ENSSSCG00000014399	NA	NA	3	NA	NA	1	1.5	NA	NA	NA	NA	NA	NA	NA	3	1.5
ARHGAP27	ENSSSCG00000017328	NA	NA	NA	2	2.5	NA	2	NA	NA	NA	NA	3	2	2	6	2
ARHGAP29	ENSSSCG00000006889	NA	NA	NA	NA	NA	NA	2	NA	NA	NA	NA	NA	NA	NA	1	2
ARHGAP30	ENSSSCG00000006372	NA	NA	NA	NA	NA	NA	NA	NA	NA	NA	NA	2	NA	2	2	2
ARHGAP35	ENSSSCG00000003107	NA	NA	2	1	1.5	NA	3	NA	NA	NA	NA	NA	NA	NA	4	1.75
ARHGAP4	ENSSSCG00000012790	NA	NA	NA	2	2	NA	2	NA	NA	2	NA	4	1	4	7	2
ARHGAP44	ENSSSCG00000018019	NA	NA	NA	NA	NA	NA	2	NA	NA	NA	NA	NA	NA	NA	1	2
ARHGAP45	ENSSSCG00000027565	NA	2	NA	2	1.5	NA	2	NA	2	2	NA	5	1	4	9	2
ARHGAP5	ENSSSCG00000001966	NA	NA	2	NA	NA	NA	2	NA	NA	NA	NA	NA	NA	2	3	2
ARHGAP6	ENSSSCG00000012112	NA	NA	NA	NA	NA	NA	2	NA	NA	NA	NA	NA	NA	NA	1	2
ARHGDIA	ENSSSCG00000034058	5	5	5	4	4.5	5	5	5	5	5	4	5	4	5	14	5
ARHGDIB	ENSSSCG00000033337	4	3	NA	3	3.5	NA	4	3	4	5	2	5	4	5	12	4
ARHGEF1	ENSSSCG00000003040	NA	4	NA	1.5	1	NA	3.5	2	NA	2	NA	5	1.5	3	9	2
ARHGEF10L	ENSSSCG00000003486	NA	NA	NA	NA	NA	NA	2	NA	NA	NA	NA	NA	NA	NA	1	2
ARHGEF11	ENSSSCG00000006461	NA	NA	NA	NA	NA	NA	2	NA	NA	NA	NA	NA	NA	NA	1	2
ARHGEF12	ENSSSCG00000015129	NA	NA	NA	NA	NA	2	3	NA	NA	NA	NA	NA	NA	NA	2	2.5
ARHGEF15	ENSSSCG00000028048	NA	NA	NA	NA	NA	NA	2	NA	NA	NA	NA	NA	NA	NA	1	2
ARHGEF16	ENSSSCG00000024223	NA	NA	NA	1.5	1.5	NA	NA	NA	NA	NA	NA	NA	1.5	NA	3	1.5
ARHGEF17	ENSSSCG00000014822	NA	NA	NA	NA	NA	NA	2.5	NA	NA	NA	NA	NA	NA	NA	1	2.5
ARHGEF18	ENSSSCG00000013568	NA	NA	NA	NA	NA	NA	2	NA	NA	NA	NA	NA	NA	NA	1	2
ARHGEF2	ENSSSCG00000006502	NA	NA	3	1.5	1.5	NA	1.5	3	NA	2	2	4	1	3	10	2
ARHGEF38	ENSSSCG00000021764	NA	NA	NA	NA	1	NA	NA	NA	NA	NA	NA	NA	NA	NA	1	1
ARHGEF4	ENSSSCG00000035828	NA	NA	NA	NA	NA	NA	5	NA	NA	NA	NA	NA	NA	NA	1	5
ARHGEF5	ENSSSCG00000022525	NA	NA	NA	2	1	NA	NA	NA	NA	NA	NA	NA	1	NA	3	1
ARHGEF6	ENSSSCG00000030460	NA	NA	2	NA	NA	NA	2.5	NA	NA	NA	NA	3	NA	2	4	2.25
ARHGEF7	ENSSSCG00000009551	NA	NA	2	NA	1	1	2	2	NA	2	NA	2	NA	2	8	2
ARHGEF9	ENSSSCG00000012362	NA	NA	NA	NA	NA	1	NA	NA	NA	NA	NA	NA	NA	NA	1	1
ARID1A	ENSSSCG00000003559	NA	NA	NA	NA	NA	2	2	2	NA	NA	NA	2	NA	NA	4	2
ARID1B	ENSSSCG00000004064	NA	NA	NA	NA	NA	NA	2	NA	NA	NA	NA	NA	NA	NA	1	2
ARID2	ENSSSCG00000030685	NA	NA	NA	NA	NA	1	2	NA	NA	NA	NA	NA	NA	NA	2	1.5
ARID4A	ENSSSCG00000005073	NA	NA	NA	NA	NA	NA	1.5	NA	NA	NA	NA	NA	NA	NA	1	1.5
ARID4B	ENSSSCG00000060488	NA	NA	NA	NA	NA	NA	2	NA	NA	NA	NA	NA	NA	NA	1	2
ARIH1	ENSSSCG00000054126	NA	NA	3	NA	NA	NA	2	2	2	NA	2	2	NA	3	7	2
ARIH2	ENSSSCG00000011367	NA	NA	NA	NA	NA	NA	3	NA	1.5	NA	NA	2	NA	NA	3	2
ARL1	ENSSSCG00000000870	2	NA	3	5	5	NA	2	4	3	4	1	4	5	4	12	4
ARL15	ENSSSCG00000016894	NA	NA	NA	1	NA	1	3	NA	NA	NA	NA	NA	3	NA	4	2
ARL2	ENSSSCG00000034387	1	NA	4	1	4	NA	3	3	3	3	NA	4	3	3	11	3
ARL3	ENSSSCG00000031782	2	4	5	NA	2	5	1	4	3	3	1.5	3	1	NA	12	3
ARL5A	ENSSSCG00000031541	NA	NA	3	NA	NA	NA	NA	NA	NA	2	NA	4	NA	2	4	2.5
ARL6	ENSSSCG00000027278	NA	NA	NA	NA	NA	NA	3	NA	NA	NA	NA	NA	NA	NA	1	3
ARL6IP4	ENSSSCG00000009782	NA	NA	NA	NA	NA	NA	3	NA	NA	NA	NA	NA	NA	NA	1	3
ARL6IP5	ENSSSCG00000033154	4	3	5	3	4	5	5	5	2.5	5	4	5	1	4	14	4
ARL6IP6	ENSSSCG00000015868	NA	NA	NA	NA	NA	NA	1.5	NA	NA	NA	NA	NA	NA	NA	1	1.5
ARL8A	ENSSSCG00000036967	4	3	5	3.5	4.5	4	3	5	1	5	2	5	4	5	14	4
ARL8B	ENSSSCG00000011535	NA	3	5	5	5	4	3	NA	3	5	1	5	5	5	12	5
ARMC1	ENSSSCG00000006220	NA	NA	NA	NA	NA	3	2	NA	1	NA	NA	3	NA	NA	4	2.5
ARMC2	ENSSSCG00000004388	NA	NA	NA	NA	NA	NA	2	NA	NA	NA	NA	NA	NA	NA	1	2
ARMC6	ENSSSCG00000049430	NA	NA	NA	2	1.5	3	3	NA	NA	NA	NA	3	1	2	7	2
ARMC8	ENSSSCG00000036610	NA	NA	NA	2	2	NA	2	NA	NA	NA	NA	NA	1	NA	4	2
ARMCX3	ENSSSCG00000040281	NA	NA	NA	3.5	1.5	1	2.5	NA	NA	NA	1	NA	NA	NA	5	1.5
ARMH3	ENSSSCG00000010571	NA	NA	NA	1	1.5	NA	2	NA	NA	NA	NA	NA	1	NA	4	1.25
ARMT1	ENSSSCG00000004088	NA	NA	4	NA	NA	1	3	NA	NA	2	NA	4	NA	3	6	3
ARNT	ENSSSCG00000006646	NA	NA	NA	NA	NA	NA	2	NA	NA	NA	NA	NA	NA	NA	1	2
ARPC1A	ENSSSCG00000007609	2.5	NA	NA	4	4	4	3	3	3	4	1.5	4	4	3	12	3.5
ARPC1B	ENSSSCG00000007625	3	3	NA	5	5	2	2	NA	4	5	1	5	5	5	12	4.5
ARPC2	ENSSSCG00000016185	4	4	3	5	5	2	4	4	4	5	2	5	5	5	14	4
ARPC3	ENSSSCG00000009821	4	5	5	5	5	4	4	5	4	5	1.5	5	5	5	14	5
ARPC5L	ENSSSCG00000005596	NA	2	4	4	4	4	2	3	2	3	NA	4	4	4	12	4
ARPP19	ENSSSCG00000053937	NA	NA	NA	NA	NA	NA	2	NA	NA	NA	1	3	NA	NA	3	2
ARR3	ENSSSCG00000012379	NA	NA	NA	NA	NA	5	NA	NA	NA	NA	NA	NA	NA	NA	1	5
ARRB1	ENSSSCG00000014852	NA	NA	NA	NA	NA	NA	1	NA	NA	NA	NA	NA	NA	NA	1	1
ARRB2	ENSSSCG00000017918	NA	NA	NA	NA	NA	NA	3	NA	NA	NA	NA	NA	NA	NA	1	3
ARRDC1	ENSSSCG00000039824	NA	NA	NA	NA	NA	NA	2	NA	NA	NA	NA	NA	NA	NA	1	2
ARSA	ENSSSCG00000032428	NA	2	NA	NA	NA	3	4	NA	1	3	NA	2	NA	4	7	3
ARSB	ENSSSCG00000038535	NA	NA	NA	NA	NA	NA	2	4	NA	NA	NA	NA	NA	2	3	2
ARSD	ENSSSCG00000058492	NA	3	NA	NA	NA	NA	2	3	3	NA	NA	NA	1	NA	5	3
ARSL	ENSSSCG00000022129	NA	NA	2	NA	NA	NA	NA	NA	NA	NA	NA	NA	NA	NA	1	2
ART3	ENSSSCG00000008976	NA	NA	NA	NA	NA	NA	3	NA	NA	NA	2	NA	NA	NA	2	2.5
ART4	ENSSSCG00000000607	1	NA	NA	1	2	NA	2.5	NA	NA	NA	NA	NA	NA	4	5	2
ARVCF	ENSSSCG00000010133	1	NA	NA	NA	NA	4	2	3	NA	NA	NA	NA	NA	NA	4	2.5
AS3MT	ENSSSCG00000010592	NA	4	NA	NA	NA	NA	1.5	3	4	NA	NA	NA	NA	NA	4	3.5
ASAH1	ENSSSCG00000006995	2.5	3	NA	3	3	3	2	4	2.5	5	NA	4	2	5	12	3
ASAP1	ENSSSCG00000028759	NA	NA	3	NA	NA	1	2	NA	NA	2	NA	3	NA	2	6	2
ASAP2	ENSSSCG00000008642	NA	NA	NA	NA	NA	NA	2.5	NA	NA	NA	NA	NA	NA	NA	1	2.5
ASB11	ENSSSCG00000012133	NA	NA	NA	NA	NA	NA	3	NA	NA	NA	NA	NA	NA	NA	1	3
ASB13	ENSSSCG00000011145	NA	NA	NA	NA	NA	NA	2	NA	NA	NA	NA	NA	NA	NA	1	2
ASB14	ENSSSCG00000035320	NA	NA	NA	NA	NA	NA	1.5	NA	NA	NA	NA	NA	NA	NA	1	1.5
ASB15	ENSSSCG00000016606	NA	NA	NA	NA	NA	NA	2	NA	NA	NA	NA	NA	NA	NA	1	2
ASB16	ENSSSCG00000039673	NA	NA	NA	NA	NA	NA	1	NA	NA	NA	NA	NA	NA	NA	1	1
ASB18	ENSSSCG00000016318	NA	NA	NA	NA	NA	NA	1.5	NA	NA	NA	NA	NA	NA	NA	1	1.5
ASB2	ENSSSCG00000002467	NA	NA	NA	NA	NA	NA	2.5	NA	NA	NA	NA	NA	NA	NA	1	2.5
ASC	ENSSSCG00000040811	NA	NA	NA	3	2	NA	4	NA	NA	2	NA	NA	5	4	6	3.5
ASCC2	ENSSSCG00000025186	NA	NA	NA	NA	NA	NA	2	NA	NA	NA	NA	NA	NA	NA	1	2
ASCC3	ENSSSCG00000004358	NA	NA	3	1.5	2	2	2	NA	NA	NA	NA	2	2	NA	7	2
ASF1A	ENSSSCG00000004247	NA	NA	NA	NA	NA	NA	NA	NA	NA	NA	NA	3	NA	NA	1	3
ASF1B	ENSSSCG00000013772	NA	NA	NA	NA	NA	NA	NA	NA	NA	NA	NA	4	NA	NA	1	4
ASGR1	ENSSSCG00000024926	NA	4	NA	NA	NA	NA	NA	NA	5	NA	NA	NA	NA	NA	2	4.5
ASGR2	ENSSSCG00000017932	NA	3	NA	NA	NA	NA	NA	NA	4	NA	NA	NA	NA	NA	2	3.5
ASIC1	ENSSSCG00000000216	NA	NA	NA	NA	NA	1	NA	NA	NA	NA	NA	NA	NA	NA	1	1
ASL	ENSSSCG00000007738	2	5	4	NA	NA	2	2	5	5	NA	NA	NA	NA	4	8	4
ASMTL	ENSSSCG00000037174	NA	3	NA	NA	NA	NA	2	NA	3	NA	NA	NA	NA	NA	3	3
ASNS	ENSSSCG00000015340	NA	NA	3	1	1	NA	2.5	NA	NA	NA	1	5	NA	NA	6	1.75
ASPA	ENSSSCG00000017861	4	4	NA	NA	NA	NA	1.5	5	3	NA	NA	3	NA	4	7	4
ASPDH	ENSSSCG00000054855	NA	NA	NA	NA	NA	NA	NA	NA	2	NA	NA	NA	NA	NA	1	2
ASPH	ENSSSCG00000025087	5	3	NA	2.5	3.5	4	4	4	2	3	4	3	2	5	13	3.5
ASPN	ENSSSCG00000008072	5	NA	NA	NA	NA	NA	4	NA	2	4	4	2	NA	NA	6	4
ASPSCR1	ENSSSCG00000040727	NA	2	2	2	2.5	2	1	NA	3	NA	1	2	1	2	11	2
ASRGL1	ENSSSCG00000013065	4	4	5	2.5	3	3	3	5	3	4	1	4	3	4	14	3.5
ASS1	ENSSSCG00000005701	NA	5	3	2	3	NA	3	5	5	2	NA	2	4.5	3	11	3
ASTN1	ENSSSCG00000015513	NA	NA	3	NA	NA	2	NA	NA	NA	NA	NA	NA	NA	NA	2	2.5
ASTN2	ENSSSCG00000005502	NA	NA	2	NA	NA	NA	NA	NA	NA	NA	NA	NA	NA	NA	1	2
ASXL3	ENSSSCG00000003736	1	NA	NA	NA	NA	NA	NA	NA	NA	NA	NA	NA	NA	NA	1	1
ATAD1	ENSSSCG00000062685	NA	NA	NA	5	4.5	3	3.5	NA	2	2	1	2	5	NA	9	3
ATAD2B	ENSSSCG00000008591	NA	NA	NA	NA	NA	1	NA	NA	NA	NA	NA	NA	NA	NA	1	1
ATAD3A	ENSSSCG00000003343	NA	2	NA	5	5	4	2	2	2	NA	NA	2	5	2	10	2
ATAT1	ENSSSCG00000024604	NA	NA	NA	NA	NA	NA	2	NA	NA	NA	NA	NA	NA	NA	1	2
ATCAY	ENSSSCG00000026754	NA	NA	4	NA	NA	NA	NA	NA	NA	NA	NA	NA	NA	NA	1	4
ATE1	ENSSSCG00000010699	1	NA	NA	NA	NA	3	3	NA	NA	NA	1.5	2	NA	NA	5	2
ATF7	ENSSSCG00000000278	NA	NA	NA	NA	NA	NA	2	NA	NA	NA	NA	NA	NA	NA	1	2
ATG12	ENSSSCG00000033912	NA	NA	NA	NA	NA	NA	3	NA	NA	NA	NA	NA	NA	NA	1	3
ATG16L1	ENSSSCG00000016300	NA	NA	NA	NA	NA	NA	3	NA	NA	NA	NA	NA	NA	NA	1	3
ATG2B	ENSSSCG00000002502	NA	NA	NA	NA	NA	NA	2	NA	NA	NA	NA	NA	NA	NA	1	2
ATG3	ENSSSCG00000011930	2	NA	NA	NA	1	3	2	NA	2	4	NA	4	NA	4	8	2.5
ATG4B	ENSSSCG00000032919	NA	NA	NA	NA	NA	NA	2	NA	NA	NA	2	NA	NA	NA	2	2
ATG7	ENSSSCG00000011575	2	NA	3	NA	NA	NA	2	NA	NA	NA	NA	2	NA	3	5	2
ATIC	ENSSSCG00000016173	2.5	5	4	2	NA	2	3	NA	4	2	1	5	1	4	12	2.75
ATL1	ENSSSCG00000005020	NA	2	5	NA	NA	3	2	2	NA	2	3	3	NA	4	9	3
ATL2	ENSSSCG00000008487	2	NA	3	3	3	1.5	3	2	2	NA	2	2	1	2	12	2
ATL3	ENSSSCG00000013054	4	4	4	4	4	3.5	2.5	3	3	4	1.5	4	3	5	14	4
ATM	ENSSSCG00000025606	NA	2	2	NA	NA	NA	4	NA	NA	2	NA	2	NA	2	6	2
ATN1	ENSSSCG00000025117	NA	NA	NA	NA	NA	NA	1.5	NA	NA	NA	NA	NA	NA	NA	1	1.5
ATP11A	ENSSSCG00000037561	NA	NA	2	1.5	1	NA	1.5	2	NA	2	NA	NA	2	NA	7	2
ATP11B	ENSSSCG00000011772	NA	NA	NA	1	2	NA	1.5	NA	NA	NA	NA	NA	2	NA	4	1.75
ATP12A	ENSSSCG00000022638	NA	NA	4	5	5	2	3	4	NA	NA	2	2	5	3	10	3.5
ATP13A1	ENSSSCG00000013930	NA	NA	NA	1.5	2	2	2.5	NA	NA	NA	NA	2	2	NA	6	2
ATP13A3	ENSSSCG00000011825	NA	NA	NA	NA	NA	NA	2	NA	NA	NA	NA	NA	NA	NA	1	2
ATP1A3	ENSSSCG00000003045	NA	NA	5	NA	NA	5	2	NA	NA	2	NA	2	NA	NA	5	2
ATP1B1	ENSSSCG00000006296	3	3	5	5	5	5	5	5	4	NA	4	4	5	4	13	5
ATP1B2	ENSSSCG00000017951	NA	NA	5	NA	NA	5	2	NA	NA	NA	NA	NA	NA	NA	3	5
ATP1B4	ENSSSCG00000012606	NA	NA	NA	NA	NA	NA	1.5	NA	NA	NA	1.5	NA	NA	NA	2	1.5
ATP23	ENSSSCG00000000453	NA	NA	NA	NA	NA	2	1.5	NA	NA	NA	NA	NA	NA	NA	2	1.75
ATP2A1	ENSSSCG00000007805	1.5	NA	NA	NA	NA	1	5	NA	NA	NA	5	3	1	2	7	2
ATP2A2	ENSSSCG00000034386	2	3	5	5	5	5	5	4	3	4	5	5	5	5	14	5
ATP2A3	ENSSSCG00000017874	1	NA	NA	4.5	4.5	1	2	NA	NA	3	5	5	4	4	10	4
ATP2B1	ENSSSCG00000027898	NA	NA	5	4.5	4	5	3	3	NA	3	2	2	3	3	11	3
ATP2B2	ENSSSCG00000023084	NA	NA	5	NA	NA	4	2.5	2	NA	2	NA	2	NA	2	7	2
ATP2B3	ENSSSCG00000012769	NA	NA	4	NA	NA	3	2	NA	NA	NA	NA	NA	NA	NA	3	3
ATP2B4	ENSSSCG00000015273	NA	2	5	1.5	1.5	3	4	4	2	4	2	4	NA	4	12	3.5
ATP2C1	ENSSSCG00000011183	NA	NA	NA	1	1	3	1.5	NA	NA	NA	NA	NA	1.5	NA	5	1.5
ATP2C2	ENSSSCG00000002671	NA	NA	NA	NA	1.5	NA	NA	NA	NA	NA	NA	NA	NA	NA	1	1.5
ATP4A	ENSSSCG00000002902	NA	NA	NA	1	NA	1	1.5	NA	NA	NA	NA	NA	NA	NA	3	1
ATP4B	ENSSSCG00000009561	NA	NA	NA	NA	NA	NA	3	NA	NA	NA	NA	NA	NA	NA	1	3
ATP5F1A	ENSSSCG00000004499	5	5	5	5	5	5	5	5	5	5	5	5	5	5	14	5
ATP5F1B	ENSSSCG00000000405	5	5	5	5	5	5	5	5	5	5	5	5	5	5	14	5
ATP5F1C	ENSSSCG00000034086	4	4	4	5	5	5	5	5	5	5	5	5	5	5	14	5
ATP5F1D	ENSSSCG00000035532	5	5	NA	5	5	5	5	5	5	5	5	5	5	5	13	5
ATP5F1E	ENSSSCG00000060915	NA	NA	NA	5	5	4	5	5	NA	3	NA	2	5	NA	8	5
ATP5IF1	ENSSSCG00000027072	NA	4	2	2.5	1	3.5	4	5	4	5	NA	5	2	5	12	4
ATP5ME	ENSSSCG00000023903	5	5	NA	5	5	5	5	5	5	5	5	5	5	5	13	5
ATP5MF	ENSSSCG00000034019	5	4	4	5	5	5	5	5	5	5	5	5	5	5	14	5
ATP5MG	ENSSSCG00000052280	4.5	4	2	5	5	5	5	5	5	5	5	5	5	5	14	5
ATP5MK	ENSSSCG00000032165	4	NA	4	5	5	5	5	5	5	5	4	5	5	5	13	5
ATP5PB	ENSSSCG00000037772	4.5	4	5	5	5	5	5	5	5	5	5	5	5	5	14	5
ATP5PD	ENSSSCG00000032166	5	5	5	5	5	5	5	5	5	5	5	5	5	5	14	5
ATP5PF	ENSSSCG00000038399	5	4	NA	5	5	5	5	5	5	5	5	4	5	5	13	5
ATP5PO	ENSSSCG00000012042	4	5	5	5	5	5	5	5	5	5	5	5	5	5	14	5
ATP6AP1	ENSSSCG00000037310	NA	NA	NA	3	3	4	3	NA	NA	NA	NA	NA	1	NA	5	3
ATP6AP2	ENSSSCG00000012247	NA	NA	NA	3.5	3	3.5	3	NA	NA	NA	NA	NA	1.5	NA	5	3
ATP6V0A1	ENSSSCG00000017401	NA	NA	NA	3	3	5	2	3	NA	NA	NA	2	2	NA	7	3
ATP6V0D1	ENSSSCG00000002776	1	NA	NA	5	5	5	3	NA	2	NA	NA	3	4	NA	8	3.5
ATP6V0D2	ENSSSCG00000006138	NA	NA	NA	NA	NA	1.5	NA	NA	NA	NA	NA	NA	NA	NA	1	1.5
ATP6V1A	ENSSSCG00000011916	3	3	5	5	4.5	5	3	2	3	4	1	4	4	5	14	4
ATP6V1B1	ENSSSCG00000008314	NA	NA	NA	NA	NA	NA	NA	5	NA	NA	NA	NA	NA	NA	1	5
ATP6V1B2	ENSSSCG00000028694	2	3	5	5	4.5	5	3	5	2	2	NA	5	4	5	13	4.5
ATP6V1C2	ENSSSCG00000008634	NA	NA	NA	NA	NA	1	NA	NA	NA	NA	NA	NA	NA	NA	1	1
ATP6V1D	ENSSSCG00000033278	NA	NA	2	4	3	5	3	5	NA	3	NA	3	3	3	10	3
ATP6V1E2	ENSSSCG00000008441	NA	4	3	NA	NA	NA	3	5	NA	5	NA	5	NA	5	7	5
ATP6V1F	ENSSSCG00000016577	2	NA	NA	3	3	5	3	4	NA	NA	NA	4	2	3	9	3
ATP6V1G1	ENSSSCG00000053522	NA	4	NA	3	3.5	5	3	5	4	3	NA	5	3	5	11	4
ATP6V1G2	ENSSSCG00000001401	NA	NA	NA	NA	NA	5	NA	NA	NA	NA	NA	NA	NA	NA	1	5
ATP7A	ENSSSCG00000012437	NA	NA	NA	NA	NA	NA	2	NA	NA	NA	NA	NA	NA	NA	1	2
ATP7B	ENSSSCG00000033570	NA	NA	NA	1	NA	NA	NA	NA	NA	NA	NA	NA	NA	NA	1	1
ATP8A1	ENSSSCG00000008803	NA	NA	4	NA	2	NA	2	NA	NA	NA	NA	2	1.5	NA	5	2
ATP8A2	ENSSSCG00000035421	NA	NA	NA	NA	NA	1	NA	NA	NA	NA	NA	NA	NA	NA	1	1
ATP8B1	ENSSSCG00000004921	NA	NA	NA	4	4	NA	NA	NA	NA	NA	NA	NA	4	NA	3	4
ATP9A	ENSSSCG00000007478	NA	NA	NA	1	1.5	2	2	NA	NA	NA	NA	NA	1	NA	5	1.5
ATP9B	ENSSSCG00000004857	NA	NA	NA	NA	NA	NA	1.5	NA	NA	NA	NA	NA	NA	NA	1	1.5
ATPAF1	ENSSSCG00000038657	NA	NA	NA	NA	NA	NA	2	NA	NA	NA	NA	NA	NA	NA	1	2
ATPAF2	ENSSSCG00000028712	NA	NA	NA	NA	NA	NA	3	NA	NA	NA	NA	NA	NA	NA	1	3
ATR	ENSSSCG00000011679	NA	NA	NA	NA	NA	NA	2	NA	NA	NA	2	2	NA	NA	3	2
ATRN	ENSSSCG00000007153	NA	NA	2	NA	NA	1	NA	NA	NA	NA	NA	NA	NA	NA	2	1.5
ATRX	ENSSSCG00000012434	NA	NA	NA	1	NA	2	2	NA	NA	NA	NA	NA	1	NA	4	1.5
ATXN1	ENSSSCG00000001065	NA	NA	NA	NA	NA	NA	1.5	NA	NA	NA	NA	NA	NA	NA	1	1.5
ATXN10	ENSSSCG00000024864	1	NA	5	1.5	2	3	1.5	NA	NA	NA	1.5	3	1	3	10	1.75
ATXN1L	ENSSSCG00000038917	NA	NA	NA	NA	NA	NA	1.5	NA	NA	NA	NA	NA	NA	NA	1	1.5
ATXN2	ENSSSCG00000009834	NA	NA	NA	NA	NA	2	2	NA	NA	NA	1	NA	NA	NA	3	2
ATXN2L	ENSSSCG00000021845	NA	3	NA	NA	NA	1	1	NA	NA	NA	1	3	NA	2	6	1.5
ATXN3L	ENSSSCG00000002446	NA	NA	NA	NA	NA	NA	3	NA	NA	NA	NA	2	NA	NA	2	2.5
AUH	ENSSSCG00000009591	2	4	3	2	2.5	4	2	5	3	4	3	3	1	NA	13	3
AUP1	ENSSSCG00000008268	NA	NA	NA	4	4	4	3	NA	2	NA	NA	3	3.5	NA	7	3.5
AURKAIP1	ENSSSCG00000038474	NA	NA	NA	NA	NA	NA	3	NA	NA	NA	NA	NA	NA	NA	1	3
AVEN	ENSSSCG00000029474	NA	NA	NA	NA	NA	NA	3	NA	NA	NA	NA	NA	NA	NA	1	3
AVIL	ENSSSCG00000029571	NA	NA	NA	NA	NA	NA	2	NA	1.5	NA	NA	NA	NA	3	3	2
AXDND1	ENSSSCG00000015528	NA	NA	NA	NA	NA	NA	3	NA	NA	NA	4	NA	NA	NA	2	3.5
AXL	ENSSSCG00000038806	NA	NA	NA	NA	NA	NA	1.5	NA	NA	NA	NA	NA	NA	NA	1	1.5
AZGP1	ENSSSCG00000007642	2	NA	NA	NA	NA	NA	2.5	NA	1	NA	NA	NA	NA	NA	3	2
AZI2	ENSSSCG00000028258	NA	NA	NA	NA	NA	NA	2	NA	NA	NA	NA	NA	NA	NA	1	2
AZU1	ENSSSCG00000013415	NA	2	NA	3	2.5	NA	2	NA	2.5	5	NA	4	4	5	9	3
B3GALT5	ENSSSCG00000038056	NA	NA	NA	3.5	4	NA	NA	NA	NA	NA	NA	NA	1	NA	3	3.5
B3GALT6	ENSSSCG00000022151	NA	NA	NA	1.5	2	NA	NA	NA	NA	NA	NA	NA	NA	NA	2	1.75
B3GAT3	ENSSSCG00000020809	NA	NA	NA	2.5	2	3	2.5	NA	NA	NA	NA	NA	1	NA	5	2.5
B3GLCT	ENSSSCG00000009335	NA	NA	NA	NA	NA	2	1.5	NA	NA	NA	NA	NA	NA	NA	2	1.75
B3GNT3	ENSSSCG00000013886	NA	NA	NA	NA	3.5	NA	NA	NA	NA	NA	NA	NA	NA	NA	1	3.5
B3GNT6	ENSSSCG00000014874	NA	NA	NA	3	3.5	NA	NA	NA	NA	NA	NA	NA	NA	NA	2	3.25
B3GNT7	ENSSSCG00000033015	NA	NA	NA	1	1.5	NA	NA	NA	NA	NA	NA	NA	NA	NA	2	1.25
B3GNT8	ENSSSCG00000032536	NA	NA	NA	2.5	3	NA	NA	NA	NA	NA	NA	NA	NA	NA	2	2.75
B4GALNT3	ENSSSCG00000033412	NA	NA	NA	1	1	NA	NA	NA	NA	NA	NA	NA	NA	NA	2	1
B4GALT1	ENSSSCG00000035454	NA	NA	NA	2	2.5	NA	NA	NA	NA	NA	NA	NA	NA	NA	2	2.25
B4GALT3	ENSSSCG00000006360	NA	NA	NA	1.5	2.5	NA	NA	NA	NA	NA	NA	NA	1	NA	3	1.5
B4GALT4	ENSSSCG00000011903	NA	NA	NA	2	3.5	NA	NA	NA	NA	NA	NA	NA	NA	NA	2	2.75
B4GAT1	ENSSSCG00000012940	NA	NA	NA	NA	NA	3	2	NA	NA	NA	NA	NA	NA	NA	2	2.5
BABAM1	ENSSSCG00000031073	NA	4	NA	NA	NA	NA	3	NA	NA	NA	NA	4	NA	NA	3	4
BABAM2	ENSSSCG00000026465	NA	2	NA	NA	NA	1.5	1	3	NA	3	NA	3	NA	3	7	3
BAD	ENSSSCG00000013033	NA	NA	NA	NA	NA	NA	2	NA	NA	NA	NA	NA	NA	NA	1	2
BAG1	ENSSSCG00000010996	NA	NA	NA	NA	2	1	1.5	NA	1	NA	NA	NA	NA	NA	4	1.25
BAG2	ENSSSCG00000033526	NA	NA	NA	NA	NA	3	3	NA	NA	NA	3	2	NA	NA	4	3
BAG3	ENSSSCG00000010686	1	2	NA	NA	NA	NA	4	NA	3	NA	4	NA	NA	NA	5	3
BAG6	ENSSSCG00000001410	1	NA	3	2.5	2.5	3	2	3	1	NA	1	3	2	NA	11	2.5
BAIAP2	ENSSSCG00000017142	NA	2	3	NA	NA	1	4	3	2	2	NA	2	NA	NA	8	2
BAIAP2L1	ENSSSCG00000007602	NA	NA	NA	3.5	3.5	NA	NA	NA	NA	NA	NA	NA	1	NA	3	3.5
BAIAP2L2	ENSSSCG00000000111	NA	NA	NA	2.5	2	NA	NA	NA	NA	NA	NA	NA	1.5	NA	3	2
BAK1	ENSSSCG00000001516	NA	NA	NA	5	4.5	NA	1	2	NA	3	NA	3	4	3	8	3
BANF1	ENSSSCG00000012961	3.5	NA	NA	5	5	5	3	NA	4	NA	4	NA	4	NA	8	4
BANK1	ENSSSCG00000022361	NA	NA	NA	NA	NA	NA	2	NA	NA	NA	NA	NA	NA	NA	1	2
BANP	ENSSSCG00000020678	NA	NA	NA	NA	NA	NA	2	NA	NA	NA	NA	NA	NA	NA	1	2
BASP1	ENSSSCG00000039222	4	2	5	NA	NA	5	1	3	4	3	1	4	NA	5	11	4
BAX	ENSSSCG00000061946	NA	3	3	1.5	1	NA	3	3	3	3	NA	4	1	4	11	3
BAZ1A	ENSSSCG00000001958	NA	NA	NA	1	1.5	NA	NA	NA	NA	NA	NA	NA	NA	NA	2	1.25
BAZ1B	ENSSSCG00000027342	NA	NA	NA	1.5	1	3	2	NA	NA	NA	NA	NA	1.5	NA	5	1.5
BAZ2A	ENSSSCG00000000403	NA	NA	NA	1	NA	NA	NA	NA	NA	NA	NA	NA	NA	NA	1	1
BBOX1	ENSSSCG00000013337	NA	4	NA	NA	NA	NA	NA	5	4	NA	NA	NA	NA	NA	3	4
BBS2	ENSSSCG00000025417	NA	NA	NA	NA	NA	2	NA	NA	NA	NA	NA	NA	NA	NA	1	2
BBX	ENSSSCG00000011943	NA	NA	NA	NA	NA	1	NA	NA	NA	NA	NA	NA	NA	NA	1	1
BCAM	ENSSSCG00000020657	5	2	3	NA	NA	3	4	3	NA	4	2	2	NA	3	10	3
BCAN	ENSSSCG00000006477	NA	NA	5	NA	NA	NA	NA	NA	NA	NA	NA	NA	NA	NA	1	5
BCAP29	ENSSSCG00000022869	NA	2	NA	NA	NA	4	4	NA	2.5	4	NA	3	NA	3	7	3
BCAP31	ENSSSCG00000012772	5	5	3	5	5	5	4	5	4	5	3	5	5	5	14	5
BCAS1	ENSSSCG00000007485	1	NA	4	NA	1	NA	NA	NA	NA	NA	NA	NA	NA	NA	3	1
BCAS3	ENSSSCG00000017676	NA	2	3	NA	NA	NA	2	NA	NA	NA	NA	NA	NA	NA	3	2
BCAT1	ENSSSCG00000029163	NA	NA	NA	NA	NA	4	NA	NA	NA	NA	1	NA	NA	NA	2	2.5
BCAT2	ENSSSCG00000003139	3	5	NA	1.5	1.5	1	4	5	5	5	3	4	NA	4	12	4
BCCIP	ENSSSCG00000010743	NA	NA	NA	2	1.5	1	4	NA	NA	2	NA	4	1	3	8	2
BCKDHB	ENSSSCG00000004465	2	NA	NA	1.5	2	4	3	NA	3	NA	1	NA	1	NA	8	2
BCKDK	ENSSSCG00000007763	NA	NA	NA	1	1	3	3	NA	2	NA	NA	NA	NA	NA	5	2
BCL10	ENSSSCG00000025691	NA	NA	NA	NA	NA	NA	2.5	NA	NA	NA	NA	NA	NA	NA	1	2.5
BCL2L1	ENSSSCG00000035357	NA	NA	NA	NA	NA	NA	2	NA	NA	NA	NA	4	1	NA	3	2
BCL2L13	ENSSSCG00000040373	2.5	3	NA	2	3	4	4	3	3	3	2	3	2	2	13	3
BCL2L15	ENSSSCG00000038970	NA	NA	NA	3.5	3	NA	NA	NA	NA	NA	NA	NA	4	NA	3	3.5
BCL7C	ENSSSCG00000007776	NA	NA	NA	NA	NA	NA	3	NA	NA	NA	NA	NA	NA	NA	1	3
BCL9L	ENSSSCG00000015099	NA	NA	NA	NA	NA	NA	2	NA	NA	NA	NA	NA	NA	NA	1	2
BCLAF1	ENSSSCG00000004163	NA	NA	NA	1.5	2	4	2	NA	2	NA	1	3	1	NA	8	2
BCO1	ENSSSCG00000036572	NA	2	NA	NA	NA	NA	NA	NA	2	NA	NA	NA	NA	NA	2	2
BCR	ENSSSCG00000010052	NA	NA	NA	1	1	1	NA	NA	NA	NA	NA	NA	2	NA	4	1
BCS1L	ENSSSCG00000035775	NA	NA	3	2	2	2	2	2	NA	NA	NA	NA	2.5	2	8	2
BDH1	ENSSSCG00000024109	NA	5	NA	5	5	1	5	5	5	5	1	4	4	2	12	5
BDH2	ENSSSCG00000022282	5	5	4	NA	NA	2	4	5	5	5	3	5	1	5	12	5
BDP1	ENSSSCG00000016968	NA	NA	NA	NA	NA	NA	NA	NA	NA	NA	1	NA	NA	NA	1	1
BECN1	ENSSSCG00000017386	NA	NA	NA	1	1	1	2	NA	NA	NA	NA	NA	2.5	NA	5	1
BEGAIN	ENSSSCG00000036589	NA	NA	NA	NA	NA	2	NA	NA	NA	NA	NA	NA	NA	NA	1	2
BEND7	ENSSSCG00000032984	NA	NA	NA	1.5	NA	NA	NA	NA	NA	NA	NA	NA	3	NA	2	2.25
BFSP1	ENSSSCG00000007084	NA	NA	NA	NA	NA	1	NA	NA	NA	NA	NA	NA	NA	NA	1	1
BFSP2	ENSSSCG00000011636	NA	NA	NA	NA	NA	1	NA	NA	NA	NA	NA	NA	NA	NA	1	1
BGN	ENSSSCG00000012766	5	4	NA	NA	NA	NA	3	3	4	3	4	NA	NA	3	8	3.5
BHMT	ENSSSCG00000014108	NA	5	4	NA	NA	NA	3	5	5	3	2	2	NA	3	9	3
BHMT2	ENSSSCG00000054426	NA	5	NA	NA	NA	NA	NA	5	4	2	NA	NA	NA	NA	4	4.5
BICD1	ENSSSCG00000000531	NA	NA	NA	NA	NA	NA	1.5	NA	NA	NA	NA	NA	NA	NA	1	1.5
BICD2	ENSSSCG00000027166	NA	NA	3	NA	1	NA	1	NA	NA	NA	NA	3	1	2	6	1.5
BID	ENSSSCG00000000769	NA	3	4	NA	1	NA	3	4	1	4	NA	5	NA	4	9	4
BIN1	ENSSSCG00000015720	3	2	5	NA	1	4.5	2.5	3	2	3	5	3	1	4	13	3
BIN2	ENSSSCG00000000223	NA	NA	NA	NA	NA	NA	3	NA	NA	3	NA	4	NA	5	4	3.5
BIN3	ENSSSCG00000009629	NA	NA	NA	NA	NA	NA	2	NA	NA	NA	NA	NA	NA	NA	1	2
BIRC6	ENSSSCG00000008513	NA	3	2	NA	NA	NA	2	2	NA	2	NA	2	NA	2	7	2
BLMH	ENSSSCG00000017796	2	4	4	NA	NA	2	3	4	4	NA	3	5	NA	4	10	4
BLNK	ENSSSCG00000010504	NA	NA	NA	NA	NA	NA	1.5	NA	NA	NA	NA	NA	NA	NA	1	1.5
BLOC1S1	ENSSSCG00000000359	NA	NA	NA	NA	NA	NA	4	2	NA	NA	NA	3	NA	NA	3	3
BLOC1S2	ENSSSCG00000010551	NA	NA	NA	NA	NA	NA	3	2	NA	NA	NA	3	NA	NA	3	3
BLOC1S5	ENSSSCG00000040593	NA	NA	NA	NA	NA	NA	1.5	NA	NA	NA	NA	NA	NA	NA	1	1.5
BLVRA	ENSSSCG00000016756	2.5	4	NA	NA	1	2	1	3	4	4	2	4	1	5	12	2.75
BLVRB	ENSSSCG00000021067	5	5	5	3.5	2.5	3	5	5	5	5	4	5	1	5	14	5
BMP10	ENSSSCG00000032071	NA	NA	NA	NA	NA	NA	2	NA	NA	NA	NA	NA	NA	NA	1	2
BMPR2	ENSSSCG00000016113	NA	NA	3	NA	NA	NA	NA	NA	NA	NA	NA	NA	NA	NA	1	3
BNIP1	ENSSSCG00000016985	NA	NA	NA	2	2	1	4	NA	NA	NA	NA	NA	2	NA	5	2
BNIP2	ENSSSCG00000004582	NA	NA	NA	NA	NA	NA	2	NA	NA	NA	NA	NA	NA	NA	1	2
BNIP3	ENSSSCG00000024388	NA	NA	NA	NA	NA	NA	3.5	NA	NA	NA	NA	NA	NA	NA	1	3.5
BNIP3L	ENSSSCG00000009658	NA	NA	NA	NA	NA	1	3	NA	NA	NA	NA	NA	NA	NA	2	2
BOD1	ENSSSCG00000016982	NA	NA	NA	NA	NA	NA	3	NA	NA	NA	NA	NA	NA	NA	1	3
BOD1L1	ENSSSCG00000008735	NA	NA	NA	NA	NA	NA	2	NA	NA	NA	NA	NA	NA	NA	1	2
BOLA1	ENSSSCG00000006667	NA	2	NA	NA	NA	2	4	NA	3	2	NA	3	NA	NA	6	2.5
BOLA3	ENSSSCG00000040854	NA	3	NA	NA	NA	1	3	NA	3	NA	1	2	NA	NA	6	2.5
BORCS5	ENSSSCG00000032804	NA	NA	NA	NA	NA	1	3	2	NA	3	NA	2	NA	NA	5	2
BORCS6	ENSSSCG00000028788	NA	NA	NA	NA	NA	2	2.5	NA	NA	NA	NA	NA	NA	NA	2	2.25
BORCS7	ENSSSCG00000038633	NA	NA	NA	NA	NA	3	4	NA	NA	NA	NA	NA	NA	NA	2	3.5
BORCS8	ENSSSCG00000044084	NA	NA	NA	NA	NA	NA	3	NA	NA	NA	NA	NA	NA	NA	1	3
BPGM	ENSSSCG00000039425	3	2	NA	NA	NA	NA	2	3	1	5	3	2	NA	4	9	3
BPHL	ENSSSCG00000001008	2	5	3	2	2.5	4	2	5	5	4	1	3	1	NA	13	3
BPI	ENSSSCG00000026605	NA	NA	NA	5	5	NA	NA	NA	NA	NA	NA	NA	2	NA	3	5
BPIFA1	ENSSSCG00000007260	NA	NA	NA	NA	NA	NA	NA	NA	NA	3	NA	NA	NA	NA	1	3
BPNT1	ENSSSCG00000010822	NA	NA	NA	2	3	NA	2	NA	NA	NA	1	NA	2.5	NA	5	2
BPNT2	ENSSSCG00000032846	NA	NA	NA	3	3.5	NA	4	NA	NA	NA	NA	NA	2	NA	4	3.25
BPTF	ENSSSCG00000033528	NA	NA	NA	NA	NA	1	2	NA	NA	NA	NA	NA	NA	NA	2	1.5
BRAF	ENSSSCG00000016494	NA	NA	NA	NA	NA	NA	2	NA	NA	NA	NA	NA	NA	NA	1	2
BRAP	ENSSSCG00000040595	NA	NA	NA	NA	NA	NA	2	NA	NA	NA	NA	NA	NA	NA	1	2
BRCC3	ENSSSCG00000012813	NA	NA	NA	1	1	NA	2	NA	2	NA	NA	NA	NA	NA	4	1.5
BRD3	ENSSSCG00000005749	NA	NA	NA	NA	NA	1	3	NA	NA	NA	NA	NA	NA	NA	2	2
BRD4	ENSSSCG00000022227	NA	NA	NA	NA	NA	1	3	NA	NA	NA	NA	3	NA	2	4	2.5
BRD8	ENSSSCG00000014327	NA	NA	NA	NA	NA	NA	3	NA	NA	NA	NA	NA	NA	NA	1	3
BRD9	ENSSSCG00000035118	NA	NA	NA	NA	NA	NA	2	NA	NA	NA	NA	NA	NA	NA	1	2
BRF1	ENSSSCG00000031710	NA	NA	NA	NA	NA	NA	2	NA	NA	NA	NA	NA	NA	NA	1	2
BRI3	ENSSSCG00000037605	NA	NA	NA	NA	NA	NA	NA	NA	NA	NA	NA	NA	1	NA	1	1
BRI3BP	ENSSSCG00000054264	NA	NA	NA	4	5	4	NA	5	1	NA	NA	4	5	4	8	4
BRINP1	ENSSSCG00000005504	NA	NA	3	NA	NA	NA	NA	NA	NA	NA	NA	NA	NA	NA	1	3
BRINP2	ENSSSCG00000015515	NA	NA	2	NA	NA	NA	NA	NA	NA	NA	NA	NA	NA	NA	1	2
BRIX1	ENSSSCG00000016827	NA	NA	NA	1.5	1.5	NA	3	NA	NA	NA	NA	NA	1	NA	4	1.5
BRK1	ENSSSCG00000011565	NA	NA	NA	NA	NA	2	4	3	NA	4	NA	3	NA	4	6	3.5
BRMS1L	ENSSSCG00000001947	NA	NA	NA	NA	NA	NA	2	NA	NA	NA	NA	NA	NA	NA	1	2
BROX	ENSSSCG00000010836	NA	NA	NA	NA	NA	NA	2.5	NA	NA	NA	NA	NA	NA	NA	1	2.5
BRSK1	ENSSSCG00000032656	NA	NA	2	NA	NA	NA	NA	2	NA	NA	NA	NA	NA	NA	2	2
BSCL2	ENSSSCG00000020823	NA	NA	4	NA	NA	NA	2.5	NA	NA	2	NA	NA	NA	NA	3	2.5
BSDC1	ENSSSCG00000026392	NA	NA	NA	NA	NA	1	3	NA	1	NA	NA	NA	1	NA	4	1
BSG	ENSSSCG00000027907	5	NA	5	5	5	5	4	4	4	NA	4	4	4	4	12	4
BSN	ENSSSCG00000011384	NA	NA	2	NA	NA	2	NA	NA	NA	NA	NA	NA	NA	NA	2	2
BSPRY	ENSSSCG00000021173	NA	NA	NA	NA	1	NA	NA	NA	NA	NA	NA	NA	NA	NA	1	1
BST1	ENSSSCG00000028359	3	NA	NA	5	5	3	3	NA	NA	NA	NA	NA	4	NA	6	3.5
BST2	ENSSSCG00000033453	NA	NA	NA	3	3.5	NA	4	NA	NA	NA	NA	2	3	4	6	3.25
BTAF1	ENSSSCG00000010467	NA	NA	NA	NA	NA	NA	2	NA	NA	NA	NA	2	NA	2	3	2
BTBD1	ENSSSCG00000001801	NA	NA	NA	NA	NA	NA	2	NA	NA	NA	NA	NA	NA	NA	1	2
BTBD17	ENSSSCG00000059713	NA	NA	NA	NA	NA	3	NA	NA	NA	NA	NA	NA	NA	NA	1	3
BTBD8	ENSSSCG00000035196	NA	NA	NA	NA	NA	1	NA	NA	NA	NA	NA	NA	NA	NA	1	1
BTBD9	ENSSSCG00000037507	5	5	5	3.5	4	5	5	5	5	5	5	5	2	5	14	5
BTD	ENSSSCG00000011193	NA	2	NA	NA	NA	NA	3	NA	NA	2	2	2	NA	NA	5	2
BTF3	ENSSSCG00000014071	NA	NA	2	3.5	3.5	4	2	4	3	NA	3	5	5	4	11	3.5
BTF3L4	ENSSSCG00000038762	NA	3	4	NA	NA	5	3	4	3	NA	1	5	1	4	10	3.5
BTK	ENSSSCG00000026742	NA	NA	NA	1	1	NA	NA	NA	NA	2	NA	2	1	3	6	1.5
BTNL2	ENSSSCG00000025071	NA	NA	NA	NA	NA	NA	NA	NA	NA	NA	NA	NA	5	NA	1	5
BTNL9	ENSSSCG00000028567	1	NA	NA	NA	NA	NA	NA	NA	NA	NA	NA	NA	NA	NA	1	1
BUD23	ENSSSCG00000007713	NA	NA	NA	NA	NA	NA	2	NA	NA	NA	NA	NA	NA	NA	1	2
BUD31	ENSSSCG00000007623	NA	NA	NA	3.5	3.5	3	2.5	2	NA	2	NA	3	3	3	9	3
BVES	ENSSSCG00000004366	NA	NA	NA	NA	NA	NA	4	NA	NA	NA	NA	NA	NA	NA	1	4
BYSL	ENSSSCG00000026752	NA	NA	NA	1.5	1.5	NA	2	NA	NA	NA	NA	2	NA	NA	4	1.75
BZW1	ENSSSCG00000016094	2	NA	4	3	3	NA	2	NA	2	4	2	5	2	5	11	3
BZW2	ENSSSCG00000023118	NA	NA	3	2	2.5	3	3	NA	NA	NA	3	4	1	3	9	3
C10H9orf64	ENSSSCG00000034203	2	NA	NA	NA	NA	NA	3	NA	NA	2	NA	3	NA	3	5	3
C12H17orf49	ENSSSCG00000017928	NA	3	4	NA	NA	4	4	NA	NA	NA	NA	4	NA	3	6	4
C12H17orf75	ENSSSCG00000017733	NA	NA	NA	NA	NA	NA	1.5	NA	NA	NA	NA	NA	NA	NA	1	1.5
C14H12orf43	ENSSSCG00000024329	NA	NA	NA	NA	NA	NA	2	NA	NA	NA	NA	NA	NA	NA	1	2
C14H1orf198	ENSSSCG00000010181	NA	NA	NA	NA	NA	NA	1	NA	NA	NA	NA	NA	NA	NA	1	1
C15H2orf72	ENSSSCG00000016270	NA	NA	NA	4	3.5	3	NA	NA	3	NA	NA	NA	NA	NA	4	3.25
C15H2orf76	ENSSSCG00000015718	NA	NA	NA	NA	NA	NA	3	NA	NA	NA	NA	NA	NA	NA	1	3
C15H2orf88	ENSSSCG00000033941	NA	NA	NA	NA	NA	3	3	NA	NA	NA	NA	NA	NA	NA	2	3
C17H20orf27	ENSSSCG00000035666	3	NA	NA	NA	NA	NA	3	NA	NA	NA	NA	NA	NA	NA	2	3
C18H7orf25	ENSSSCG00000016760	NA	NA	NA	NA	NA	NA	2	NA	NA	NA	NA	NA	NA	NA	1	2
C18H7orf31	ENSSSCG00000033313	NA	NA	NA	NA	NA	NA	3	NA	NA	NA	NA	NA	NA	NA	1	3
C1GALT1	ENSSSCG00000038187	NA	NA	NA	2.5	3	NA	NA	NA	NA	NA	NA	NA	1	NA	3	2.5
C1GALT1C1	ENSSSCG00000012602	NA	NA	NA	3.5	2	NA	NA	NA	NA	NA	NA	NA	1	NA	3	2
C1H15orf48	ENSSSCG00000004670	NA	NA	NA	5	5	1	2	NA	NA	NA	NA	NA	5	NA	5	5
C1H15orf61	ENSSSCG00000004954	NA	NA	NA	NA	NA	NA	3.5	NA	NA	NA	NA	NA	NA	NA	1	3.5
C1H18orf25	ENSSSCG00000004500	NA	NA	NA	NA	NA	NA	2.5	NA	NA	NA	NA	NA	NA	NA	1	2.5
C1H6orf120	ENSSSCG00000038931	NA	NA	NA	NA	NA	1	NA	NA	NA	NA	NA	NA	NA	NA	1	1
C1H9orf78	ENSSSCG00000030426	NA	NA	NA	NA	NA	NA	3	NA	NA	NA	NA	NA	NA	NA	1	3
C1QA	ENSSSCG00000003524	2	NA	NA	3	3.5	NA	2	NA	NA	NA	NA	NA	3.5	NA	5	3
C1QB	ENSSSCG00000033512	3	NA	NA	1.5	2.5	NA	3	NA	3	4	1	NA	3	4	9	3
C1QBP	ENSSSCG00000035048	4	3	2	1	1	4	5	3	4	NA	3	3	NA	3	12	3
C1QC	ENSSSCG00000038706	3	NA	NA	3	4	NA	3	NA	NA	4	NA	3	3.5	4	8	3.25
C1QL1	ENSSSCG00000039101	NA	NA	NA	NA	NA	1	NA	NA	NA	NA	NA	NA	NA	NA	1	1
C2	ENSSSCG00000001422	1	2	NA	NA	1	1	3	2	NA	2	3	NA	1	2	10	2
C2CD2	ENSSSCG00000025821	NA	NA	NA	NA	NA	4	2	NA	NA	NA	NA	NA	NA	NA	2	3
C2CD2L	ENSSSCG00000015111	NA	NA	4	1.5	1	3	2	2	NA	NA	NA	NA	1.5	NA	7	2
C2CD5	ENSSSCG00000000570	NA	NA	2	1	2	1	2.5	NA	NA	NA	3	2	1	2	9	2
C2CD6	ENSSSCG00000016107	NA	NA	NA	NA	NA	NA	1	NA	NA	NA	NA	NA	NA	NA	1	1
C2H11orf58	ENSSSCG00000040570	NA	NA	NA	NA	NA	NA	5	NA	3	NA	NA	NA	NA	NA	2	4
C2H11orf68	ENSSSCG00000012966	NA	NA	NA	NA	NA	NA	2	NA	NA	3	NA	3	NA	NA	3	3
C2H11orf98	ENSSSCG00000058339	NA	NA	NA	NA	NA	NA	4	NA	NA	NA	NA	NA	NA	NA	1	4
C2H19orf25	ENSSSCG00000022265	NA	NA	NA	NA	NA	1.5	3.5	NA	NA	NA	NA	3	NA	3	4	3
C2H19orf53	ENSSSCG00000013757	NA	NA	NA	NA	NA	NA	4	NA	NA	NA	NA	NA	NA	NA	1	4
C2H5orf24	ENSSSCG00000034954	NA	NA	NA	NA	NA	1	NA	NA	NA	NA	NA	NA	NA	NA	1	1
C2H5orf63	ENSSSCG00000014250	NA	NA	NA	NA	NA	NA	3	NA	NA	NA	NA	NA	NA	NA	1	3
C3	ENSSSCG00000013551	5	5	4	4	4	4	4	5	5	5	2	4	4	5	14	4
C3H16orf91	ENSSSCG00000038882	NA	NA	NA	NA	NA	NA	2.5	NA	NA	NA	NA	NA	NA	NA	1	2.5
C3H16orf96	ENSSSCG00000007940	NA	NA	NA	NA	NA	NA	2.5	NA	NA	NA	NA	NA	NA	NA	1	2.5
C3H2orf49	ENSSSCG00000035390	NA	NA	NA	NA	NA	NA	3	NA	NA	NA	NA	NA	NA	NA	1	3
C3orf62	ENSSSCG00000056386	NA	NA	NA	NA	NA	NA	2	NA	NA	5	NA	4	NA	4	4	4
C4A	ENSSSCG00000001427	4.5	4	3	3	3.5	2	2	4	4	3	1	3	2.5	5	14	3
C4BPA	ENSSSCG00000015662	3	3	2	3	2.5	NA	3	4	3	2	4	2	3.5	4	13	3
C4BPA	ENSSSCG00000054337	3	3	2	3	2.5	NA	3	4	3	2	4	2	3.5	4	13	3
C4BPB	ENSSSCG00000015661	1	NA	NA	NA	NA	NA	2	NA	1	NA	NA	NA	NA	NA	3	1
C4H1orf43	ENSSSCG00000006554	NA	NA	NA	NA	NA	1	NA	NA	NA	NA	NA	NA	NA	NA	1	1
C4H1orf52	ENSSSCG00000026772	NA	NA	NA	NA	NA	NA	2	NA	NA	NA	NA	NA	NA	NA	1	2
C4H8orf33	ENSSSCG00000005880	NA	NA	NA	NA	NA	NA	3	NA	NA	NA	NA	NA	NA	NA	1	3
C4H8orf82	ENSSSCG00000005895	NA	3	NA	NA	NA	NA	1	2	4	NA	NA	NA	NA	NA	4	2.5
C5	ENSSSCG00000005512	2	3	NA	1.5	1.5	NA	1	3	2	4	3	2	1	3	12	2
C5AR1	ENSSSCG00000056729	NA	NA	NA	NA	NA	NA	2	NA	NA	NA	NA	NA	NA	NA	1	2
C5H12orf57	ENSSSCG00000040186	NA	NA	NA	NA	NA	3	1	NA	NA	NA	NA	NA	NA	NA	2	2
C5H12orf73	ENSSSCG00000056928	NA	NA	NA	NA	NA	NA	4	NA	NA	NA	NA	NA	NA	NA	1	4
C6	ENSSSCG00000016861	1	2	NA	2	2	NA	1	3	2	2	3	NA	1	2	11	2
C6H19orf12	ENSSSCG00000032153	1	NA	NA	NA	NA	NA	4	NA	1	NA	NA	NA	NA	NA	3	1
C6H19orf33	ENSSSCG00000058854	NA	NA	NA	NA	NA	NA	4	NA	NA	NA	NA	NA	NA	NA	1	4
C6H19orf47	ENSSSCG00000027016	NA	NA	NA	NA	NA	NA	2	NA	NA	NA	NA	NA	NA	NA	1	2
C6H1orf122	ENSSSCG00000038888	NA	NA	NA	NA	NA	NA	3	NA	NA	NA	NA	NA	NA	NA	1	3
C6H1orf174	ENSSSCG00000031102	NA	NA	NA	NA	NA	NA	2	NA	NA	NA	NA	NA	NA	NA	1	2
C6H1orf50	ENSSSCG00000027374	NA	NA	NA	NA	NA	NA	4	NA	NA	NA	NA	NA	NA	NA	1	4
C6orf136	ENSSSCG00000025943	NA	NA	NA	NA	NA	1	2.5	NA	NA	NA	NA	NA	NA	NA	2	1.75
C7H15orf40	ENSSSCG00000030131	NA	NA	NA	NA	NA	NA	3.5	NA	NA	NA	NA	NA	NA	NA	1	3.5
C8A	ENSSSCG00000003835	3	2	NA	NA	NA	NA	1	NA	3	3	3	NA	NA	2	7	3
C8B	ENSSSCG00000003834	2	NA	NA	NA	NA	NA	3	NA	3	2	3	NA	NA	2	6	2.5
C8G	ENSSSCG00000005840	4	4	NA	NA	NA	NA	1	4	2	4	4	NA	NA	3	8	4
C8H4orf33	ENSSSCG00000061764	NA	NA	NA	NA	NA	NA	3.5	NA	NA	NA	NA	NA	NA	NA	1	3.5
C9	ENSSSCG00000016856	3	2	NA	1.5	2	1	2	2	1.5	2	1	2	1.5	3	13	2
C9H11orf54	ENSSSCG00000014948	2	4	NA	NA	1	1	2	4	4	3	NA	2	1	2	11	2
C9H1orf116	ENSSSCG00000032446	NA	2	NA	NA	NA	NA	NA	2	4	NA	NA	3	NA	3	5	3
C9H1orf21	ENSSSCG00000015565	NA	NA	NA	NA	NA	NA	3	NA	NA	NA	NA	NA	NA	NA	1	3
CA1	ENSSSCG00000040770	5	5	NA	5	5	3	4	5	5	5	1	4	2.5	5	13	5
CA12	ENSSSCG00000004565	NA	NA	NA	5	5	NA	NA	5	NA	NA	NA	NA	4	NA	4	5
CA14	ENSSSCG00000027875	NA	NA	NA	NA	NA	3	3	NA	3	NA	2	NA	NA	NA	4	3
CA2	ENSSSCG00000006140	4	5	3	5	4	5	4	5	5	5	1	4	1.5	5	14	4.5
CA3	ENSSSCG00000006141	5	5	NA	NA	NA	4	1	NA	5	NA	5	3	NA	4	8	4.5
CA4	ENSSSCG00000023186	3	NA	NA	2.5	2	3	4	5	NA	4	1	NA	3	NA	9	3
CA5B	ENSSSCG00000012141	3	NA	NA	NA	NA	2.5	2.5	NA	NA	NA	NA	NA	NA	NA	3	2.5
CA8	ENSSSCG00000006233	NA	NA	NA	NA	NA	NA	1	NA	NA	NA	NA	NA	NA	NA	1	1
CAB39	ENSSSCG00000016266	2	3	NA	3	3	2	2	3	1	4	2	5	2.5	5	13	3
CAB39L	ENSSSCG00000009397	NA	NA	NA	NA	NA	NA	2	2	NA	NA	2	4	NA	NA	4	2
CABIN1	ENSSSCG00000010062	NA	NA	NA	NA	NA	NA	2	NA	NA	NA	NA	NA	NA	NA	1	2
CABLES1	ENSSSCG00000003705	NA	NA	NA	NA	NA	NA	1.5	NA	NA	NA	NA	NA	NA	NA	1	1.5
CACNA1C	ENSSSCG00000041764	NA	NA	NA	NA	NA	NA	2	NA	NA	NA	NA	NA	NA	NA	1	2
CACNA1S	ENSSSCG00000024784	NA	NA	NA	NA	NA	NA	1	NA	NA	NA	2	NA	NA	NA	2	1.5
CACNA2D1	ENSSSCG00000015402	2	NA	3	2	2.5	1	3	2	NA	NA	4	NA	1	3	10	2.25
CACNA2D2	ENSSSCG00000011412	NA	NA	NA	NA	NA	3.5	2	NA	NA	NA	NA	NA	NA	NA	2	2.75
CACNB1	ENSSSCG00000017510	NA	NA	NA	NA	NA	1	NA	NA	NA	NA	3	NA	NA	NA	2	2
CACNB2	ENSSSCG00000011040	NA	NA	NA	NA	NA	NA	2	NA	NA	NA	NA	NA	NA	NA	1	2
CACNB3	ENSSSCG00000032967	NA	NA	NA	NA	NA	2	NA	NA	NA	NA	2	NA	NA	NA	2	2
CACNG1	ENSSSCG00000017271	NA	NA	NA	NA	NA	NA	NA	NA	NA	NA	4	NA	NA	NA	1	4
CACTIN	ENSSSCG00000032085	NA	NA	NA	NA	NA	NA	2	NA	NA	NA	NA	NA	NA	NA	1	2
CACUL1	ENSSSCG00000038222	NA	NA	NA	NA	NA	NA	2	NA	NA	NA	NA	NA	NA	NA	1	2
CACYBP	ENSSSCG00000015504	1.5	3	4	2.5	3.5	4	4	4	3	4	2	5	3	4	14	3.75
CAD	ENSSSCG00000028978	1.5	2	NA	3	2.5	2	2.5	2	NA	2	NA	4	2	2	11	2
CADM1	ENSSSCG00000031831	NA	2	5	NA	NA	5	2	3	NA	NA	NA	NA	NA	3	6	3
CADM2	ENSSSCG00000011999	NA	NA	5	NA	NA	5	NA	NA	NA	NA	NA	NA	NA	NA	2	5
CADM3	ENSSSCG00000006415	1	NA	5	NA	NA	5	2.5	NA	NA	NA	NA	NA	NA	NA	4	3.75
CADM4	ENSSSCG00000003061	1	NA	5	NA	NA	4	2	NA	NA	NA	NA	NA	NA	NA	4	3
CADPS	ENSSSCG00000011489	NA	NA	4	NA	NA	4	NA	NA	NA	NA	NA	NA	NA	NA	2	4
CADPS2	ENSSSCG00000016611	NA	NA	3	NA	NA	NA	NA	NA	NA	NA	NA	NA	NA	NA	1	3
CALB1	ENSSSCG00000006125	NA	NA	4	NA	NA	3	NA	5	NA	NA	NA	2	NA	NA	4	3.5
CALB2	ENSSSCG00000002730	NA	NA	3	NA	NA	5	NA	NA	NA	NA	NA	NA	NA	NA	2	4
CALCOCO1	ENSSSCG00000028481	NA	NA	NA	NA	1	3	2	NA	NA	NA	NA	NA	NA	NA	3	2
CALCOCO2	ENSSSCG00000017543	NA	NA	NA	2.5	1.5	NA	1.5	NA	NA	NA	NA	3	NA	NA	4	2
CALD1	ENSSSCG00000016535	5	5	3	1	2	2	4	5	5	5	3	5	1	5	14	4.5
CALHM6	ENSSSCG00000036064	NA	NA	NA	1	1	NA	NA	NA	NA	NA	NA	NA	2	NA	3	1
CALML5	ENSSSCG00000011141	NA	NA	NA	NA	NA	NA	NA	NA	NA	NA	NA	3	NA	NA	1	3
CALN1	ENSSSCG00000007733	NA	NA	NA	NA	NA	NA	2	NA	NA	NA	NA	NA	NA	NA	1	2
CALR	ENSSSCG00000013746	5	5	5	5	5	5	5	5	5	3	4	5	4.5	5	14	5
CALU	ENSSSCG00000016581	5	2	4	1	2	5	4	2	4	5	3	3	1	5	14	3.5
CAMK1	ENSSSCG00000011550	NA	NA	NA	NA	NA	NA	3.5	NA	NA	NA	NA	NA	NA	NA	1	3.5
CAMK1D	ENSSSCG00000011111	NA	NA	NA	1	3	4	3	NA	NA	NA	NA	NA	NA	NA	4	3
CAMK2A	ENSSSCG00000014443	NA	NA	NA	NA	NA	1	3	NA	NA	NA	3	NA	NA	NA	3	3
CAMK2B	ENSSSCG00000039535	NA	NA	NA	NA	NA	4	3	NA	NA	NA	2.5	NA	NA	NA	3	3
CAMK2D	ENSSSCG00000009123	2	NA	NA	5	5	5	5	NA	2.5	4	4	4	4	4	11	4
CAMK2G	ENSSSCG00000010311	NA	NA	NA	NA	NA	3	2	NA	1	NA	2	NA	NA	3	5	2
CAMK4	ENSSSCG00000037019	NA	NA	NA	NA	NA	NA	NA	NA	NA	NA	NA	5	1	2	3	2
CAMKK1	ENSSSCG00000017873	NA	NA	4	NA	NA	NA	3	NA	NA	NA	NA	3	NA	NA	3	3
CAMKK2	ENSSSCG00000009815	NA	NA	NA	NA	NA	NA	3	NA	NA	NA	NA	NA	NA	NA	1	3
CAMKV	ENSSSCG00000025416	NA	NA	NA	NA	NA	3	NA	NA	NA	NA	NA	NA	NA	NA	1	3
CAMLG	ENSSSCG00000038955	NA	NA	2	NA	NA	4	2	NA	NA	NA	NA	2	NA	2	5	2
CAMSAP1	ENSSSCG00000005753	NA	NA	NA	NA	NA	NA	2	NA	NA	NA	NA	NA	NA	NA	1	2
CAMSAP2	ENSSSCG00000027314	NA	NA	NA	NA	NA	1	2	NA	NA	NA	NA	NA	NA	NA	2	1.5
CAMSAP3	ENSSSCG00000013583	NA	NA	NA	NA	NA	NA	NA	NA	NA	NA	NA	NA	1	NA	1	1
CAND2	ENSSSCG00000011582	4.5	NA	3	1	1.5	2	2	2	NA	NA	3	2	NA	2	10	2
CANT1	ENSSSCG00000038130	NA	NA	NA	2	1.5	NA	NA	NA	NA	NA	NA	NA	1	NA	3	1.5
CANX	ENSSSCG00000014020	5	5	5	5	5	5	4	5	5	3	2	5	5	5	14	5
CAP1	ENSSSCG00000003672	5	5	5	5	5	4	3	5	5	5	2	5	4	5	14	5
CAP2	ENSSSCG00000001068	1	NA	5	NA	NA	4	4	NA	NA	3	4	NA	NA	3	7	4
CAPG	ENSSSCG00000008239	4	3	NA	2.5	2.5	4	1	4	2	5	1	5	1.5	5	13	3
CAPN13	ENSSSCG00000020986	NA	NA	NA	NA	1	NA	NA	NA	1	NA	NA	NA	1	NA	3	1
CAPN2	ENSSSCG00000029411	5	4	5	4	4	4	4	5	2	4	3	4	2.5	5	14	4
CAPN3	ENSSSCG00000004728	NA	NA	NA	NA	NA	NA	NA	NA	NA	NA	4	NA	NA	NA	1	4
CAPN5	ENSSSCG00000014875	NA	NA	3	5	5	3	1.5	NA	NA	NA	NA	2	5	2	8	3
CAPN7	ENSSSCG00000030697	NA	2	NA	NA	NA	NA	2	NA	2	NA	NA	2	NA	2	5	2
CAPNS1	ENSSSCG00000030149	5	4	4	4	4.5	4	5	5	4	5	4	5	1.5	5	14	4.25
CAPRIN1	ENSSSCG00000013305	NA	NA	NA	4	3.5	4	3.5	NA	3	4	2	5	2	3	10	3.5
CAPZA1	ENSSSCG00000006775	4	5	NA	5	5	4	3	4	5	5	1	5	5	5	13	5
CAPZA2	ENSSSCG00000028113	5	4	NA	4	5	5	5	4	4	5	5	5	3	5	13	5
CAPZB	ENSSSCG00000003493	4.5	5	3	5	5	4	5	5	4	5	5	5	4	5	14	5
CARD11	ENSSSCG00000034390	NA	NA	NA	1.5	1	NA	NA	NA	NA	NA	NA	2	1	2	5	1.5
CARD19	ENSSSCG00000008077	NA	NA	NA	4.5	4.5	2	2	NA	NA	NA	1	NA	4	NA	6	3
CARD9	ENSSSCG00000031715	NA	2	NA	NA	NA	NA	3	3	2	NA	NA	3	NA	2	6	2.5
CARF	ENSSSCG00000016117	NA	NA	NA	NA	NA	NA	1	NA	NA	NA	NA	NA	NA	NA	1	1
CARHSP1	ENSSSCG00000026710	4	4	NA	1	NA	4	1	5	5	NA	1	5	2	5	11	4
CARM1	ENSSSCG00000013633	NA	NA	3	NA	NA	NA	1	NA	NA	NA	1	3	NA	3	5	3
CARMIL1	ENSSSCG00000001100	NA	NA	2	2	1.5	NA	NA	NA	NA	2	NA	NA	1	3	6	2
CARNMT1	ENSSSCG00000005271	NA	NA	NA	NA	NA	NA	2.5	NA	NA	NA	NA	NA	NA	NA	1	2.5
CARS1	ENSSSCG00000012857	1	3	4	1	1	3	2	3	2	2	1	3	NA	3	13	2
CARS2	ENSSSCG00000031757	NA	NA	NA	1	NA	3	2	NA	NA	NA	NA	NA	NA	NA	3	2
CARTPT	ENSSSCG00000016972	NA	NA	NA	NA	NA	3	NA	NA	NA	NA	NA	NA	NA	NA	1	3
CASC3	ENSSSCG00000017477	NA	NA	NA	NA	NA	NA	2	NA	NA	NA	NA	NA	NA	NA	1	2
CASK	ENSSSCG00000012253	NA	2	4	2	3	3	2	4	NA	2	NA	2	2	3	11	2
CASKIN1	ENSSSCG00000033059	NA	NA	NA	NA	NA	2	NA	NA	NA	NA	NA	NA	NA	NA	1	2
CASKIN2	ENSSSCG00000040578	NA	NA	NA	NA	NA	NA	2	NA	NA	NA	NA	NA	NA	NA	1	2
CASP1	ENSSSCG00000028711	NA	NA	NA	1	3	NA	3	NA	NA	3	NA	NA	4	2	6	3
CASP10	ENSSSCG00000026940	NA	NA	NA	1.5	2.5	NA	2	NA	2	NA	NA	NA	2	NA	5	2
CASP3	ENSSSCG00000034012	1	4	NA	4	4	NA	2	4	2	4	1	4	4	3	12	4
CASP6	ENSSSCG00000009140	NA	4	NA	3	3.5	NA	NA	NA	4	3	NA	5	3.5	3	8	3.5
CASP7	ENSSSCG00000032408	NA	2	NA	3	3	NA	2	NA	3	3	NA	3	4	2	9	3
CASP8	ENSSSCG00000028157	NA	NA	NA	3	3	NA	3	NA	NA	NA	NA	3	2	4	6	3
CASQ1	ENSSSCG00000006390	1	NA	NA	NA	NA	NA	2	NA	NA	NA	5	NA	NA	NA	3	2
CASQ2	ENSSSCG00000061647	NA	NA	NA	NA	NA	NA	5	NA	NA	NA	4	NA	NA	NA	2	4.5
CASR	ENSSSCG00000011878	NA	NA	NA	NA	NA	NA	NA	2	NA	NA	NA	NA	NA	NA	1	2
CAST	ENSSSCG00000014170	4	3	NA	2	2.5	NA	5	3	3	3	2	2	NA	4	11	3
CASZ1	ENSSSCG00000003407	NA	NA	NA	NA	NA	2	2	NA	NA	NA	NA	NA	NA	NA	2	2
CAT	ENSSSCG00000013302	5	5	5	4	3.5	4	4	5	5	5	4	5	3	5	14	5
CAV1	ENSSSCG00000016634	5	NA	NA	4	5	2.5	5	NA	2	4	3	NA	3	4	10	4
CAV2	ENSSSCG00000016635	4	NA	NA	NA	2	NA	4	NA	NA	NA	1.5	NA	NA	NA	4	3
CAV3	ENSSSCG00000056902	NA	NA	NA	NA	NA	NA	5	NA	NA	NA	4	NA	NA	NA	2	4.5
CAVIN1	ENSSSCG00000035446	5	2	NA	2	4	3	5	NA	3	5	5	3	2	5	12	3.5
CAVIN2	ENSSSCG00000026618	5	3	2	NA	NA	1	5	3	2.5	5	2	NA	NA	3	10	3
CAVIN3	ENSSSCG00000014633	5	NA	NA	NA	1	NA	3	NA	1	5	2	NA	NA	5	7	3
CAVIN4	ENSSSCG00000037954	NA	NA	NA	NA	NA	NA	NA	NA	NA	NA	5	NA	NA	NA	1	5
CBFB	ENSSSCG00000033811	NA	NA	NA	NA	NA	NA	4	NA	NA	NA	NA	4	1	NA	3	4
CBL	ENSSSCG00000015115	NA	NA	NA	1	1	NA	2	NA	NA	NA	NA	4	NA	2	5	2
CBLB	ENSSSCG00000022486	NA	NA	NA	NA	NA	NA	1	NA	NA	NA	NA	NA	NA	NA	1	1
CBLL1	ENSSSCG00000028585	NA	NA	NA	NA	NA	NA	2	NA	NA	NA	NA	NA	NA	NA	1	2
CBLN3	ENSSSCG00000001985	NA	NA	3	NA	NA	NA	NA	NA	NA	NA	NA	NA	NA	NA	1	3
CBR1	ENSSSCG00000031111	NA	5	NA	NA	NA	NA	NA	4	1.5	NA	NA	NA	NA	NA	3	4
CBR2	ENSSSCG00000031851	3.5	NA	3	NA	NA	NA	4	3	2.5	5	NA	4	NA	2	8	3.25
CBR3	ENSSSCG00000012053	4	5	2	4	4	3	4	5	4	4	4	NA	3	4	13	4
CBR4	ENSSSCG00000009717	NA	4	2	1	1	4	4	4	3	NA	1	NA	1	NA	10	2.5
CBS	ENSSSCG00000040779	NA	5	3	NA	NA	NA	NA	NA	4	NA	NA	NA	NA	NA	3	4
CBWD1	ENSSSCG00000005241	NA	NA	NA	NA	NA	NA	3	NA	NA	NA	NA	NA	NA	NA	1	3
CBX1	ENSSSCG00000017529	1	NA	NA	NA	NA	5	3.5	NA	NA	4	3	NA	NA	NA	5	3.5
CBX3	ENSSSCG00000016711	NA	3	3	3	3.5	5	3.5	3	4	5	2.5	5	2	4	13	3.5
CBX5	ENSSSCG00000039191	NA	NA	NA	NA	NA	4	1	NA	NA	NA	1	NA	NA	NA	3	1
CBX6	ENSSSCG00000040334	NA	NA	NA	NA	NA	NA	2	NA	NA	NA	NA	NA	NA	NA	1	2
CBX8	ENSSSCG00000034146	NA	NA	NA	NA	NA	3	2	NA	NA	NA	NA	NA	NA	NA	2	2.5
CC2D1A	ENSSSCG00000013761	NA	NA	2	NA	NA	2	3	3	1	NA	4	NA	NA	2	7	2
CC2D1B	ENSSSCG00000003862	NA	NA	NA	NA	NA	NA	3	2	NA	NA	2	NA	NA	2	4	2
CCAR1	ENSSSCG00000010243	NA	2	2	2	2.5	4	1	2	1	2	NA	4	3	3	12	2
CCAR2	ENSSSCG00000009628	NA	3	3	3	3.5	3	2	3	2	3	1	5	2.5	3	13	3
CCDC102A	ENSSSCG00000028723	NA	NA	NA	NA	NA	NA	1.5	NA	NA	NA	NA	NA	NA	NA	1	1.5
CCDC110	ENSSSCG00000015795	NA	NA	NA	NA	NA	NA	3	NA	NA	NA	NA	NA	NA	NA	1	3
CCDC115	ENSSSCG00000035628	NA	NA	NA	1	NA	NA	3.5	3	NA	NA	NA	3	1	3	6	3
CCDC12	ENSSSCG00000011329	NA	NA	NA	NA	NA	4	4	3	NA	NA	NA	5	NA	3	5	4
CCDC124	ENSSSCG00000013891	NA	NA	NA	NA	NA	4	1.5	NA	2	NA	3	2	NA	NA	5	2
CCDC126	ENSSSCG00000029174	NA	NA	NA	NA	NA	1	NA	NA	NA	NA	NA	NA	NA	NA	1	1
CCDC127	ENSSSCG00000036783	NA	NA	NA	3.5	3	2.5	3.5	NA	NA	NA	NA	NA	2	NA	5	3
CCDC134	ENSSSCG00000035565	NA	NA	NA	NA	NA	NA	2	NA	NA	NA	NA	NA	NA	NA	1	2
CCDC136	ENSSSCG00000016579	NA	NA	NA	NA	NA	1	NA	NA	NA	NA	NA	NA	NA	NA	1	1
CCDC141	ENSSSCG00000016002	NA	NA	NA	NA	NA	NA	2	NA	NA	NA	NA	NA	NA	NA	1	2
CCDC150	ENSSSCG00000016069	NA	NA	NA	5	4	NA	NA	NA	NA	NA	NA	NA	4.5	NA	3	4.5
CCDC162	ENSSSCG00000004415	NA	NA	NA	NA	NA	NA	2	NA	NA	NA	NA	NA	NA	NA	1	2
CCDC171	ENSSSCG00000005182	NA	NA	NA	NA	NA	NA	2	NA	NA	NA	NA	NA	NA	NA	1	2
CCDC177	ENSSSCG00000002310	NA	NA	NA	NA	NA	3	NA	NA	NA	NA	NA	NA	NA	NA	1	3
CCDC186	ENSSSCG00000010648	NA	NA	NA	NA	1	NA	2.5	NA	NA	NA	NA	2	1	NA	4	1.5
CCDC198	ENSSSCG00000005067	NA	NA	NA	5	5	NA	NA	NA	NA	NA	NA	NA	5	NA	3	5
CCDC22	ENSSSCG00000012297	1	2	NA	2	2	2	2	3	2	2	NA	2	1	3	12	2
CCDC25	ENSSSCG00000024972	NA	NA	NA	NA	NA	NA	3	2	NA	3	NA	4	NA	2	5	3
CCDC28A	ENSSSCG00000004148	NA	NA	NA	NA	NA	NA	2	NA	NA	NA	NA	NA	NA	NA	1	2
CCDC30	ENSSSCG00000003965	NA	NA	NA	NA	NA	NA	1	NA	NA	NA	NA	NA	NA	NA	1	1
CCDC43	ENSSSCG00000017352	NA	NA	NA	NA	NA	NA	4	NA	NA	NA	3	NA	NA	NA	2	3.5
CCDC47	ENSSSCG00000028698	1	NA	3	4	4.5	2	3	3	3	2	1	3	3	3	13	3
CCDC57	ENSSSCG00000029553	NA	NA	2	NA	NA	NA	2	2	NA	NA	NA	NA	NA	NA	3	2
CCDC6	ENSSSCG00000010211	NA	2	4	2	2	3	2	2	NA	3	NA	2	1.5	2	11	2
CCDC69	ENSSSCG00000040411	2	NA	NA	1	NA	NA	4	NA	NA	NA	NA	NA	1	NA	4	1.5
CCDC8	ENSSSCG00000033830	NA	NA	NA	NA	NA	NA	2	NA	NA	NA	NA	NA	NA	NA	1	2
CCDC80	ENSSSCG00000011928	NA	NA	NA	NA	NA	NA	2	NA	NA	NA	NA	NA	NA	NA	1	2
CCDC85A	ENSSSCG00000008396	NA	NA	NA	NA	NA	NA	2	NA	NA	NA	NA	NA	NA	NA	1	2
CCDC85C	ENSSSCG00000037284	NA	NA	NA	NA	NA	NA	2	NA	NA	NA	NA	NA	NA	NA	1	2
CCDC86	ENSSSCG00000013105	NA	NA	NA	NA	NA	NA	3	NA	NA	NA	NA	NA	NA	NA	1	3
CCDC88A	ENSSSCG00000008406	NA	NA	NA	NA	NA	1	2.5	NA	NA	NA	NA	2	NA	2	4	2
CCDC88C	ENSSSCG00000002440	NA	NA	NA	1.5	1	NA	NA	NA	NA	NA	NA	2	NA	NA	3	1.5
CCDC9	ENSSSCG00000024240	NA	NA	NA	NA	NA	NA	2	NA	NA	NA	NA	NA	NA	NA	1	2
CCDC90B	ENSSSCG00000014903	NA	NA	NA	3.5	2.5	1	2	2	NA	2	NA	3	NA	NA	7	2
CCDC93	ENSSSCG00000015714	1	3	4	NA	NA	NA	2	4	2	3	NA	3	NA	4	9	3
CCDC97	ENSSSCG00000003016	NA	NA	NA	NA	NA	NA	2.5	NA	NA	NA	NA	NA	NA	NA	1	2.5
CCDC9B	ENSSSCG00000023975	NA	NA	NA	NA	NA	NA	3	NA	NA	NA	NA	NA	NA	NA	1	3
CCK	ENSSSCG00000011277	NA	NA	NA	NA	NA	NA	4.5	NA	NA	NA	NA	NA	NA	NA	1	4.5
CCL16	ENSSSCG00000040940	NA	NA	NA	NA	NA	NA	1	NA	NA	NA	NA	NA	NA	NA	1	1
CCM2	ENSSSCG00000016734	NA	NA	NA	NA	NA	NA	2	NA	NA	NA	NA	NA	NA	NA	1	2
CCN2	ENSSSCG00000004192	NA	NA	NA	NA	NA	NA	2	NA	NA	NA	NA	NA	NA	NA	1	2
CCND2	ENSSSCG00000038694	NA	NA	NA	NA	NA	NA	2	NA	NA	NA	NA	NA	NA	NA	1	2
CCNG1	ENSSSCG00000017024	NA	NA	NA	1	NA	NA	NA	NA	NA	NA	NA	NA	1	NA	2	1
CCNH	ENSSSCG00000014147	NA	NA	NA	NA	NA	NA	1.5	NA	NA	NA	NA	NA	NA	NA	1	1.5
CCNT1	ENSSSCG00000038181	NA	NA	NA	NA	NA	NA	3	NA	NA	NA	NA	NA	NA	NA	1	3
CCNT2	ENSSSCG00000015697	NA	NA	NA	NA	NA	NA	2	NA	NA	NA	NA	NA	NA	NA	1	2
CCNY	ENSSSCG00000011107	NA	NA	NA	1	NA	4	3	NA	NA	NA	NA	2	1	NA	5	2
CCNYL1	ENSSSCG00000024696	NA	NA	NA	1.5	1	NA	1.5	NA	NA	3	NA	NA	1	NA	5	1.5
CCPG1	ENSSSCG00000004610	NA	NA	NA	NA	NA	NA	3	NA	NA	NA	NA	NA	NA	NA	1	3
CCS	ENSSSCG00000012934	NA	4	NA	NA	NA	NA	3	3	2	NA	NA	4	NA	3	6	3
CCT2	ENSSSCG00000000496	4	4	5	4.5	4.5	5	4	5	4	4	3	5	3	5	14	4.25
CCT3	ENSSSCG00000006487	4	5	5	4.5	4.5	5	4	2	4	2	3	5	4	5	14	4.25
CCT4	ENSSSCG00000008377	3.5	4	5	5	5	5	4	4	4	2	3	5	3	5	14	4
CCT5	ENSSSCG00000024126	4	4	5	5	5	5	4	4	4	4	3	5	3	5	14	4
CCT6A	ENSSSCG00000020808	4	4	5	5	5	5	4	4	4	4	4	5	4	5	14	4
CCT6B	ENSSSCG00000022196	NA	NA	NA	NA	NA	NA	1	NA	NA	NA	NA	NA	NA	NA	1	1
CCT7	ENSSSCG00000008303	4	4	5	4	4.5	4	4	4	4	4	3	5	3.5	5	14	4
CCT8	ENSSSCG00000026761	4	4	5	4.5	5	5	5	5	4	3	3	5	4	5	14	4.75
CCZ1	ENSSSCG00000025940	NA	NA	NA	NA	NA	NA	2	NA	NA	NA	NA	NA	1	NA	2	1.5
CD101	ENSSSCG00000006734	NA	NA	NA	NA	NA	NA	NA	NA	NA	NA	NA	NA	1	NA	1	1
CD109	ENSSSCG00000004485	2	NA	2	NA	1	NA	2	NA	NA	2	2	2	NA	2	8	2
CD14	ENSSSCG00000014369	3	NA	NA	2	3	2	3	NA	2	NA	NA	NA	1	NA	7	2
CD151	ENSSSCG00000012840	NA	NA	NA	2	2	NA	4	3	NA	5	NA	NA	2	2	7	2
CD163	ENSSSCG00000033146	2	2	NA	4	3	NA	2.5	NA	2	NA	NA	3	1.5	4	9	2.5
CD177	ENSSSCG00000003051	NA	NA	NA	1	1	NA	2	NA	NA	NA	NA	2	1	4	6	1.5
CD180	ENSSSCG00000016957	NA	NA	NA	NA	NA	NA	2	NA	NA	NA	NA	NA	1	4	3	2
CD1B	ENSSSCG00000006452	NA	NA	NA	NA	NA	NA	NA	NA	NA	NA	NA	4	NA	NA	1	4
CD1D	ENSSSCG00000006452	NA	NA	NA	NA	NA	NA	NA	NA	NA	NA	NA	4	NA	NA	1	4
CD2	ENSSSCG00000006736	NA	NA	NA	2	2.5	NA	NA	NA	NA	NA	NA	5	1	4	5	2.5
CD200	ENSSSCG00000027820	1	NA	4	NA	NA	3	3	NA	NA	2	NA	3	NA	3	7	3
CD209	ENSSSCG00000013579	3	NA	NA	3	3	NA	NA	NA	NA	NA	NA	NA	NA	NA	3	3
CD247	ENSSSCG00000006309	NA	NA	NA	NA	NA	NA	NA	NA	NA	NA	NA	2	NA	NA	1	2
CD248	ENSSSCG00000029949	1	NA	NA	NA	NA	NA	1.5	NA	NA	NA	NA	NA	NA	NA	2	1.25
CD276	ENSSSCG00000001917	3	NA	2	NA	NA	3	3	2	NA	3	2	2	NA	3	9	3
CD2AP	ENSSSCG00000030197	NA	2	NA	3.5	2.5	NA	1.5	3	2	3	NA	4	1.5	3	10	2.75
CD2BP2	ENSSSCG00000007791	NA	NA	NA	1	1	2.5	4	NA	NA	NA	NA	4	NA	NA	5	2.5
CD300LG	ENSSSCG00000023014	NA	NA	NA	NA	NA	NA	1	NA	NA	NA	NA	NA	NA	NA	1	1
CD34	ENSSSCG00000039946	NA	NA	NA	NA	NA	NA	4	3	NA	3	4	3	NA	NA	5	3
CD36	ENSSSCG00000061957	NA	3	NA	NA	NA	NA	NA	NA	NA	NA	NA	NA	NA	NA	1	3
CD38	ENSSSCG00000008742	NA	NA	NA	4.5	5	NA	NA	NA	NA	3	NA	NA	4	4	5	4
CD3D	ENSSSCG00000015093	NA	NA	NA	2	NA	NA	NA	NA	NA	NA	NA	5	1	4	4	3
CD3E	ENSSSCG00000040140	NA	NA	NA	NA	NA	NA	NA	NA	NA	NA	NA	5	NA	4	2	4.5
CD3G	ENSSSCG00000054409	NA	NA	NA	1	NA	NA	NA	NA	NA	NA	NA	4	1	2	4	1.5
CD4	ENSSSCG00000000687	NA	NA	NA	NA	NA	NA	NA	NA	NA	NA	NA	2	NA	NA	1	2
CD40	ENSSSCG00000035078	NA	NA	NA	2	3.5	NA	NA	NA	NA	NA	NA	NA	1	NA	3	2
CD44	ENSSSCG00000013297	3	NA	4	5	5	5	1	NA	1	3	2	5	4	5	12	4
CD46	ENSSSCG00000038506	3	NA	NA	4.5	4	3	3	NA	1.5	NA	NA	NA	4	4	8	3.5
CD48	ENSSSCG00000006379	NA	NA	NA	5	5	NA	NA	NA	NA	NA	NA	5	5	3	5	5
CD5	ENSSSCG00000013115	NA	NA	NA	4	4	NA	NA	NA	NA	NA	NA	4	4	NA	4	4
CD58	ENSSSCG00000006738	3	NA	NA	4	4	2	2	NA	NA	4	NA	NA	3	NA	7	3
CD59	ENSSSCG00000024791	5	NA	NA	5	4.5	NA	4	NA	3	NA	1	3	4	4	9	4
CD5L	ENSSSCG00000006455	3	4	NA	4	4	NA	2	4	2.5	NA	4	3	3	4	11	4
CD6	ENSSSCG00000013111	NA	NA	NA	1	1	NA	NA	NA	NA	NA	NA	3	1	NA	4	1
CD63	ENSSSCG00000000361	NA	NA	NA	4	4	NA	4	NA	NA	5	NA	3	4	NA	6	4
CD68	ENSSSCG00000017956	NA	4	NA	5	5	NA	3	NA	NA	5	NA	4	4.5	5	8	4.75
CD74	ENSSSCG00000033262	NA	NA	NA	5	5	NA	2.5	NA	NA	5	NA	4	4.5	5	7	5
CD81	ENSSSCG00000039243	5	NA	5	4	4	5	3	4	4	5	1	4	4	5	13	4
CD82	ENSSSCG00000029521	NA	NA	NA	NA	1	NA	NA	NA	NA	NA	NA	NA	2	NA	2	1.5
CD8A	ENSSSCG00000008217	NA	NA	NA	NA	NA	NA	NA	NA	NA	NA	NA	4	NA	NA	1	4
CD8B	ENSSSCG00000008213	NA	NA	NA	NA	NA	NA	NA	NA	NA	NA	NA	4	NA	NA	1	4
CD9	ENSSSCG00000022230	NA	NA	5	5	5	NA	4	4	4	5	4	2	5	5	11	5
CD93	ENSSSCG00000007116	2	NA	NA	NA	NA	NA	2	2	NA	3	1	2	NA	4	7	2
CD99L2	ENSSSCG00000012744	NA	NA	NA	NA	NA	NA	3.5	NA	NA	NA	NA	NA	NA	NA	1	3.5
CDA	ENSSSCG00000021259	NA	NA	NA	NA	NA	1	NA	4	NA	NA	NA	NA	NA	NA	2	2.5
CDC123	ENSSSCG00000011112	NA	NA	NA	1	2	NA	2.5	NA	NA	NA	NA	NA	1	NA	4	1.5
CDC26	ENSSSCG00000033177	NA	NA	NA	NA	NA	NA	3.5	NA	NA	NA	NA	NA	NA	NA	1	3.5
CDC34	ENSSSCG00000039640	NA	NA	NA	1	NA	NA	1	NA	NA	NA	1.5	NA	1	NA	4	1
CDC37	ENSSSCG00000013647	4	4	5	2.5	3.5	5	4	4	4	4	3	5	1	5	14	4
CDC37L1	ENSSSCG00000005219	NA	NA	NA	NA	NA	NA	3	NA	NA	NA	NA	NA	NA	NA	1	3
CDC40	ENSSSCG00000004403	NA	NA	NA	NA	NA	NA	2	NA	NA	NA	NA	NA	NA	NA	1	2
CDC42	ENSSSCG00000003520	5	5	5	5	5	3	4	5	4	5	3.5	5	5	5	14	5
CDC42BPA	ENSSSCG00000010862	NA	NA	NA	NA	NA	NA	3	NA	NA	NA	NA	NA	NA	2	2	2.5
CDC42BPB	ENSSSCG00000002523	NA	2	3	1	1.5	NA	3	2	1.5	NA	NA	2	NA	2	9	2
CDC42BPG	ENSSSCG00000013018	NA	NA	NA	NA	NA	NA	1.5	NA	NA	NA	NA	NA	NA	NA	1	1.5
CDC42EP1	ENSSSCG00000026108	NA	NA	NA	NA	NA	NA	4	NA	NA	NA	NA	NA	NA	NA	1	4
CDC42EP2	ENSSSCG00000012996	NA	NA	NA	NA	NA	NA	2.5	NA	NA	NA	NA	NA	NA	NA	1	2.5
CDC42EP4	ENSSSCG00000017245	NA	NA	NA	NA	NA	NA	3	NA	NA	NA	NA	NA	NA	NA	1	3
CDC42EP5	ENSSSCG00000039922	NA	NA	NA	NA	NA	NA	3	NA	NA	NA	NA	NA	NA	NA	1	3
CDC5L	ENSSSCG00000001708	NA	NA	NA	1.5	2	4	3	2	NA	2	NA	4	1.5	3	9	2
CDC73	ENSSSCG00000010801	NA	NA	NA	1	2	2	3	NA	NA	NA	NA	3	NA	NA	5	2
CDCP1	ENSSSCG00000011298	NA	NA	NA	3.5	3.5	NA	NA	NA	NA	NA	NA	NA	3	NA	3	3.5
CDH1	ENSSSCG00000025652	2	3	NA	4.5	4.5	NA	2	3	3	3	NA	3	2.5	NA	10	3
CDH11	ENSSSCG00000002795	NA	NA	NA	NA	NA	1.5	3	NA	NA	NA	NA	NA	NA	NA	2	2.25
CDH13	ENSSSCG00000002684	4	NA	3	1.5	2	3	5	NA	2	2	3	2	NA	2	11	2
CDH16	ENSSSCG00000022721	NA	NA	NA	NA	NA	NA	NA	5	NA	NA	NA	NA	NA	NA	1	5
CDH17	ENSSSCG00000006106	NA	NA	NA	5	5	NA	NA	NA	NA	NA	NA	NA	4	NA	3	5
CDH18	ENSSSCG00000026842	NA	NA	NA	NA	NA	1	NA	NA	NA	NA	NA	NA	NA	NA	1	1
CDH2	ENSSSCG00000003722	NA	2	4	NA	NA	4	4	3	2	NA	NA	NA	NA	4	7	4
CDH4	ENSSSCG00000025784	NA	NA	NA	NA	NA	1	NA	NA	NA	NA	NA	NA	NA	NA	1	1
CDH5	ENSSSCG00000035772	2	NA	NA	NA	NA	1	2	2	1	3	1	2	NA	2	9	2
CDH6	ENSSSCG00000032931	NA	NA	2	NA	NA	2	NA	3	NA	2	NA	NA	NA	NA	4	2
CDH7	ENSSSCG00000004886	NA	NA	NA	NA	NA	2	NA	NA	NA	NA	NA	NA	NA	NA	1	2
CDHR2	ENSSSCG00000014055	NA	NA	NA	2.5	2	NA	NA	4	NA	NA	NA	NA	4	NA	4	3.25
CDHR5	ENSSSCG00000012852	NA	NA	NA	4	4	NA	NA	5	NA	NA	NA	NA	5	NA	4	4.5
CDIPT	ENSSSCG00000027629	NA	NA	4	2.5	4	4	3	2	2	4	NA	4	2	4	11	4
CDK1	ENSSSCG00000010214	NA	NA	NA	4	4	NA	1	NA	NA	NA	NA	5	4	4	6	4
CDK11B	ENSSSCG00000003352	NA	NA	NA	1	NA	1.5	1	NA	NA	NA	NA	3	1	NA	5	1
CDK12	ENSSSCG00000017504	NA	NA	NA	NA	NA	NA	1	NA	NA	NA	NA	NA	NA	NA	1	1
CDK13	ENSSSCG00000016769	NA	NA	NA	NA	NA	NA	2	NA	NA	NA	NA	NA	NA	NA	1	2
CDK14	ENSSSCG00000015307	NA	NA	NA	NA	NA	NA	2	NA	NA	NA	NA	NA	NA	NA	1	2
CDK15	ENSSSCG00000022296	NA	NA	NA	NA	NA	NA	1	NA	NA	NA	NA	NA	NA	NA	1	1
CDK16	ENSSSCG00000012269	NA	NA	NA	NA	NA	NA	4	NA	NA	NA	NA	NA	NA	NA	1	4
CDK17	ENSSSCG00000028182	NA	NA	NA	NA	NA	NA	2	NA	NA	NA	NA	NA	NA	NA	1	2
CDK18	ENSSSCG00000015290	NA	NA	NA	NA	NA	NA	2.5	NA	NA	NA	NA	NA	1	NA	2	1.75
CDK2	ENSSSCG00000037597	NA	NA	NA	NA	NA	NA	2	NA	NA	NA	NA	3	NA	NA	2	2.5
CDK2AP1	ENSSSCG00000009775	NA	NA	NA	NA	NA	NA	2.5	NA	NA	NA	NA	NA	NA	NA	1	2.5
CDK4	ENSSSCG00000025092	NA	NA	NA	NA	NA	NA	2	NA	NA	NA	NA	NA	NA	NA	1	2
CDK5	ENSSSCG00000024070	3	NA	2	3	3	3	3	2	NA	NA	NA	3	1.5	NA	9	3
CDK5RAP1	ENSSSCG00000007264	NA	NA	NA	NA	NA	NA	5	NA	NA	NA	NA	NA	NA	NA	1	5
CDK5RAP2	ENSSSCG00000028117	NA	NA	NA	NA	1.5	NA	NA	NA	NA	NA	NA	NA	1	NA	2	1.25
CDK5RAP3	ENSSSCG00000017524	2	NA	NA	2.5	2.5	2.5	2	NA	2	3	NA	3	1	3	10	2.5
CDK6	ENSSSCG00000040183	NA	NA	NA	NA	NA	NA	3	NA	1	2	NA	4	NA	NA	4	2.5
CDKAL1	ENSSSCG00000001080	NA	NA	NA	2	1.5	NA	2	NA	NA	NA	NA	NA	1.5	NA	4	1.75
CDKN1B	ENSSSCG00000037144	NA	NA	NA	NA	NA	NA	3.5	NA	NA	NA	NA	NA	NA	NA	1	3.5
CDKN2AIP	ENSSSCG00000015779	NA	NA	NA	NA	NA	1	3	NA	2	NA	NA	2	NA	NA	4	2
CDKN2C	ENSSSCG00000003876	NA	NA	NA	NA	NA	NA	2.5	2	NA	NA	NA	3	NA	NA	3	2.5
CDR2L	ENSSSCG00000017218	NA	NA	NA	NA	NA	NA	2	NA	NA	NA	NA	NA	NA	NA	1	2
CDS1	ENSSSCG00000009231	NA	NA	NA	NA	NA	NA	NA	NA	NA	NA	NA	NA	1.5	NA	1	1.5
CDV3	ENSSSCG00000027294	2.5	2	NA	NA	NA	NA	4	2	2	NA	2	4	NA	NA	7	2
CDX2	ENSSSCG00000009317	NA	NA	NA	4	2.5	NA	NA	NA	NA	NA	NA	NA	3.5	NA	3	3.5
CEACAM18	ENSSSCG00000003225	NA	NA	NA	NA	NA	NA	NA	NA	NA	NA	NA	NA	1	NA	1	1
CEACAM21	ENSSSCG00000003047	NA	NA	NA	5	5	NA	NA	NA	NA	NA	NA	NA	3	NA	3	5
CEBPZOS	ENSSSCG00000039004	NA	NA	NA	1	2	NA	3	NA	NA	NA	NA	NA	1	NA	4	1.5
CELA1	ENSSSCG00000047232	NA	NA	NA	1.5	1	NA	NA	NA	NA	NA	NA	NA	1	NA	3	1
CELF2	ENSSSCG00000011121	NA	NA	NA	NA	NA	3	1.5	NA	NA	3	1	5	NA	4	6	3
CELF3	ENSSSCG00000006618	NA	NA	NA	NA	NA	3	NA	NA	NA	NA	NA	NA	NA	NA	1	3
CEMIP2	ENSSSCG00000024257	NA	NA	NA	NA	NA	NA	1.5	NA	NA	2	NA	NA	1.5	2	4	1.75
CEND1	ENSSSCG00000012845	NA	NA	5	NA	NA	5	4.5	3	NA	NA	NA	NA	NA	NA	4	4.75
CENPE	ENSSSCG00000023296	NA	NA	NA	NA	NA	NA	NA	NA	2	NA	2	NA	NA	2	3	2
CENPF	ENSSSCG00000015581	NA	NA	NA	NA	NA	NA	1	NA	NA	NA	1	NA	NA	NA	2	1
CENPV	ENSSSCG00000018034	NA	NA	NA	2	4	5	3	NA	3	NA	1	NA	5	NA	7	3
CEP135	ENSSSCG00000022283	NA	NA	NA	NA	NA	NA	NA	NA	NA	NA	NA	NA	1	NA	1	1
CEP170	ENSSSCG00000030502	NA	NA	NA	NA	NA	1	3	NA	NA	NA	NA	NA	NA	NA	2	2
CEP192	ENSSSCG00000003673	NA	NA	NA	NA	NA	3	3	NA	NA	NA	NA	NA	NA	NA	2	3
CEP192	ENSSSCG00000059665	NA	NA	NA	NA	NA	3	3	NA	NA	NA	NA	NA	NA	NA	2	3
CEP250	ENSSSCG00000021138	NA	NA	NA	NA	NA	NA	2	NA	NA	NA	2.5	NA	1	NA	3	2
CEP290	ENSSSCG00000000926	NA	NA	NA	NA	NA	NA	1.5	NA	NA	NA	2	NA	NA	NA	2	1.75
CEP295	ENSSSCG00000014946	NA	NA	NA	NA	NA	NA	2	NA	NA	NA	NA	NA	1	NA	2	1.5
CEP41	ENSSSCG00000016556	NA	NA	NA	NA	NA	NA	3	NA	NA	NA	NA	NA	NA	NA	1	3
CEP85	ENSSSCG00000026731	NA	NA	NA	NA	NA	NA	1	NA	NA	NA	NA	NA	NA	NA	1	1
CEP85L	ENSSSCG00000004249	NA	NA	NA	NA	NA	1.5	NA	NA	NA	NA	NA	NA	NA	NA	1	1.5
CEP97	ENSSSCG00000011949	NA	NA	NA	NA	NA	NA	2	NA	NA	NA	NA	NA	NA	NA	1	2
CEPT1	ENSSSCG00000029918	NA	NA	NA	4	4	NA	NA	NA	NA	NA	NA	NA	4	NA	3	4
CERCAM	ENSSSCG00000005650	NA	NA	NA	NA	NA	NA	1	NA	NA	NA	NA	NA	NA	NA	1	1
CERS2	ENSSSCG00000006644	NA	NA	NA	3	3	NA	1	4	3	3	NA	NA	4	NA	7	3
CERS4	ENSSSCG00000013595	NA	2	2	NA	NA	NA	4	3	1	NA	NA	2	NA	NA	6	2
CERS6	ENSSSCG00000032715	NA	NA	NA	1	3	NA	NA	NA	NA	NA	NA	NA	2	NA	3	2
CERT1	ENSSSCG00000014081	NA	NA	NA	NA	NA	NA	2	NA	NA	NA	NA	NA	NA	NA	1	2
CES1	ENSSSCG00000002825	5	5	2	1	1	NA	1	5	5	4	2	2	1.5	NA	12	2
CES1	ENSSSCG00000039985	5	5	2	1	1	NA	1	5	5	4	2	2	1.5	NA	12	2
CES3	ENSSSCG00000024476	NA	5	NA	NA	NA	NA	1.5	2	5	NA	NA	NA	1.5	NA	5	2
CETN2	ENSSSCG00000012757	NA	NA	4	NA	NA	NA	4	3	NA	3	NA	4	NA	3	6	3.5
CFAP20	ENSSSCG00000002805	NA	NA	3	NA	NA	NA	3	2	NA	3	NA	4	NA	NA	5	3
CFAP298	ENSSSCG00000040827	NA	NA	NA	NA	NA	NA	3	NA	NA	NA	NA	3	NA	NA	2	3
CFAP36	ENSSSCG00000008400	NA	NA	NA	NA	NA	NA	3.5	NA	NA	NA	NA	NA	NA	NA	1	3.5
CFAP410	ENSSSCG00000024500	NA	NA	NA	NA	NA	NA	1.5	NA	NA	NA	NA	NA	NA	NA	1	1.5
CFAP418	ENSSSCG00000034398	NA	NA	NA	NA	NA	NA	2.5	NA	NA	NA	NA	NA	NA	NA	1	2.5
CFAP74	ENSSSCG00000030513	NA	5	5	NA	NA	NA	5	4	3	NA	NA	NA	NA	2	6	4.5
CFD	ENSSSCG00000013418	2.5	NA	NA	4	4	1	1.5	NA	NA	5	NA	NA	4	2	8	3.25
CFDP1	ENSSSCG00000033842	NA	NA	NA	NA	NA	1	4	NA	NA	NA	NA	3	NA	2	4	2.5
CFH	ENSSSCG00000010893	3.5	3	2	1.5	1	1	2	4	3	2	5	3	1.5	4	14	2.5
CFI	ENSSSCG00000009138	3.5	3	NA	NA	NA	1	2	3	3	3	1	NA	NA	3	9	3
CFL1	ENSSSCG00000012974	5	5	5	5	5	5	5	5	5	5	5	5	5	5	14	5
CFL2	ENSSSCG00000001959	5	5	5	NA	NA	4	5	5	3	5	5	4	NA	5	11	5
CFP	ENSSSCG00000012278	1	NA	NA	NA	NA	NA	3	NA	2	NA	NA	NA	NA	NA	3	2
CGAS	ENSSSCG00000021383	NA	NA	NA	1.5	1	NA	1.5	NA	NA	NA	NA	NA	NA	NA	3	1.5
CGN	ENSSSCG00000006621	NA	4	NA	3.5	2.5	1	2	3	2	2	4	NA	3	NA	10	2.75
CGNL1	ENSSSCG00000035038	NA	3	NA	NA	NA	2	1.5	3	2	NA	NA	NA	NA	NA	5	2
CHAD	ENSSSCG00000017569	NA	NA	NA	NA	NA	NA	NA	NA	NA	3	2	NA	NA	NA	2	2.5
CHCHD1	ENSSSCG00000010308	NA	NA	NA	NA	NA	NA	3	NA	NA	NA	NA	NA	NA	NA	1	3
CHCHD10	ENSSSCG00000010073	NA	NA	NA	NA	NA	NA	4	NA	NA	NA	NA	NA	NA	NA	1	4
CHCHD2	ENSSSCG00000007743	3	4	4	2.5	2.5	3.5	4	5	4	NA	4	4	4	5	13	4
CHCHD3	ENSSSCG00000016545	3	NA	NA	5	5	4	5	5	3	NA	4	5	5	4	11	5
CHCHD4	ENSSSCG00000011604	NA	NA	NA	NA	NA	NA	3.5	4	NA	NA	NA	NA	NA	NA	2	3.75
CHCHD5	ENSSSCG00000008094	NA	NA	NA	NA	NA	1	3	NA	1	NA	1	NA	NA	NA	4	1
CHCHD6	ENSSSCG00000031557	NA	NA	NA	4	3	5	3.5	3	NA	NA	1	NA	4	NA	7	3.5
CHD1	ENSSSCG00000014177	NA	NA	NA	NA	NA	1	NA	NA	NA	NA	NA	NA	NA	NA	1	1
CHD1L	ENSSSCG00000006701	NA	NA	NA	NA	NA	NA	2.5	NA	NA	NA	NA	3	NA	NA	2	2.75
CHD3	ENSSSCG00000021363	NA	NA	NA	1	NA	NA	1	NA	2	NA	NA	NA	NA	NA	3	1
CHD4	ENSSSCG00000000697	NA	NA	NA	NA	NA	3	4	2	NA	2	NA	5	NA	3	6	3
CHD8	ENSSSCG00000002127	NA	NA	NA	NA	NA	NA	2	NA	NA	NA	NA	NA	NA	NA	1	2
CHDH	ENSSSCG00000011456	NA	5	3	NA	NA	3	1.5	NA	4	NA	NA	NA	NA	NA	5	3
CHERP	ENSSSCG00000013860	NA	NA	NA	NA	NA	3	3	NA	NA	NA	1	3	NA	NA	4	3
CHGA	ENSSSCG00000002456	NA	NA	NA	NA	NA	NA	3	NA	NA	NA	NA	NA	NA	NA	1	3
CHGB	ENSSSCG00000039779	NA	NA	NA	NA	NA	1	1	NA	NA	NA	NA	NA	NA	NA	2	1
CHI3L1	ENSSSCG00000015476	NA	NA	NA	NA	NA	NA	NA	NA	NA	5	NA	NA	NA	NA	1	5
CHID1	ENSSSCG00000012837	2	2	NA	3	3	4	1	2	2	4	1	2	2	2	13	2
CHL1	ENSSSCG00000011524	NA	2	5	NA	NA	4	1.5	NA	NA	NA	NA	NA	NA	NA	4	3
CHM	ENSSSCG00000012463	NA	NA	4	NA	NA	1	1.5	NA	NA	NA	NA	2	NA	2	5	2
CHMP1A	ENSSSCG00000023677	NA	2	NA	4.5	4.5	NA	4	NA	NA	3	NA	4	5	4	8	4
CHMP2A	ENSSSCG00000029362	NA	3	NA	5	5	NA	5	4	NA	5	NA	5	5	4	9	5
CHMP3	ENSSSCG00000008222	1	NA	NA	5	4	NA	3	NA	NA	4	NA	3	4.5	3	8	3.5
CHMP4A	ENSSSCG00000033432	NA	3	NA	1.5	2.5	NA	3	3	4	2	NA	4	1	2	10	2.75
CHMP4B	ENSSSCG00000007272	1	NA	NA	5	5	2	3	NA	3	3	3	5	5	4	11	3
CHMP4C	ENSSSCG00000025980	NA	NA	NA	2	1.5	NA	2.5	NA	NA	NA	NA	NA	NA	NA	3	2
CHMP5	ENSSSCG00000010995	NA	NA	NA	4	3.5	4	4	4	3	4	4	4	4	4	11	4
CHMP6	ENSSSCG00000017140	3	NA	NA	2	3	4	4	4	NA	4	2	NA	1	3	10	3
CHMP7	ENSSSCG00000033113	NA	NA	3	NA	1.5	NA	2	NA	NA	2	NA	2	1.5	2	7	2
CHN1	ENSSSCG00000022345	NA	NA	NA	NA	NA	2	2	NA	NA	NA	NA	NA	NA	NA	2	2
CHORDC1	ENSSSCG00000014934	NA	3	NA	NA	NA	2	1	3	3	3	1	4	NA	4	9	3
CHP1	ENSSSCG00000004751	1.5	NA	4	5	4.5	2	3	5	3	4	NA	3	3	2	12	3
CHP2	ENSSSCG00000034827	NA	NA	NA	4	4.5	NA	NA	NA	NA	NA	NA	NA	4.5	NA	3	4.5
CHPT1	ENSSSCG00000000864	NA	3	3	2	NA	NA	4	3	3	2	3	NA	3.5	NA	9	3
CHRAC1	ENSSSCG00000005933	NA	NA	NA	NA	NA	NA	3.5	NA	NA	NA	NA	NA	NA	NA	1	3.5
CHRM2	ENSSSCG00000032532	NA	NA	NA	NA	NA	NA	4	NA	NA	NA	NA	NA	NA	NA	1	4
CHST4	ENSSSCG00000002737	NA	NA	NA	3	2	NA	NA	NA	NA	NA	NA	NA	1	NA	3	2
CHTF18	ENSSSCG00000008010	NA	NA	NA	1	1	NA	NA	NA	NA	NA	NA	NA	NA	NA	2	1
CHTOP	ENSSSCG00000022107	NA	NA	NA	NA	NA	4	1	NA	NA	NA	2	NA	1	NA	4	1.5
CHUK	ENSSSCG00000010548	NA	NA	NA	1	1	NA	2	NA	NA	NA	NA	2	NA	NA	4	1.5
CIAO1	ENSSSCG00000008130	NA	NA	NA	1	NA	NA	1	NA	NA	NA	NA	NA	NA	NA	2	1
CIAO2A	ENSSSCG00000034124	NA	4	NA	1	NA	NA	2.5	3	3	NA	NA	NA	NA	NA	5	3
CIAO2B	ENSSSCG00000033027	NA	NA	NA	NA	NA	2.5	4	NA	NA	NA	NA	NA	NA	NA	2	3.25
CIAO3	ENSSSCG00000008002	NA	NA	NA	NA	NA	NA	3	NA	NA	NA	NA	NA	NA	NA	1	3
CIAPIN1	ENSSSCG00000029519	1	NA	4	NA	NA	3	2	2	2	3	1.5	4	NA	3	10	2.5
CIB1	ENSSSCG00000001858	NA	NA	NA	3	3	NA	NA	NA	NA	NA	NA	4	3	2	5	3
CIC	ENSSSCG00000003030	NA	NA	NA	NA	NA	NA	2	NA	NA	NA	NA	NA	NA	NA	1	2
CILP	ENSSSCG00000004928	1	NA	NA	NA	NA	NA	1	NA	NA	NA	NA	NA	NA	NA	2	1
CILP2	ENSSSCG00000013934	NA	NA	NA	NA	NA	NA	NA	NA	NA	NA	1.5	NA	NA	NA	1	1.5
CINP	ENSSSCG00000002530	NA	NA	NA	NA	NA	NA	2	NA	NA	NA	NA	NA	NA	NA	1	2
CIP2A	ENSSSCG00000033593	NA	NA	NA	NA	NA	NA	NA	NA	NA	NA	NA	3	NA	NA	1	3
CISD1	ENSSSCG00000035762	NA	4	NA	5	5	5	5	4	5	4	4	5	5	4	12	5
CISD2	ENSSSCG00000009164	4	NA	NA	5	5	5	3	3	4	4	2.5	5	5	3	12	4
CISD3	ENSSSCG00000022187	NA	2	NA	3	1	3	1	3	4	NA	NA	NA	2	NA	8	2.5
CIT	ENSSSCG00000009839	NA	NA	NA	NA	1	NA	NA	NA	NA	NA	NA	NA	NA	NA	1	1
CITED1	ENSSSCG00000012409	NA	NA	NA	NA	NA	NA	1	NA	NA	NA	NA	NA	NA	NA	1	1
CKAP4	ENSSSCG00000000171	3	NA	3	5	5	5	2	NA	3	4	2	4	5	5	12	4
CKAP5	ENSSSCG00000013249	NA	NA	4	1.5	1.5	3	2	NA	NA	3	NA	3	1	3	9	3
CKB	ENSSSCG00000021220	5	3	5	5	4	5	4	5	3	5	1	4	4	5	14	4.5
CKM	ENSSSCG00000036132	NA	NA	NA	NA	NA	NA	5	NA	NA	NA	5	NA	NA	NA	2	5
CKMT1A	ENSSSCG00000004703	NA	NA	5	5	5	5	1.5	NA	NA	3	NA	NA	5	NA	7	5
CKMT2	ENSSSCG00000014128	1	NA	4	NA	NA	NA	5	NA	NA	NA	5	2	NA	NA	5	4
CLASP1	ENSSSCG00000039157	NA	NA	NA	NA	NA	2	2	NA	NA	2	1	2	NA	NA	5	2
CLASP2	ENSSSCG00000011236	NA	NA	3	NA	NA	3	2	NA	NA	2	NA	2	NA	NA	5	2
CLCA1	ENSSSCG00000006933	NA	NA	NA	5	5	NA	NA	NA	NA	NA	NA	NA	5	NA	3	5
CLCA4	ENSSSCG00000006932	NA	NA	NA	4	3.5	NA	NA	NA	NA	NA	NA	NA	5	NA	3	4
CLCC1	ENSSSCG00000006841	2	NA	NA	NA	NA	3	3.5	NA	2	3	NA	NA	NA	2	6	2.5
CLCN2	ENSSSCG00000021581	NA	NA	NA	NA	NA	NA	NA	NA	NA	NA	NA	NA	1	NA	1	1
CLCN3	ENSSSCG00000009713	NA	NA	NA	NA	NA	NA	4	NA	NA	NA	NA	NA	NA	NA	1	4
CLCN5	ENSSSCG00000023026	NA	NA	NA	NA	NA	NA	NA	3	NA	NA	NA	NA	NA	NA	1	3
CLCN6	ENSSSCG00000003429	NA	NA	NA	NA	NA	1	NA	NA	NA	NA	NA	NA	NA	NA	1	1
CLDN11	ENSSSCG00000011747	NA	NA	3	NA	NA	NA	NA	NA	NA	NA	NA	NA	NA	NA	1	3
CLDN4	ENSSSCG00000007718	NA	NA	NA	4	4	NA	NA	NA	NA	NA	NA	NA	4	NA	3	4
CLDN5	ENSSSCG00000041667	NA	NA	NA	NA	NA	NA	NA	NA	NA	4	NA	NA	NA	NA	1	4
CLDN7	ENSSSCG00000017934	NA	NA	NA	3	3.5	NA	NA	NA	NA	4	NA	NA	2.5	NA	4	3.25
CLDND1	ENSSSCG00000011980	NA	NA	NA	2	1	NA	NA	NA	NA	NA	NA	NA	NA	NA	2	1.5
CLEC14A	ENSSSCG00000023760	2	NA	NA	NA	NA	NA	3	2	NA	3	2	NA	NA	NA	5	2
CLEC16A	ENSSSCG00000026569	NA	NA	NA	NA	NA	NA	2	NA	1	NA	NA	NA	NA	NA	2	1.5
CLEC2D	ENSSSCG00000000657	NA	NA	NA	1	1	NA	NA	NA	NA	NA	NA	NA	1	NA	3	1
CLEC2L	ENSSSCG00000038147	NA	NA	4	NA	NA	NA	1.5	NA	NA	NA	NA	NA	NA	NA	2	2.75
CLEC3B	ENSSSCG00000011299	NA	NA	NA	2.5	1.5	NA	NA	NA	NA	NA	NA	NA	1.5	NA	3	1.5
CLEC4F	ENSSSCG00000023258	NA	NA	NA	NA	NA	NA	NA	NA	NA	NA	NA	NA	NA	3	1	3
CLEC4G	ENSSSCG00000039007	NA	4	NA	NA	NA	NA	NA	NA	3	NA	NA	NA	NA	2	3	3
CLGN	ENSSSCG00000026360	NA	NA	NA	NA	NA	2	NA	NA	NA	NA	NA	NA	NA	NA	1	2
CLIC1	ENSSSCG00000039071	NA	4	NA	5	5	1	4	5	3	5	4	5	5	5	12	5
CLIC2	ENSSSCG00000039998	2.5	NA	NA	NA	NA	NA	2	NA	NA	5	NA	3	NA	4	5	3
CLIC3	ENSSSCG00000037395	2	NA	NA	NA	NA	NA	1	NA	NA	5	NA	NA	NA	NA	3	2
CLIC4	ENSSSCG00000038994	4	5	3	2	1.5	2	5	5	4	5	2	5	1.5	5	14	4
CLIC5	ENSSSCG00000037416	3	2	NA	1	NA	1	3	NA	NA	5	2	2	4	4	10	2.5
CLIC6	ENSSSCG00000028112	NA	NA	NA	NA	NA	4	NA	NA	NA	NA	NA	NA	NA	NA	1	4
CLINT1	ENSSSCG00000017047	1	NA	2	4	4	4	2	NA	3	3	1	NA	1	NA	10	2.5
CLIP1	ENSSSCG00000009793	NA	2	2	1	1	1	2	2	1	NA	1	2	NA	3	11	2
CLIP2	ENSSSCG00000007719	NA	NA	4	NA	NA	2	1.5	NA	NA	NA	NA	2	NA	2	5	2
CLMN	ENSSSCG00000002494	NA	NA	NA	NA	NA	NA	NA	NA	1	NA	NA	NA	NA	NA	1	1
CLMP	ENSSSCG00000022961	NA	NA	NA	NA	NA	NA	1.5	NA	NA	NA	NA	NA	NA	NA	1	1.5
CLN5	ENSSSCG00000031288	NA	NA	NA	NA	NA	NA	2	NA	NA	NA	NA	NA	NA	3	2	2.5
CLN6	ENSSSCG00000004957	NA	NA	NA	NA	NA	1	NA	NA	NA	NA	NA	NA	NA	NA	1	1
CLP1	ENSSSCG00000031442	NA	NA	NA	NA	NA	NA	1.5	NA	NA	NA	NA	NA	NA	NA	1	1.5
CLPB	ENSSSCG00000036887	NA	NA	3	1.5	2	3	2	NA	NA	NA	NA	NA	NA	NA	5	2
CLPP	ENSSSCG00000038079	NA	3	4	NA	NA	4	4	4	3	4	1	4	NA	3	10	4
CLPS	ENSSSCG00000001552	NA	NA	NA	2.5	2.5	NA	NA	NA	NA	NA	NA	NA	4	NA	3	2.5
CLPTM1	ENSSSCG00000003085	NA	NA	3	2.5	2.5	3	2	3	NA	2	NA	2	3	NA	9	2.5
CLPTM1L	ENSSSCG00000017119	NA	NA	NA	2	2.5	NA	NA	NA	NA	NA	NA	NA	2	NA	3	2
CLPX	ENSSSCG00000004927	NA	NA	NA	3	3	1	2	NA	2	NA	NA	NA	2	NA	6	2
CLRN3	ENSSSCG00000010753	NA	NA	NA	1	2	NA	NA	NA	NA	NA	NA	NA	4	NA	3	2
CLSTN1	ENSSSCG00000003396	NA	NA	4	NA	NA	2	3	NA	NA	NA	NA	NA	NA	2	4	2.5
CLSTN3	ENSSSCG00000000672	NA	NA	3	NA	NA	NA	NA	NA	NA	NA	NA	NA	NA	NA	1	3
CLTA	ENSSSCG00000037131	4	5	3	5	5	5	3	5	4	4	1	4	3	4	14	4
CLTB	ENSSSCG00000054091	NA	NA	NA	NA	NA	4	NA	NA	NA	NA	NA	NA	NA	NA	1	4
CLTC	ENSSSCG00000022659	5	5	5	5	5	5	4	5	4.5	4	3	5	4.5	5	14	5
CLTRN	ENSSSCG00000035893	NA	NA	NA	NA	NA	1	NA	4	NA	NA	NA	NA	NA	NA	2	2.5
CLU	ENSSSCG00000009668	4	3	3	2	3	5	3	4	4	5	2	3	2.5	5	14	3
CLUH	ENSSSCG00000017835	NA	2	3	2	2	NA	2	4	2	2	1.5	2	1	2	12	2
CLUL1	ENSSSCG00000039398	NA	NA	NA	NA	NA	2	NA	NA	NA	NA	NA	NA	NA	NA	1	2
CLVS2	ENSSSCG00000004232	NA	NA	NA	NA	NA	4	NA	NA	NA	NA	NA	NA	NA	NA	1	4
CLYBL	ENSSSCG00000009519	1	5	NA	NA	NA	2	2	3	4	NA	1	4	NA	NA	8	2.5
CMAH	ENSSSCG00000001099	NA	NA	NA	NA	NA	NA	NA	NA	NA	NA	NA	NA	NA	3	1	3
CMAS	ENSSSCG00000034733	NA	3	4	1.5	2.5	4	4	NA	3	NA	NA	NA	3	3	9	3
CMBL	ENSSSCG00000039763	4	5	2	NA	NA	2	3	5	5	3	4	4	NA	4	11	4
CMC1	ENSSSCG00000041813	NA	NA	NA	NA	NA	NA	4	NA	NA	NA	1	NA	NA	NA	2	2.5
CMC2	ENSSSCG00000032060	NA	NA	NA	NA	NA	NA	3	NA	NA	NA	NA	NA	NA	NA	1	3
CMLKR1	ENSSSCG00000031346	NA	NA	NA	NA	NA	NA	NA	NA	NA	2	NA	NA	NA	3	2	2.5
CMPK1	ENSSSCG00000003885	4	5	5	5	5	4	4	5	5	5	3	5	4	5	14	5
CMPK2	ENSSSCG00000008647	1	NA	3	1	NA	2	3.5	NA	2	3	NA	2	1.5	3	10	2
CMSS1	ENSSSCG00000011970	NA	NA	NA	NA	NA	NA	2	NA	NA	NA	NA	NA	NA	NA	1	2
CMTM4	ENSSSCG00000032632	NA	NA	4	NA	NA	NA	NA	4	NA	NA	NA	NA	NA	NA	2	4
CMTM6	ENSSSCG00000038362	1	NA	NA	2.5	4	NA	NA	3	NA	4	NA	3	4	3	8	3
CMTR1	ENSSSCG00000059332	NA	NA	2	NA	NA	NA	2	NA	NA	2	NA	3	NA	2	5	2
CMYA5	ENSSSCG00000026098	NA	NA	2	NA	NA	NA	2	NA	NA	NA	2	NA	NA	NA	3	2
CNBP	ENSSSCG00000040879	NA	3	2	3.5	4	NA	3.5	4	2	4	4	5	3	3	12	3.5
CNDP1	ENSSSCG00000004869	NA	NA	NA	NA	NA	2	NA	5	NA	NA	2	4	NA	NA	4	3
CNDP2	ENSSSCG00000004870	4	4	5	4	4	4	3	5	5	3	2	5	4	5	14	4
CNGA1	ENSSSCG00000038160	NA	NA	NA	NA	NA	2.5	NA	NA	NA	NA	NA	NA	NA	NA	1	2.5
CNGB1	ENSSSCG00000002811	NA	NA	NA	NA	NA	2	NA	NA	NA	NA	NA	NA	NA	NA	1	2
CNKSR3	ENSSSCG00000004071	NA	NA	NA	NA	NA	NA	2	NA	NA	NA	NA	NA	NA	NA	1	2
CNN1	ENSSSCG00000013614	4.5	4	NA	3	3	2	4	4	2	5	1	2	3	5	13	3
CNN2	ENSSSCG00000039542	3	NA	NA	NA	3.5	NA	1	4	2	5	3	5	2	5	10	3.25
CNN3	ENSSSCG00000006887	3	NA	4	NA	NA	4	3	4	2	4	1	3	NA	4	10	3.5
CNNM1	ENSSSCG00000010536	NA	NA	2	NA	NA	2	NA	NA	NA	NA	2	NA	NA	NA	3	2
CNNM2	ENSSSCG00000010593	NA	NA	NA	2	2	NA	NA	NA	NA	NA	NA	NA	NA	NA	2	2
CNNM3	ENSSSCG00000008201	NA	NA	NA	NA	NA	NA	4	NA	NA	NA	NA	NA	NA	NA	1	4
CNNM4	ENSSSCG00000008202	NA	NA	NA	4	4	1	NA	NA	NA	NA	NA	NA	3	NA	4	3.5
CNOT1	ENSSSCG00000002799	NA	NA	2	2	2	2	2	2	NA	NA	NA	4	2	2	9	2
CNOT10	ENSSSCG00000032220	NA	NA	2	NA	NA	NA	2	NA	NA	2	NA	2	NA	NA	4	2
CNOT11	ENSSSCG00000008167	NA	NA	NA	NA	NA	NA	2	NA	NA	NA	NA	NA	NA	NA	1	2
CNOT2	ENSSSCG00000000502	NA	NA	NA	NA	NA	NA	2.5	NA	NA	NA	NA	NA	NA	NA	1	2.5
CNOT3	ENSSSCG00000003264	NA	NA	NA	NA	NA	NA	3.5	NA	NA	NA	NA	2	NA	NA	2	2.75
CNOT4	ENSSSCG00000021354	NA	NA	NA	NA	NA	NA	2	NA	NA	NA	NA	NA	NA	NA	1	2
CNOT6	ENSSSCG00000014009	NA	2	NA	NA	NA	NA	NA	NA	NA	NA	NA	NA	NA	NA	1	2
CNOT6L	ENSSSCG00000008989	NA	NA	NA	NA	NA	NA	NA	NA	NA	NA	NA	3	NA	NA	1	3
CNOT7	ENSSSCG00000006983	NA	NA	NA	2	3	1	NA	NA	NA	3	NA	2	1	NA	6	2
CNPY2	ENSSSCG00000000394	4	5	4	1.5	3	5	3	5	5	5	1	4	2.5	5	14	4
CNPY3	ENSSSCG00000001651	NA	3	NA	1	1	4	2	NA	3	3	3	3	1	NA	10	3
CNPY4	ENSSSCG00000032054	2.5	NA	NA	NA	NA	3	3.5	3	2	4	NA	3	NA	3	8	3
CNRIP1	ENSSSCG00000008349	3.5	3	5	NA	NA	4	3	3	3	4	NA	4	NA	4	10	3.75
CNST	ENSSSCG00000010882	NA	NA	NA	NA	NA	3	NA	NA	NA	NA	NA	NA	NA	NA	1	3
CNTFR	ENSSSCG00000010974	NA	NA	NA	2	1	2.5	2	NA	NA	NA	2	NA	NA	NA	5	2
CNTLN	ENSSSCG00000005178	NA	NA	NA	NA	NA	NA	3	NA	NA	NA	NA	NA	NA	NA	1	3
CNTN1	ENSSSCG00000000789	NA	NA	5	NA	NA	4	2	NA	NA	NA	NA	NA	NA	NA	3	4
CNTN2	ENSSSCG00000040824	NA	NA	4	NA	NA	1	NA	NA	NA	NA	NA	NA	NA	NA	2	2.5
CNTN4	ENSSSCG00000011527	NA	NA	NA	NA	NA	2	1.5	NA	NA	NA	NA	NA	NA	NA	2	1.75
CNTNAP1	ENSSSCG00000017393	NA	NA	3	NA	NA	3	NA	NA	NA	NA	NA	NA	NA	NA	2	3
CNTNAP5	ENSSSCG00000015726	NA	NA	3	NA	NA	NA	NA	NA	NA	NA	NA	NA	NA	NA	1	3
COA1	ENSSSCG00000027491	NA	NA	NA	NA	NA	NA	1	NA	NA	NA	NA	NA	NA	NA	1	1
COA5	ENSSSCG00000058408	NA	NA	NA	NA	NA	NA	3.5	NA	NA	NA	NA	NA	NA	NA	1	3.5
COA6	ENSSSCG00000010161	NA	NA	NA	NA	NA	1	3	3	2	NA	1	3	NA	3	7	3
COA7	ENSSSCG00000027119	NA	3	NA	NA	NA	3	3	3	NA	NA	NA	3	NA	NA	5	3
COASY	ENSSSCG00000017398	NA	4	2	NA	NA	1	3	3	4	2	NA	2	NA	2	9	2
COBLL1	ENSSSCG00000025598	NA	2	NA	NA	NA	NA	2	NA	2	NA	NA	NA	NA	NA	3	2
COG1	ENSSSCG00000017248	NA	NA	NA	1.5	2	NA	2	NA	NA	NA	NA	2	NA	2	5	2
COG2	ENSSSCG00000010183	NA	NA	2	1.5	2	NA	2	NA	NA	NA	NA	3	NA	2	6	2
COG3	ENSSSCG00000023738	NA	NA	NA	1.5	2	NA	1.5	2	NA	2	NA	2	NA	NA	6	2
COG4	ENSSSCG00000027973	NA	NA	NA	1.5	2	NA	1.5	NA	NA	NA	NA	NA	NA	NA	3	1.5
COG5	ENSSSCG00000037556	NA	NA	2	1	1.5	1	2	2	NA	2	NA	3	1.5	2	10	2
COG6	ENSSSCG00000009369	NA	NA	NA	1.5	1.5	NA	2	NA	NA	NA	NA	NA	1	NA	4	1.5
COG7	ENSSSCG00000010799	NA	NA	NA	1	2	NA	2	NA	NA	NA	NA	NA	NA	NA	3	2
COIL	ENSSSCG00000017613	NA	NA	NA	NA	NA	2	1.5	NA	NA	NA	NA	NA	NA	NA	2	1.75
COL12A1	ENSSSCG00000004484	3	2	NA	NA	NA	NA	2	5	2	4	2	2	NA	2	9	2
COL14A1	ENSSSCG00000005997	5	5	3	3	3.5	NA	3	5	3	5	3	4	2	5	13	3.5
COL15A1	ENSSSCG00000005380	5	NA	NA	NA	NA	NA	3	3	NA	3	3	NA	NA	3	6	3
COL17A1	ENSSSCG00000010607	NA	NA	NA	3	3	NA	NA	NA	NA	NA	NA	NA	1.5	NA	3	3
COL18A1	ENSSSCG00000038089	4	2	NA	3	3	3	3	3	3	3	2	NA	2	3	12	3
COL1A1	ENSSSCG00000036135	4	3	2	NA	2	2	4	4	4	4	5	3	1.5	4	13	4
COL1A2	ENSSSCG00000015326	2	3	2	NA	1	1	3	4	2	3	4	3	NA	3	12	3
COL20A1	ENSSSCG00000037260	NA	NA	NA	NA	NA	NA	3	NA	NA	NA	NA	NA	NA	NA	1	3
COL21A1	ENSSSCG00000001500	NA	NA	NA	NA	NA	NA	NA	NA	NA	NA	1.5	NA	NA	NA	1	1.5
COL2A1	ENSSSCG00000025523	NA	NA	NA	NA	NA	1	NA	NA	NA	2	NA	NA	NA	NA	2	1.5
COL3A1	ENSSSCG00000016034	2	NA	NA	NA	NA	NA	3	NA	NA	NA	2	NA	NA	NA	3	2
COL4A1	ENSSSCG00000044700	NA	NA	NA	NA	NA	1	4	NA	NA	NA	3	NA	NA	NA	3	3
COL4A2	ENSSSCG00000009545	2	2	NA	NA	NA	2	2	2	1	2	2	NA	NA	2	9	2
COL5A1	ENSSSCG00000005751	2	NA	NA	NA	NA	1.5	2	NA	NA	NA	2	NA	NA	NA	4	2
COL5A2	ENSSSCG00000016035	NA	NA	NA	NA	NA	NA	2	NA	NA	NA	2	NA	NA	NA	2	2
COL5A3	ENSSSCG00000013667	NA	NA	NA	NA	NA	NA	1	NA	NA	NA	NA	NA	NA	NA	1	1
COL6A1	ENSSSCG00000022506	5	3	NA	2.5	4	NA	5	3	4	3	4	3	1.5	4	12	3.5
COL6A2	ENSSSCG00000028022	5	3	NA	2.5	4	NA	5	3	4	3	4	2	1.5	4	12	3.5
COL6A3	ENSSSCG00000027331	5	2	NA	2.5	3	1.5	4	3	4	2	4	2	2	4	13	3
COL6A5	ENSSSCG00000011186	2	2	NA	2	2.5	NA	2	2	2	2	NA	NA	1	NA	9	2
COL6A6	ENSSSCG00000037430	3	NA	NA	NA	NA	NA	2	NA	NA	3	2	NA	NA	2	5	2
COL7A1	ENSSSCG00000011355	NA	NA	NA	NA	NA	NA	NA	NA	NA	NA	NA	NA	1	NA	1	1
COL9A1	ENSSSCG00000004274	NA	NA	NA	NA	NA	NA	2	NA	NA	NA	NA	NA	NA	NA	1	2
COL9A2	ENSSSCG00000023322	NA	NA	NA	NA	NA	2	NA	NA	NA	NA	NA	NA	NA	NA	1	2
COLEC12	ENSSSCG00000040397	1	NA	NA	2.5	2	2	2	3	NA	2	NA	2	1.5	3	10	2
COMMD1	ENSSSCG00000008376	NA	3	4	NA	NA	3	4	5	1	3	NA	4	NA	3	9	3
COMMD10	ENSSSCG00000014223	NA	NA	3	NA	NA	NA	3.5	3	2	3	NA	3	NA	2	7	3
COMMD2	ENSSSCG00000011705	1.5	3	3	3	2.5	NA	4	5	3	NA	NA	4	3	4	11	3
COMMD3	ENSSSCG00000011082	3	NA	3	NA	1	1	4	4	3	3	NA	3	NA	3	10	3
COMMD4	ENSSSCG00000001884	NA	NA	NA	NA	1	NA	3	4	NA	2	NA	2	NA	2	6	2
COMMD6	ENSSSCG00000009464	NA	NA	NA	NA	NA	NA	2.5	3	NA	NA	NA	NA	NA	NA	2	2.75
COMMD8	ENSSSCG00000033373	NA	NA	NA	NA	NA	NA	4	4	NA	NA	NA	3	NA	3	4	3.5
COMMD9	ENSSSCG00000013293	3	4	4	3	2	2	2	4	2	4	1	4	1	3	14	3
COMT	ENSSSCG00000010132	4.5	5	5	5	5	5	4	5	5	5	4	5	5	5	14	5
COMTD1	ENSSSCG00000037237	NA	NA	NA	5	4.5	4	2	3	1	4	2	3	4	3	11	3
COPA	ENSSSCG00000006386	3	4	4	4.5	5	4	3	5	3	3	2	5	4	4	14	4
COPB1	ENSSSCG00000013392	3	4	3	4.5	5	4	3	5	3	2	2	4	4	4	14	4
COPB2	ENSSSCG00000011662	3	4	4	4.5	4	3	2	4	3	4	2	5	3	4	14	4
COPE	ENSSSCG00000027840	3	3	NA	5	5	4	3	NA	4	4	1	5	3	3	12	3.5
COPG1	ENSSSCG00000011616	3	4	4	5	5	3	3	4	4	3	2	4	4	4	14	4
COPG2	ENSSSCG00000016553	NA	NA	3	2	2.5	3	3	3	1	2	NA	4	2	3	11	3
COPRS	ENSSSCG00000061452	NA	NA	NA	NA	NA	NA	2.5	NA	NA	NA	NA	NA	NA	NA	1	2.5
COPS3	ENSSSCG00000018051	2	3	4	2	3	3	2	3	3	4	3	3	2	4	14	3
COPS4	ENSSSCG00000009241	3	3	4	2	3	3.5	3	4	3	4	2	4	1	4	14	3
COPS5	ENSSSCG00000006203	1.5	3	NA	1	2	3	3	3	2	3	2	4	1.5	4	13	3
COPS6	ENSSSCG00000034893	1.5	NA	NA	2	2	3	3.5	NA	3	3	2	4	NA	4	10	3
COPS7A	ENSSSCG00000000691	2	4	2	NA	1	4	3	3	2	4	2	4	1	4	13	3
COPS7B	ENSSSCG00000033334	NA	NA	2	NA	NA	2	4	NA	NA	4	NA	4	NA	3	6	3.5
COPS8	ENSSSCG00000016323	1	4	5	NA	3	4	3.5	5	3	4	3	5	1	4	13	4
COPS9	ENSSSCG00000020790	NA	NA	NA	NA	NA	NA	4	NA	4	NA	1	NA	NA	NA	3	4
COPZ1	ENSSSCG00000000290	3	3	4	5	5	4	3.5	4	4	3	1	5	2	4	14	4
COPZ2	ENSSSCG00000017526	4	3	NA	NA	NA	NA	4	NA	3	NA	2.5	NA	NA	2	6	3
COQ10A	ENSSSCG00000025190	NA	NA	NA	NA	NA	NA	3	NA	NA	NA	1	NA	NA	NA	2	2
COQ10B	ENSSSCG00000016076	NA	NA	NA	1.5	1.5	NA	2	NA	NA	NA	NA	NA	1	NA	4	1.5
COQ3	ENSSSCG00000004349	1	3	NA	NA	NA	3	4	4	2	NA	3	2	NA	NA	8	3
COQ4	ENSSSCG00000005646	NA	NA	NA	NA	NA	NA	2	3	NA	NA	1	NA	NA	NA	3	2
COQ5	ENSSSCG00000009903	NA	NA	NA	2	2	1	4	3	2	3	1	2	NA	2	10	2
COQ6	ENSSSCG00000002354	1	NA	NA	3	4	2	4	NA	2	NA	3	NA	1	NA	8	2.5
COQ7	ENSSSCG00000034655	NA	4	3	NA	NA	NA	3	4	4	NA	3	3	NA	3	8	3
COQ8A	ENSSSCG00000010861	1	2	2	1.5	2	1	5	4	3	NA	4	2	NA	NA	11	2
COQ9	ENSSSCG00000025284	NA	4	2	NA	1.5	3	5	5	3	4	4	3	1	3	12	3
CORIN	ENSSSCG00000008813	NA	NA	NA	NA	NA	NA	2.5	NA	NA	NA	NA	NA	NA	NA	1	2.5
CORO1A	ENSSSCG00000038055	2	2	5	4	4	1	4	4	3	5	NA	5	5	5	13	4
CORO1B	ENSSSCG00000012920	4	4	4	4.5	5	4	3	5	4	5	1	4	3.5	5	14	4
CORO1C	ENSSSCG00000009944	3	NA	5	2	3.5	3	3	3	3	4	1	5	3	5	13	3
CORO2A	ENSSSCG00000005375	NA	NA	NA	3	3	NA	NA	NA	NA	NA	NA	NA	5	NA	3	3
CORO2B	ENSSSCG00000004962	NA	NA	NA	NA	NA	3	2	NA	NA	NA	NA	NA	NA	NA	2	2.5
CORO6	ENSSSCG00000017792	NA	NA	NA	NA	NA	NA	3	NA	NA	NA	2	NA	NA	NA	2	2.5
COX10	ENSSSCG00000018023	NA	NA	NA	NA	NA	NA	1	NA	NA	NA	NA	NA	NA	NA	1	1
COX11	ENSSSCG00000031433	NA	NA	NA	NA	1	NA	2	NA	NA	NA	NA	NA	1	NA	3	1
COX15	ENSSSCG00000010541	NA	NA	NA	2.5	2	1	3	NA	NA	NA	1	NA	2.5	NA	6	2.25
COX16	ENSSSCG00000002316	NA	NA	NA	NA	NA	NA	2	NA	NA	NA	NA	NA	NA	NA	1	2
COX17	ENSSSCG00000011893	NA	NA	NA	NA	NA	5	5	4	NA	NA	1	NA	NA	NA	4	4.5
COX18	ENSSSCG00000008947	NA	NA	NA	NA	NA	NA	1.5	NA	NA	NA	NA	NA	NA	NA	1	1.5
COX19	ENSSSCG00000038964	NA	NA	NA	NA	NA	NA	3	NA	NA	NA	NA	NA	NA	NA	1	3
COX20	ENSSSCG00000039618	NA	NA	NA	5	5	NA	4	NA	NA	NA	1	NA	5	NA	5	5
COX4I1	ENSSSCG00000029034	4	4	NA	5	5	5	5	NA	5	3	5	5	5	3	12	5
COX4I2	ENSSSCG00000038384	NA	NA	NA	NA	NA	NA	1	NA	NA	NA	NA	NA	NA	NA	1	1
COX5A	ENSSSCG00000024316	5	4	NA	5	5	5	5	4	5	4	5	5	5	4	13	5
COX5B	ENSSSCG00000008195	5	3	NA	5	5	5	5	2	5	3	5	5	5	4	13	5
COX6A1	ENSSSCG00000039265	NA	NA	NA	5	5	5	1	NA	5	NA	1	NA	5	NA	7	5
COX6A2	ENSSSCG00000036789	NA	NA	NA	NA	NA	NA	5	NA	NA	NA	5	NA	NA	NA	2	5
COX6B	ENSSSCG00000002907	5	3	NA	5	5	5	5	4	5	NA	5	5	5	4	12	5
COX7A1	ENSSSCG00000037792	NA	NA	NA	5	5	5	5	NA	NA	NA	5	NA	5	NA	6	5
COX7A2	ENSSSCG00000004480	NA	NA	NA	5	5	5	4	NA	1	NA	1	NA	5	NA	7	5
COX7B	ENSSSCG00000032129	NA	NA	NA	5	5	NA	NA	NA	NA	NA	NA	NA	5	NA	3	5
COX7C	ENSSSCG00000040325	NA	NA	NA	5	5	NA	5	NA	NA	NA	NA	NA	5	NA	4	5
CP	ENSSSCG00000011700	5	4	3	2	2	4	4	5	4	3	2	4	2	5	14	4
CPB2	ENSSSCG00000009413	3	NA	NA	NA	NA	NA	2.5	NA	1	NA	1	NA	NA	NA	4	1.75
CPD	ENSSSCG00000017799	NA	2	2	1.5	1.5	NA	2	3	2	NA	NA	NA	2	NA	8	2
CPE	ENSSSCG00000008854	NA	NA	5	1	1	4	NA	NA	NA	NA	NA	NA	2.5	NA	5	2.5
CPEB4	ENSSSCG00000016981	NA	NA	NA	NA	NA	NA	2	NA	NA	NA	NA	NA	NA	NA	1	2
CPLX1	ENSSSCG00000037527	NA	NA	5	NA	NA	4.5	4	NA	NA	NA	NA	NA	NA	NA	3	4.5
CPLX2	ENSSSCG00000033682	NA	NA	5	NA	NA	4	NA	NA	NA	NA	NA	NA	NA	NA	2	4.5
CPLX3	ENSSSCG00000001895	NA	NA	NA	NA	NA	4	NA	NA	NA	NA	NA	NA	NA	NA	1	4
CPLX4	ENSSSCG00000004909	NA	NA	NA	NA	NA	5	NA	NA	NA	NA	NA	NA	NA	NA	1	5
CPM	ENSSSCG00000023630	NA	NA	NA	2.5	2	2	NA	NA	NA	NA	NA	NA	1	NA	4	2
CPN1	ENSSSCG00000010545	NA	NA	NA	NA	NA	NA	3	NA	NA	NA	NA	NA	NA	NA	1	3
CPN2	ENSSSCG00000025128	NA	2	NA	NA	NA	NA	3	2	1	NA	NA	NA	NA	2	5	2
CPNE2	ENSSSCG00000021519	NA	NA	NA	2.5	2.5	2.5	2.5	NA	NA	NA	NA	NA	2.5	NA	5	2.5
CPNE3	ENSSSCG00000006135	3	3	4	5	5	4	4	4	3	3	1	5	5	5	14	4
CPNE5	ENSSSCG00000001567	NA	NA	NA	NA	NA	NA	1.5	NA	NA	NA	NA	NA	NA	NA	1	1.5
CPNE6	ENSSSCG00000002011	NA	NA	5	NA	NA	4	NA	NA	NA	NA	NA	NA	NA	NA	2	4.5
CPNE8	ENSSSCG00000000778	NA	NA	NA	1.5	2.5	NA	NA	NA	NA	NA	NA	NA	3	NA	3	2.5
CPNE9	ENSSSCG00000054876	NA	NA	NA	NA	NA	NA	1	NA	NA	NA	NA	NA	NA	NA	1	1
CPO	ENSSSCG00000016135	NA	NA	NA	1	NA	NA	NA	NA	NA	NA	NA	NA	5	NA	2	3
CPOX	ENSSSCG00000011978	NA	5	NA	3.5	4.5	4	1.5	4	4	4	1	5	2	NA	11	4
CPPED1	ENSSSCG00000024206	NA	4	NA	1	1.5	3	1	5	4	NA	1	5	2	4	11	3
CPQ	ENSSSCG00000006087	NA	NA	NA	NA	NA	NA	2.5	4	NA	NA	2	NA	NA	NA	3	2.5
CPS1	ENSSSCG00000016159	NA	5	5	NA	NA	NA	4	5	5	5	2	4	4	4	10	4.5
CPSF2	ENSSSCG00000002447	NA	NA	NA	2	2	3	1.5	NA	NA	NA	NA	3	1.5	2	7	2
CPSF3	ENSSSCG00000020799	NA	NA	NA	1	2	2	1.5	2	NA	NA	NA	4	NA	3	7	2
CPSF4	ENSSSCG00000026896	NA	NA	NA	NA	NA	NA	2	NA	NA	NA	NA	NA	NA	NA	1	2
CPSF6	ENSSSCG00000038031	NA	2	3	1	1.5	4	2	3	2	4	1	5	1	3	13	2
CPT1A	ENSSSCG00000012880	NA	4	4	3	3	2	2	4	2	NA	NA	4	4	3	11	3
CPT1B	ENSSSCG00000022364	NA	NA	2	NA	NA	NA	5	NA	3	NA	3	2	NA	2	6	2.5
CPT1C	ENSSSCG00000024872	NA	NA	3	NA	NA	4	NA	NA	NA	NA	NA	NA	NA	NA	2	3.5
CPT2	ENSSSCG00000003851	2.5	5	3	2	1.5	4	4	NA	4	2	2	3	2.5	4	13	3
CPXM2	ENSSSCG00000010728	NA	NA	NA	NA	NA	NA	NA	NA	NA	NA	2	NA	NA	NA	1	2
CRABP1	ENSSSCG00000021873	NA	NA	NA	NA	NA	5	1	NA	NA	4	1	4	NA	NA	5	4
CRACDL	ENSSSCG00000008187	NA	NA	NA	NA	NA	NA	1	NA	NA	NA	NA	NA	NA	NA	1	1
CRACR2A	ENSSSCG00000000732	NA	NA	NA	2.5	2	NA	NA	NA	NA	NA	NA	NA	1	NA	3	2
CRAT	ENSSSCG00000005671	2	4	5	2	1.5	3	5	NA	4	3	4	3	1	3	13	3
CRB2	ENSSSCG00000005584	NA	NA	NA	NA	NA	2	NA	NA	NA	NA	NA	NA	NA	NA	1	2
CRBN	ENSSSCG00000011530	NA	NA	NA	NA	NA	NA	2.5	NA	NA	NA	NA	NA	NA	NA	1	2.5
CREB1	ENSSSCG00000034395	NA	NA	NA	NA	NA	NA	4	NA	NA	NA	NA	NA	NA	NA	1	4
CREBBP	ENSSSCG00000007951	NA	NA	NA	NA	NA	NA	2	NA	NA	NA	NA	2	NA	NA	2	2
CRELD1	ENSSSCG00000011560	NA	NA	NA	1.5	1.5	3	2.5	NA	NA	NA	NA	NA	1	NA	5	1.5
CRELD2	ENSSSCG00000000981	NA	NA	NA	NA	NA	NA	3	NA	1	NA	NA	NA	NA	NA	2	2
CRIP2	ENSSSCG00000038713	4	NA	NA	NA	NA	5	5	4	3	5	4	4	NA	5	9	4
CRISP3	ENSSSCG00000024347	NA	NA	NA	NA	NA	NA	1.5	NA	NA	NA	NA	NA	NA	NA	1	1.5
CRK	ENSSSCG00000038989	3	3	4	1.5	1	2.5	2.5	4	2	3	3	4	NA	4	13	3
CRKL	ENSSSCG00000010095	2	NA	3	2.5	3	2	2	2	2	3	2	4	1	2	13	2
CRLF3	ENSSSCG00000017743	1	2	3	NA	NA	NA	3	NA	NA	2	NA	5	NA	5	7	3
CRLS1	ENSSSCG00000040202	NA	NA	NA	NA	NA	NA	1.5	NA	NA	NA	NA	NA	NA	NA	1	1.5
CRMP1	ENSSSCG00000022896	NA	4	5	NA	NA	5	2	4	4	NA	3	2	NA	3	9	4
CRNKL1	ENSSSCG00000038587	NA	3	NA	1.5	2	2	2.5	NA	4	NA	NA	3	1	NA	8	2.25
CROCC	ENSSSCG00000003478	NA	NA	NA	1	1	3	NA	NA	NA	NA	NA	NA	1	NA	4	1
CROT	ENSSSCG00000015391	NA	3	NA	NA	NA	NA	1	NA	2	2	NA	NA	NA	NA	4	2
CRP	ENSSSCG00000006403	1	3	NA	NA	NA	NA	1	NA	1	2	NA	NA	NA	NA	5	1
CRPPA	ENSSSCG00000015358	NA	NA	3	NA	NA	NA	2	NA	NA	NA	NA	2	NA	NA	3	2
CRTAC1	ENSSSCG00000010530	NA	NA	NA	NA	NA	1	NA	NA	NA	NA	NA	NA	NA	NA	1	1
CRTC1	ENSSSCG00000013915	NA	NA	NA	NA	NA	NA	2.5	NA	NA	NA	NA	NA	NA	NA	1	2.5
CRTC3	ENSSSCG00000034090	NA	NA	NA	NA	NA	NA	3	NA	NA	NA	NA	NA	NA	NA	1	3
CRYAA	ENSSSCG00000038816	NA	NA	NA	NA	NA	5	NA	NA	NA	NA	NA	NA	NA	NA	1	5
CRYAB	ENSSSCG00000036724	5	2	5	1	2	5	5	5	4	5	5	4	NA	4	13	5
CRYBA1	ENSSSCG00000040641	NA	NA	NA	NA	NA	5	NA	NA	NA	NA	NA	NA	NA	NA	1	5
CRYBA2	ENSSSCG00000040776	NA	NA	NA	NA	NA	5	NA	NA	NA	NA	NA	NA	NA	NA	1	5
CRYBA4	ENSSSCG00000043809	NA	NA	NA	NA	NA	5	NA	NA	NA	NA	NA	NA	NA	NA	1	5
CRYBB1	ENSSSCG00000009964	NA	NA	NA	NA	NA	5	NA	NA	NA	NA	NA	NA	NA	NA	1	5
CRYBB3	ENSSSCG00000009954	NA	NA	NA	NA	NA	5	NA	NA	NA	NA	NA	NA	NA	NA	1	5
CRYBG3	ENSSSCG00000022895	NA	NA	NA	NA	NA	NA	2	NA	NA	NA	2	2	NA	NA	3	2
CRYGC	ENSSSCG00000039620	NA	NA	NA	NA	NA	1	NA	NA	NA	NA	NA	NA	NA	NA	1	1
CRYGD	ENSSSCG00000034967	NA	NA	NA	NA	NA	1	NA	NA	NA	NA	NA	NA	NA	NA	1	1
CRYGS	ENSSSCG00000040431	NA	NA	NA	NA	NA	5	NA	NA	NA	NA	NA	NA	NA	NA	1	5
CRYL1	ENSSSCG00000009268	3	5	NA	2.5	3.5	1	1	5	3	4	2	4	3.5	4	13	3.5
CRYM	ENSSSCG00000007849	2	3	NA	1.5	1	5	1.5	4	2	4	NA	4	1	NA	11	2
CRYZ	ENSSSCG00000003780	3	5	NA	NA	3	3	3	5	5	5	3	4	1.5	4	12	3.5
CRYZL1	ENSSSCG00000028377	NA	NA	NA	NA	NA	NA	3	NA	NA	3	NA	3	NA	2	4	3
CS	ENSSSCG00000035686	5	5	5	5	4.5	5	5	5	5	3	5	5	4.5	5	14	5
CSAD	ENSSSCG00000000259	3	3	3	NA	NA	NA	2	3	3	NA	NA	3	NA	NA	7	3
CSDC2	ENSSSCG00000000062	NA	NA	NA	NA	NA	1	NA	NA	NA	NA	NA	NA	NA	NA	1	1
CSDE1	ENSSSCG00000006752	2	NA	4	2.5	3	2	2	2	2	NA	2	3	2	2	12	2
CSE1L	ENSSSCG00000025534	2	3	4	4	4	3	3	4	2	3	2	5	2.5	5	14	3
CSF1R	ENSSSCG00000014441	1	NA	2	NA	NA	NA	2	NA	NA	2	NA	2	NA	3	6	2
CSK	ENSSSCG00000001900	NA	NA	NA	3	3	NA	2	NA	1	NA	NA	5	2.5	5	7	3
CSNK1A1	ENSSSCG00000014435	NA	NA	NA	4	3.5	1.5	4	NA	NA	NA	NA	3	4	NA	6	3.75
CSNK1D	ENSSSCG00000035852	NA	NA	NA	NA	NA	NA	1.5	NA	NA	NA	NA	NA	NA	NA	1	1.5
CSNK1E	ENSSSCG00000000107	NA	NA	NA	NA	NA	NA	1.5	NA	NA	NA	NA	NA	NA	NA	1	1.5
CSNK2A1	ENSSSCG00000007203	1	3	NA	4	4	5	3	4	2	4	2	5	4	2	13	4
CSNK2A2	ENSSSCG00000002804	NA	NA	NA	NA	3	3	2.5	NA	NA	NA	NA	4	1	NA	5	3
CSNK2B	ENSSSCG00000001414	NA	2	4	3	3	3	3	4	1	4	1	5	1.5	3	13	3
CSPG4	ENSSSCG00000001873	2	NA	NA	NA	NA	NA	2	NA	2	4	1.5	NA	NA	3	6	2
CSPG5	ENSSSCG00000039224	NA	NA	5	NA	NA	4	NA	NA	NA	NA	NA	NA	NA	NA	2	4.5
CSRNP1	ENSSSCG00000011264	NA	NA	NA	NA	NA	NA	3	NA	NA	NA	NA	NA	NA	NA	1	3
CSRP1	ENSSSCG00000020976	5	4	5	3	4	5	4	5	4	5	3	5	1	5	14	4.5
CSRP2	ENSSSCG00000000951	1	NA	NA	NA	NA	4	3	4	2	4	1	2	NA	4	9	3
CSRP3	ENSSSCG00000013354	NA	NA	NA	NA	NA	NA	5	NA	NA	3	5	NA	NA	4	4	4.5
CST3	ENSSSCG00000037360	4	NA	NA	NA	NA	4.5	2	3	3	3	1	3	NA	3	9	3
CSTA	ENSSSCG00000028871	NA	NA	NA	NA	NA	NA	NA	NA	NA	NA	NA	3	NA	NA	1	3
CSTB	ENSSSCG00000027357	5	4	NA	5	5	5	5	2	4.5	5	4	5	4	5	13	5
CSTF2	ENSSSCG00000012486	NA	NA	NA	NA	NA	NA	3	NA	NA	3	NA	3	NA	NA	3	3
CSTF2T	ENSSSCG00000010430	NA	NA	NA	NA	NA	NA	4	NA	NA	2	NA	4	NA	NA	3	4
CSTF3	ENSSSCG00000040954	NA	2	2	NA	2	2	1	2	NA	3	NA	4	NA	3	9	2
CTBP1	ENSSSCG00000031302	2.5	3	3	3.5	4	4	2.5	3	3	4	2	5	3.5	4	14	3.25
CTBP2	ENSSSCG00000010739	NA	NA	NA	1	1	5	1.5	NA	NA	NA	NA	NA	1.5	NA	5	1.5
CTCF	ENSSSCG00000024253	NA	NA	NA	1	2	NA	1	NA	NA	NA	NA	NA	3	NA	4	1.5
CTDP1	ENSSSCG00000005787	NA	2	NA	1	1	NA	3	2	NA	NA	NA	2	NA	NA	6	2
CTDSP1	ENSSSCG00000036938	NA	NA	NA	3	2	NA	1	NA	NA	NA	NA	NA	2	NA	4	2
CTDSPL2	ENSSSCG00000035827	NA	NA	NA	NA	NA	1	1.5	NA	NA	NA	NA	NA	NA	NA	2	1.25
CTF1	ENSSSCG00000007774	NA	NA	NA	NA	NA	NA	4	3	NA	2	NA	NA	NA	NA	3	3
CTH	ENSSSCG00000003789	NA	5	NA	NA	NA	NA	3	5	5	NA	NA	NA	NA	NA	4	5
CTNNA1	ENSSSCG00000014339	3	4	4	5	5	4	4	5	4	5	1	4	3	5	14	4
CTNNA2	ENSSSCG00000008250	NA	2	4	3	2.5	4	2	3	2	3	NA	2	2	3	12	2.75
CTNNA3	ENSSSCG00000036480	NA	NA	2	NA	NA	1	4	2	NA	NA	1	NA	NA	NA	5	2
CTNNB1	ENSSSCG00000011274	2	4	5	5	5	5	4	4	4	4	1	4	4	4	14	4
CTNNBL1	ENSSSCG00000007337	NA	NA	2	NA	NA	3	2	NA	NA	NA	1	4	NA	3	6	2.5
CTNND1	ENSSSCG00000013174	3	4	2	5	5	4	2	3	4	4	1	3	4	3	14	3.5
CTNND2	ENSSSCG00000016780	NA	NA	NA	NA	NA	3	NA	NA	NA	NA	NA	NA	NA	NA	1	3
CTPS1	ENSSSCG00000003973	NA	NA	2	1.5	2	NA	2	NA	NA	NA	1.5	4	1.5	NA	7	2
CTPS2	ENSSSCG00000012146	NA	NA	NA	2.5	1.5	NA	1	NA	1	2	NA	2	1.5	2	8	1.75
CTR9	ENSSSCG00000013406	NA	NA	NA	1	NA	NA	2	NA	NA	NA	NA	3	NA	NA	3	2
CTRB2	ENSSSCG00000023127	NA	NA	NA	1.5	1	NA	NA	NA	NA	NA	NA	NA	1.5	NA	3	1.5
CTRC	ENSSSCG00000054068	NA	NA	NA	1	1	NA	NA	NA	NA	NA	NA	NA	2	NA	3	1
CTRL	ENSSSCG00000023849	NA	NA	NA	3	2	NA	NA	NA	NA	NA	NA	NA	3	NA	3	3
CTSA	ENSSSCG00000007431	2	4	3	2.5	2.5	2.5	1	5	3	4	1.5	4	1	4	14	2.75
CTSB	ENSSSCG00000023666	4	5	2	4.5	4	5	4	5	5	5	2	5	3	5	14	4.75
CTSC	ENSSSCG00000014924	1.5	4	3	3	3	NA	2	5	3	4	NA	5	1	5	12	3
CTSD	ENSSSCG00000040793	4	5	4	5	5	5	5	5	5	5	2	5	4	5	14	5
CTSF	ENSSSCG00000038918	NA	NA	NA	NA	NA	NA	NA	NA	2	NA	NA	NA	NA	NA	1	2
CTSH	ENSSSCG00000001770	NA	3	NA	NA	NA	NA	2.5	4	2	4	NA	3	NA	4	7	3
CTSK	ENSSSCG00000052889	NA	NA	NA	1	NA	NA	NA	NA	NA	NA	NA	NA	NA	NA	1	1
CTSL	ENSSSCG00000011171	NA	2	NA	NA	NA	NA	3	3	2	2	NA	4	NA	2	7	2
CTSS	ENSSSCG00000006648	NA	3	NA	4	4.5	NA	2.5	NA	4	5	NA	4	3	5	9	4
CTSW	ENSSSCG00000012970	NA	NA	NA	3.5	3	NA	1.5	NA	NA	NA	NA	NA	4.5	NA	4	3.25
CTSZ	ENSSSCG00000007522	2	4	NA	4	4	NA	3	5	3	5	1	4	2.5	5	12	4
CTTN	ENSSSCG00000031769	3	2	3	2	3	2	2	4	3	3	1.5	2	1	2	14	2
CTTNBP2NL	ENSSSCG00000006781	NA	NA	NA	1	1.5	NA	2	NA	NA	NA	NA	NA	NA	NA	3	1.5
CTU2	ENSSSCG00000033920	NA	NA	NA	NA	NA	NA	2	NA	NA	NA	NA	NA	NA	NA	1	2
CUBN	ENSSSCG00000011030	NA	2	NA	NA	NA	NA	2	5	NA	2	NA	NA	3	2	6	2
CUEDC2	ENSSSCG00000033359	NA	NA	NA	NA	NA	NA	3	NA	NA	NA	NA	NA	NA	NA	1	3
CUL1	ENSSSCG00000015455	1	3	4	NA	1	2	3	3	NA	2	2	4	1	4	12	2.5
CUL2	ENSSSCG00000011104	NA	2	4	NA	NA	NA	2	2	NA	2	2	3	NA	2	8	2
CUL3	ENSSSCG00000016234	NA	3	5	1.5	2	3	2	3	1	3	2	4	1	4	13	3
CUL4A	ENSSSCG00000009556	NA	2	3	1	1.5	NA	2	2	1	NA	1.5	2	1.5	2	11	2
CUL4B	ENSSSCG00000029478	NA	3	4	NA	NA	1	2	3	NA	2	2	3	NA	3	9	3
CUL5	ENSSSCG00000029198	1	2	4	NA	NA	1	2	2	2	2	2	4	NA	3	11	2
CUL7	ENSSSCG00000001657	NA	NA	NA	NA	NA	NA	3	NA	NA	NA	NA	NA	NA	NA	1	3
CUL9	ENSSSCG00000030196	NA	NA	NA	NA	NA	1	2.5	NA	NA	NA	NA	NA	NA	NA	2	1.75
CUnH14orf180	ENSSSCG00000039825	NA	NA	NA	NA	NA	NA	3.5	NA	NA	NA	NA	NA	NA	NA	1	3.5
CUTA	ENSSSCG00000001512	3	4	NA	2	2.5	5	3.5	NA	3	4	3	4	2	4	12	3.25
CUX1	ENSSSCG00000007681	NA	NA	2	2	2	2	1.5	2	NA	NA	NA	2	1	NA	8	2
CWC15	ENSSSCG00000014961	NA	NA	NA	NA	NA	NA	1	3	1.5	NA	NA	3	NA	3	5	3
CWC22	ENSSSCG00000016008	NA	NA	NA	1	1.5	2	NA	2	NA	NA	NA	2	NA	NA	5	2
CWC27	ENSSSCG00000016942	NA	NA	NA	NA	NA	1.5	3	NA	NA	NA	NA	NA	NA	NA	2	2.25
CWF19L1	ENSSSCG00000010550	NA	NA	NA	NA	NA	NA	3	NA	NA	NA	NA	NA	NA	NA	1	3
CXADR	ENSSSCG00000032702	NA	NA	NA	4	3.5	1	2	NA	NA	NA	NA	NA	4	NA	5	3.5
CXCL12	ENSSSCG00000034973	NA	NA	NA	NA	NA	NA	1.5	NA	NA	NA	NA	NA	NA	NA	1	1.5
CXCL14	ENSSSCG00000014310	NA	NA	NA	1	NA	NA	NA	NA	NA	NA	NA	NA	1	NA	2	1
CXHXorf38	ENSSSCG00000012249	NA	NA	NA	1.5	NA	NA	3	NA	NA	NA	NA	2	1.5	2	5	2
CXXC1	ENSSSCG00000004517	NA	NA	NA	NA	NA	NA	2	NA	NA	NA	NA	NA	NA	NA	1	2
CYB5A	ENSSSCG00000004875	5	5	2	2.5	3.5	5	5	5	5	5	2.5	5	4.5	5	14	5
CYB5B	ENSSSCG00000033944	5	4	5	5	5	5	4	5	4.5	5	1.5	5	5	5	14	5
CYB5R1	ENSSSCG00000010929	1	NA	2	4	3.5	4	4	5	3	5	2	2	4	3	13	3.5
CYB5R3	ENSSSCG00000000038	5	5	2	5	5	1	4	5	5	5	3	5	5	5	14	5
CYBA	ENSSSCG00000031493	NA	NA	NA	4	4	NA	3.5	NA	NA	4	NA	NA	3	5	6	4
CYBC1	ENSSSCG00000017127	NA	NA	NA	2.5	2	1	1	NA	NA	NA	NA	3	2	2	7	2
CYBRD1	ENSSSCG00000025049	4	NA	NA	1.5	2	NA	4.5	NA	NA	NA	NA	NA	1	NA	5	2
CYC1	ENSSSCG00000031918	4	NA	NA	5	5	5	5	4	4	4	5	4	5	4	12	4.5
CYFIP2	ENSSSCG00000017054	2	3	5	4	4	2	2	3	2	3	NA	5	3	5	13	3
CYGB	ENSSSCG00000017181	2	NA	4	NA	NA	2	1.5	2	NA	NA	1	2	NA	NA	7	2
CYHR1	ENSSSCG00000027076	NA	NA	NA	NA	NA	NA	2	NA	NA	NA	NA	NA	NA	NA	1	2
CYLD	ENSSSCG00000040286	NA	NA	NA	1	NA	NA	2	NA	NA	NA	NA	NA	NA	NA	2	1.5
CYP1A2	ENSSSCG00000001901	NA	NA	NA	NA	NA	NA	NA	NA	4	NA	NA	NA	NA	NA	1	4
CYP20A1	ENSSSCG00000016118	NA	NA	NA	NA	NA	NA	1	NA	NA	NA	NA	NA	NA	NA	1	1
CYP27A1	ENSSSCG00000016199	2	5	3	NA	1	NA	2	2	4	NA	NA	NA	1.5	2	9	2
CYP27B1	ENSSSCG00000028637	NA	NA	NA	NA	NA	NA	2	NA	NA	NA	NA	NA	NA	NA	1	2
CYP2A19	ENSSSCG00000002993	2	5	NA	NA	NA	NA	2	5	5	NA	3	NA	NA	NA	6	4
CYP2C293	ENSSSCG00000061845	NA	NA	NA	NA	NA	NA	NA	NA	2	NA	NA	NA	NA	NA	1	2
CYP2C301	ENSSSCG00000058563	NA	NA	NA	NA	NA	NA	NA	NA	2	NA	NA	NA	NA	NA	1	2
CYP2C33	ENSSSCG00000010546	NA	NA	NA	NA	NA	NA	NA	NA	1	NA	NA	NA	NA	NA	1	1
CYP2C42	ENSSSCG00000055326	NA	2	NA	NA	NA	NA	NA	NA	2	NA	NA	NA	NA	NA	2	2
CYP2D6	ENSSSCG00000000046	NA	5	NA	NA	NA	NA	NA	5	5	2	NA	NA	1	NA	5	5
CYP2E1	ENSSSCG00000010780	NA	5	NA	NA	NA	NA	NA	3	5	NA	NA	NA	NA	NA	3	5
CYP2J93	ENSSSCG00000003825	NA	NA	NA	2	2.5	NA	NA	NA	NA	NA	NA	NA	3	NA	3	2.5
CYP39A1	ENSSSCG00000001718	NA	NA	NA	NA	NA	NA	NA	NA	3	NA	NA	NA	NA	NA	1	3
CYP3A22	ENSSSCG00000023320	NA	3	NA	NA	NA	NA	NA	NA	4.5	NA	NA	NA	NA	NA	2	3.75
CYP3A29	ENSSSCG00000052306	NA	3	NA	NA	NA	NA	NA	NA	4	NA	NA	NA	NA	NA	2	3.5
CYP4A21	ENSSSCG00000058165	NA	4	NA	NA	NA	NA	NA	3	5	NA	NA	2	NA	NA	4	3.5
CYP4B1	ENSSSCG00000003894	NA	NA	NA	1	1	NA	NA	NA	NA	3	NA	NA	NA	NA	3	1
CYP4F52	ENSSSCG00000032765	NA	NA	NA	NA	NA	NA	NA	NA	1	NA	NA	NA	NA	NA	1	1
CYP4V2	ENSSSCG00000032687	2	4	NA	NA	NA	NA	NA	NA	3	2	NA	NA	NA	NA	4	2.5
CYP51A1	ENSSSCG00000015311	NA	3	NA	3	4	1	NA	NA	4	NA	NA	NA	2.5	NA	6	3
CYP7A1	ENSSSCG00000006238	NA	4	NA	NA	NA	NA	NA	NA	2	NA	NA	NA	NA	NA	2	3
CYP7B1	ENSSSCG00000022092	NA	3	2	NA	1	2	2	2	4	2	NA	3	NA	3	10	2
CYRIB	ENSSSCG00000005959	NA	3	NA	2	2.5	3	1.5	2	1	5	1	5	2	5	12	2.25
CYSTM1	ENSSSCG00000014361	2	NA	NA	NA	NA	NA	NA	NA	NA	NA	NA	NA	NA	NA	1	2
CYTH1	ENSSSCG00000017167	NA	NA	NA	NA	NA	NA	1.5	NA	NA	NA	NA	2	NA	3	3	2
CYTH3	ENSSSCG00000034768	NA	NA	NA	NA	NA	NA	2	NA	NA	NA	NA	NA	NA	NA	1	2
CZIB	ENSSSCG00000003850	4	4	5	NA	NA	2.5	3.5	5	3	4	3	5	NA	4	11	4
D2HGDH	ENSSSCG00000034101	1	3	3	NA	NA	2	3	4	2	NA	1	2	NA	3	10	2.5
DAAM1	ENSSSCG00000005078	NA	NA	NA	NA	1	3	2	NA	NA	2	NA	NA	NA	NA	4	2
DAAM2	ENSSSCG00000001595	NA	NA	NA	NA	NA	NA	2	NA	NA	NA	NA	NA	NA	NA	1	2
DAB1	ENSSSCG00000003833	NA	NA	NA	NA	NA	NA	NA	NA	1	NA	NA	NA	NA	NA	1	1
DAB2	ENSSSCG00000016857	3	2	NA	1	NA	NA	3	5	1	2	NA	NA	NA	NA	7	2
DAB2IP	ENSSSCG00000005524	NA	NA	NA	NA	NA	1	2	NA	NA	NA	NA	NA	NA	NA	2	1.5
DACH1	ENSSSCG00000009457	NA	NA	NA	NA	NA	2	2	NA	NA	NA	NA	NA	NA	NA	2	2
DAD1	ENSSSCG00000002050	5	NA	NA	5	5	4	3	4	4	5	3	5	5	5	12	5
DAG1	ENSSSCG00000034357	2.5	2	3	NA	NA	3	3	3	1	3	2	2	NA	4	11	3
DAGLA	ENSSSCG00000013079	NA	NA	NA	NA	NA	NA	2	NA	NA	NA	NA	NA	NA	NA	1	2
DAO	ENSSSCG00000009942	NA	5	NA	1	NA	NA	NA	5	4	NA	NA	NA	3	NA	5	4
DAP	ENSSSCG00000032942	NA	NA	NA	NA	NA	NA	5	NA	NA	NA	NA	NA	NA	NA	1	5
DAP3	ENSSSCG00000006507	NA	NA	NA	1.5	2	2	3	NA	NA	NA	1	NA	1	NA	6	1.75
DAPK2	ENSSSCG00000021588	NA	NA	NA	NA	NA	NA	2.5	NA	NA	NA	NA	NA	NA	NA	1	2.5
DAPK3	ENSSSCG00000032170	NA	NA	NA	NA	NA	NA	2	NA	NA	NA	NA	NA	NA	NA	1	2
DAPL1	ENSSSCG00000015879	NA	NA	NA	NA	NA	NA	2	NA	NA	NA	NA	NA	NA	NA	1	2
DARS1	ENSSSCG00000015689	3	4	4	4	4	3	3	4	3	NA	3	5	3.5	5	13	4
DARS2	ENSSSCG00000015492	NA	NA	NA	1.5	1.5	2	3.5	NA	2	NA	NA	NA	1	NA	6	1.75
DBH	ENSSSCG00000005742	NA	NA	NA	NA	NA	NA	3	NA	NA	NA	NA	NA	NA	NA	1	3
DBI	ENSSSCG00000032213	5	5	2	4.5	4.5	5	5	5	5	5	5	5	4	5	14	5
DBN1	ENSSSCG00000040706	3	NA	NA	NA	NA	4	2	NA	1	NA	2	NA	NA	NA	5	2
DBNL	ENSSSCG00000016721	2	4	4	2.5	2	3	3	3	3	5	1	5	1	5	14	3
DBR1	ENSSSCG00000031098	NA	NA	NA	NA	NA	NA	2	NA	NA	NA	NA	NA	NA	NA	1	2
DBT	ENSSSCG00000006866	2	3	3	3.5	3.5	3	3	3	3	NA	2	3	2.5	3	13	3
DCAF1	ENSSSCG00000011417	NA	NA	NA	NA	NA	2	2	NA	NA	NA	2	2	NA	NA	4	2
DCAF11	ENSSSCG00000002008	NA	NA	NA	NA	NA	NA	2	NA	2	NA	NA	NA	NA	NA	2	2
DCAF13	ENSSSCG00000006048	NA	NA	NA	1	1.5	NA	NA	NA	NA	NA	NA	NA	NA	NA	2	1.25
DCAF5	ENSSSCG00000039701	NA	NA	NA	NA	NA	NA	2	NA	NA	NA	NA	NA	NA	NA	1	2
DCAF6	ENSSSCG00000006303	NA	NA	NA	NA	NA	NA	2	NA	NA	NA	2	NA	NA	NA	2	2
DCAF7	ENSSSCG00000017294	NA	NA	NA	1	3	3	2.5	NA	NA	NA	1	NA	NA	NA	5	2.5
DCAF8	ENSSSCG00000006388	1	2	NA	NA	NA	NA	1.5	NA	2	NA	NA	2	NA	NA	5	2
DCAKD	ENSSSCG00000017340	1	NA	2	1.5	2	1.5	2	3	2	3	NA	3	2	2	12	2
DCHS1	ENSSSCG00000029189	NA	NA	NA	NA	NA	NA	2	NA	NA	NA	NA	NA	NA	NA	1	2
DCLK1	ENSSSCG00000033919	NA	NA	5	NA	NA	4	3	NA	NA	NA	NA	2	NA	2	5	3
DCLK2	ENSSSCG00000009023	NA	NA	3	NA	NA	1.5	NA	NA	NA	NA	NA	NA	NA	NA	2	2.25
DCN	ENSSSCG00000000915	5	5	NA	NA	1.5	NA	5	5	3	4	5	4	1	5	11	5
DCP1A	ENSSSCG00000022616	NA	NA	NA	NA	NA	NA	3	NA	NA	NA	NA	2	NA	NA	2	2.5
DCPS	ENSSSCG00000015231	2	4	NA	1	2.5	4	2	3	2.5	4	1	5	NA	5	12	2.75
DCT	ENSSSCG00000009490	NA	NA	NA	NA	NA	3	NA	NA	NA	NA	NA	NA	NA	NA	1	3
DCTN1	ENSSSCG00000008274	3	3	5	3	3.5	4	3	4	2	4	2	4	2	4	14	3.25
DCTN2	ENSSSCG00000000444	4	NA	5	4	4.5	5	4	4	2	4	2	5	1	5	13	4
DCTN3	ENSSSCG00000010972	NA	3	5	1.5	2.5	1	3	3	3	4	1	4	NA	4	12	3
DCTN4	ENSSSCG00000021427	2	NA	4	2	1.5	3	3	NA	2	NA	2	3	NA	NA	9	2
DCTN5	ENSSSCG00000040943	NA	NA	4	NA	NA	2	2.5	NA	NA	NA	NA	3	NA	3	5	3
DCTN6	ENSSSCG00000038895	NA	NA	4	NA	NA	3	4	NA	NA	3	NA	4	NA	3	6	3.5
DCTPP1	ENSSSCG00000007795	NA	NA	NA	NA	NA	NA	1.5	NA	NA	NA	NA	NA	NA	NA	1	1.5
DCUN1D3	ENSSSCG00000007854	NA	NA	NA	NA	NA	NA	2	NA	NA	NA	NA	NA	NA	NA	1	2
DCX	ENSSSCG00000012585	NA	NA	NA	NA	NA	1	2	NA	NA	NA	NA	NA	NA	NA	2	1.5
DCXR	ENSSSCG00000039873	5	5	2	2	3	4	3	5	5	5	3	4	1.5	5	14	4
DDA1	ENSSSCG00000031251	NA	NA	NA	NA	NA	NA	3	NA	NA	NA	NA	NA	NA	NA	1	3
DDAH1	ENSSSCG00000040735	1	4	NA	1.5	2.5	5	3	5	4	4	2	NA	1	3	12	3
DDAH2	ENSSSCG00000038514	5	3	2	1	2	5	4	4	2	5	2	4	NA	5	13	4
DDB1	ENSSSCG00000013094	3	5	5	2.5	2.5	4	3	4	3	3	2	5	2	5	14	3
DDC	ENSSSCG00000022009	NA	4	2	NA	NA	NA	1	5	4	NA	NA	3	NA	NA	6	3.5
DDHD1	ENSSSCG00000005043	NA	NA	2	NA	NA	NA	2	2	NA	NA	NA	NA	NA	NA	3	2
DDHD2	ENSSSCG00000015818	1.5	NA	NA	NA	NA	NA	3	NA	NA	NA	NA	NA	NA	NA	2	2.25
DDN	ENSSSCG00000000184	NA	NA	NA	NA	NA	NA	1	NA	NA	NA	NA	NA	NA	NA	1	1
DDO	ENSSSCG00000004401	3	4	NA	NA	NA	NA	3	5	3	3	NA	NA	NA	NA	6	3
DDOST	ENSSSCG00000003505	4.5	NA	3	5	5	3	3	4	5	5	2	5	5	5	13	5
DDR1	ENSSSCG00000001382	NA	NA	NA	NA	NA	1	NA	NA	NA	NA	NA	NA	NA	NA	1	1
DDRGK1	ENSSSCG00000007160	NA	NA	NA	3.5	4	3	4	2	3	4	NA	4	3.5	4	10	3.75
DDX1	ENSSSCG00000008619	3	4	5	3.5	3	4	3	5	4	3	2	5	1.5	4	14	3.75
DDX10	ENSSSCG00000015011	NA	NA	NA	1	1.5	NA	NA	NA	NA	NA	NA	NA	NA	NA	2	1.25
DDX17	ENSSSCG00000000104	3	4	4	4.5	5	5	3	4	4	3	3	5	4	5	14	4
DDX18	ENSSSCG00000015712	NA	NA	NA	3	2	1	2	NA	NA	NA	NA	2	2	NA	6	2
DDX19B	ENSSSCG00000002722	NA	NA	NA	NA	NA	NA	2	NA	NA	NA	NA	3	NA	NA	2	2.5
DDX20	ENSSSCG00000006783	NA	NA	NA	NA	NA	NA	2	NA	NA	NA	NA	NA	NA	NA	1	2
DDX21	ENSSSCG00000010247	NA	NA	NA	3.5	3	2	3	NA	NA	NA	1	2	1.5	3	8	2.5
DDX23	ENSSSCG00000000176	NA	NA	NA	2	2	2.5	2	2	2	NA	NA	3	2	2	9	2
DDX24	ENSSSCG00000002470	NA	NA	NA	1	1	NA	2	NA	NA	NA	NA	NA	1	NA	4	1
DDX25	ENSSSCG00000015223	NA	NA	NA	NA	NA	NA	2.5	NA	NA	NA	NA	NA	NA	NA	1	2.5
DDX27	ENSSSCG00000022915	NA	NA	NA	NA	NA	NA	2	NA	NA	NA	NA	NA	NA	NA	1	2
DDX28	ENSSSCG00000026038	NA	NA	NA	NA	NA	NA	2	NA	NA	NA	NA	NA	NA	NA	1	2
DDX39A	ENSSSCG00000013776	NA	NA	NA	NA	NA	NA	NA	NA	NA	NA	NA	4	NA	3	2	3.5
DDX39B	ENSSSCG00000001400	NA	4	5	5	5	NA	5	4	4	4	3	5	4	5	12	4.5
DDX3X	ENSSSCG00000012252	NA	NA	NA	5	4.5	4	2	NA	NA	NA	2	NA	4	NA	6	4
DDX4	ENSSSCG00000016913	NA	NA	NA	NA	NA	NA	2.5	NA	NA	NA	NA	NA	NA	NA	1	2.5
DDX42	ENSSSCG00000017289	NA	NA	NA	NA	NA	3	1	2	NA	NA	NA	4	NA	2	5	2
DDX46	ENSSSCG00000026644	NA	NA	NA	1.5	1.5	3	1	NA	NA	NA	NA	4	1.5	NA	6	1.5
DDX47	ENSSSCG00000033149	NA	NA	NA	1.5	1	NA	1	NA	NA	NA	NA	3	1.5	2	6	1.5
DDX5	ENSSSCG00000032092	NA	2	4	3	3	4	2	2	NA	2	1	5	2	3	12	2.5
DDX50	ENSSSCG00000010246	NA	NA	NA	1	NA	NA	2	NA	NA	NA	NA	NA	NA	NA	2	1.5
DDX52	ENSSSCG00000021275	NA	NA	NA	1.5	NA	NA	NA	NA	NA	NA	NA	NA	NA	NA	1	1.5
DDX54	ENSSSCG00000009876	NA	NA	NA	1	NA	NA	2	NA	NA	NA	NA	NA	NA	NA	2	1.5
DDX56	ENSSSCG00000016745	NA	NA	NA	1	NA	NA	2	NA	NA	NA	NA	NA	1	NA	3	1
DDX6	ENSSSCG00000015097	2	2	4	3.5	4	4	3	NA	2	2	2	5	2.5	4	13	3
DDX60	ENSSSCG00000009720	NA	NA	2	2	1.5	NA	2	3	NA	NA	NA	2	2	NA	7	2
DECR1	ENSSSCG00000006126	4	5	2	2.5	4	4	5	5	5	5	4	4	2	4	14	4
DECR2	ENSSSCG00000007987	NA	3	NA	NA	NA	NA	NA	4	3	2	NA	NA	NA	NA	4	3
DEF6	ENSSSCG00000001538	NA	NA	NA	1.5	1.5	NA	1.5	NA	NA	NA	NA	5	1.5	5	6	1.5
DEGS1	ENSSSCG00000024484	NA	NA	NA	NA	NA	1.5	NA	NA	NA	NA	NA	NA	2	NA	2	1.75
DEGS2	ENSSSCG00000002512	NA	NA	NA	NA	NA	NA	NA	NA	NA	NA	NA	NA	2	NA	1	2
DEK	ENSSSCG00000001075	2	3	NA	4	4	5	3	3	2	3	1	5	4	4	13	3
DELE1	ENSSSCG00000014396	NA	NA	NA	NA	NA	NA	1	NA	NA	NA	NA	NA	NA	NA	1	1
DENND10	ENSSSCG00000010680	1	NA	NA	NA	NA	1.5	2	NA	1	NA	NA	NA	NA	NA	4	1.25
DENND1A	ENSSSCG00000005585	NA	NA	NA	NA	NA	NA	2	NA	NA	NA	NA	NA	NA	NA	1	2
DENND2B	ENSSSCG00000014568	NA	NA	NA	NA	NA	NA	1	NA	NA	NA	NA	NA	NA	NA	1	1
DENND2D	ENSSSCG00000025704	NA	NA	NA	NA	1	NA	NA	NA	NA	NA	NA	NA	NA	NA	1	1
DENND4B	ENSSSCG00000006568	NA	NA	2	NA	NA	NA	2	NA	NA	2	NA	NA	NA	2	4	2
DENND5A	ENSSSCG00000014578	NA	NA	NA	NA	NA	NA	2.5	NA	NA	NA	NA	NA	NA	NA	1	2.5
DENND5B	ENSSSCG00000022636	NA	NA	NA	NA	NA	NA	2	NA	NA	NA	NA	NA	NA	NA	1	2
DENR	ENSSSCG00000009788	2	4	2	NA	NA	NA	3	4	3	4	2.5	4	1	5	11	3
DEPTOR	ENSSSCG00000049630	NA	NA	NA	NA	NA	NA	2	NA	NA	NA	NA	NA	NA	NA	1	2
DERA	ENSSSCG00000000599	2	3	NA	4.5	4	NA	2	3	3	NA	NA	4	3	3	10	3
DERL1	ENSSSCG00000056684	2	NA	NA	3.5	4	NA	1.5	NA	3	3	3	3	3.5	2	10	3
DERPC	ENSSSCG00000034165	NA	NA	NA	NA	NA	NA	1.5	NA	NA	NA	NA	NA	NA	NA	1	1.5
DES	ENSSSCG00000020785	5	2	NA	2.5	4	NA	5	4	3	5	5	NA	4	5	11	4
DFFA	ENSSSCG00000003404	NA	NA	NA	NA	NA	NA	3	NA	NA	NA	NA	NA	NA	NA	1	3
DGAT1	ENSSSCG00000005918	NA	NA	NA	NA	NA	NA	1	NA	2	NA	NA	NA	NA	NA	2	1.5
DGCR8	ENSSSCG00000010135	NA	NA	NA	NA	NA	NA	NA	NA	NA	NA	NA	2	NA	NA	1	2
DGKA	ENSSSCG00000000370	NA	NA	4	1	NA	NA	2	2	NA	2	NA	4	1.5	3	8	2
DGKB	ENSSSCG00000015355	NA	NA	NA	NA	NA	NA	1	NA	NA	NA	NA	NA	NA	NA	1	1
DGKE	ENSSSCG00000017615	NA	NA	3	NA	NA	4	NA	NA	NA	NA	NA	2	NA	NA	3	3
DGKH	ENSSSCG00000009431	NA	NA	NA	NA	NA	NA	2	NA	NA	NA	NA	NA	NA	NA	1	2
DGKQ	ENSSSCG00000027286	NA	NA	2	NA	NA	NA	NA	2	NA	NA	NA	NA	NA	NA	2	2
DGKZ	ENSSSCG00000013259	NA	NA	NA	NA	NA	NA	3.5	NA	NA	NA	NA	3	NA	2	3	3
DGUOK	ENSSSCG00000008293	NA	NA	NA	NA	NA	NA	3	NA	NA	NA	NA	NA	NA	NA	1	3
DHCR24	ENSSSCG00000027525	NA	3	NA	3	3	NA	NA	NA	3	NA	NA	NA	NA	NA	4	3
DHCR7	ENSSSCG00000021181	NA	NA	NA	NA	1	NA	NA	NA	5	NA	NA	NA	2	NA	3	2
DHDH	ENSSSCG00000003144	4.5	5	3	1.5	2.5	NA	3	4	5	4	4	4	1.5	5	13	4
DHFR	ENSSSCG00000031117	NA	4	NA	3.5	4	2	1	4	4	4	NA	5	3.5	4	11	4
DHODH	ENSSSCG00000002746	1	NA	NA	NA	NA	4	1	3	2	3	1.5	NA	NA	NA	7	2
DHPS	ENSSSCG00000013723	NA	NA	NA	NA	NA	1	3	NA	NA	NA	NA	NA	NA	NA	2	2
DHRS1	ENSSSCG00000001991	2	4	NA	NA	NA	NA	3	4	4	2	NA	NA	1	NA	7	3
DHRS13	ENSSSCG00000017778	NA	NA	NA	2	2	1	2.5	NA	NA	NA	NA	NA	NA	NA	4	2
DHRS3	ENSSSCG00000003439	2	3	NA	NA	NA	NA	1	NA	2	NA	NA	NA	NA	NA	4	2
DHRS4	ENSSSCG00000002013	5	5	NA	4	4.5	4	5	5	5	4	4	5	4	4	13	4.5
DHRS7	ENSSSCG00000005083	5	5	NA	3	4	4	2	5	4	5	1	4	1.5	4	13	4
DHRS7C	ENSSSCG00000017996	NA	NA	NA	NA	NA	NA	3	NA	NA	NA	4	NA	NA	NA	2	3.5
DHTKD1	ENSSSCG00000039539	NA	3	NA	NA	NA	1	2	4	2	NA	NA	NA	NA	NA	5	2
DHX15	ENSSSCG00000008756	NA	3	3	4	4	4	3	3	2	NA	1	5	3	4	12	3
DHX16	ENSSSCG00000001376	NA	NA	NA	NA	NA	NA	1.5	NA	NA	NA	NA	3	NA	NA	2	2.25
DHX29	ENSSSCG00000016907	NA	NA	NA	NA	NA	NA	2	NA	NA	NA	NA	NA	NA	NA	1	2
DHX30	ENSSSCG00000011342	NA	NA	NA	1	1	2	1.5	NA	2	2	NA	NA	1	NA	7	1.5
DHX32	ENSSSCG00000010744	NA	NA	NA	2	2	NA	NA	NA	NA	NA	NA	NA	1	NA	3	2
DHX36	ENSSSCG00000024916	NA	NA	NA	NA	NA	1.5	2	NA	NA	2	NA	3	NA	2	5	2
DHX37	ENSSSCG00000009758	NA	NA	NA	1	1.5	NA	NA	NA	NA	NA	NA	NA	NA	NA	2	1.25
DHX38	ENSSSCG00000002748	NA	NA	2	NA	NA	NA	1.5	NA	NA	NA	NA	2	NA	NA	3	2
DHX40	ENSSSCG00000017665	NA	2	NA	NA	NA	NA	2	NA	NA	NA	NA	2	NA	NA	3	2
DHX58	ENSSSCG00000017416	NA	NA	NA	NA	NA	NA	2	NA	NA	NA	NA	NA	NA	NA	1	2
DHX8	ENSSSCG00000017378	NA	NA	NA	NA	NA	NA	2	NA	NA	NA	2	2	NA	NA	3	2
DHX9	ENSSSCG00000026806	3	4	NA	5	5	5	3	3	3.5	3	2	5	4	4	13	4
DIABLO	ENSSSCG00000009799	3	5	4	NA	1	2.5	4	5	4.5	4	3	4	1	3	13	4
DIAPH1	ENSSSCG00000014387	2	2	NA	1.5	2	1	2	2	1.5	4	NA	4	1	4	12	2
DIAPH2	ENSSSCG00000012474	NA	NA	2	NA	2	NA	2	NA	1.5	NA	2	2	NA	3	7	2
DICER1	ENSSSCG00000028225	NA	NA	NA	NA	NA	NA	2	2	NA	NA	NA	2	NA	NA	3	2
DIDO1	ENSSSCG00000033946	NA	NA	NA	NA	NA	2	2	NA	NA	NA	NA	NA	NA	2	3	2
DIMT1	ENSSSCG00000031990	NA	NA	NA	NA	NA	NA	1.5	NA	NA	NA	NA	NA	NA	NA	1	1.5
DIP2A	ENSSSCG00000035657	NA	NA	NA	NA	NA	NA	2	NA	NA	NA	NA	NA	NA	NA	1	2
DIP2B	ENSSSCG00000029196	NA	NA	4	NA	NA	1.5	2.5	NA	NA	NA	NA	2	NA	2	5	2
DIP2C	ENSSSCG00000011163	NA	NA	2	NA	NA	NA	2	NA	NA	NA	NA	2	NA	NA	3	2
DIPK2A	ENSSSCG00000036206	NA	NA	NA	1	2	NA	NA	NA	NA	NA	NA	NA	1	NA	3	1
DIRAS1	ENSSSCG00000038013	NA	NA	4	NA	NA	NA	NA	NA	NA	NA	NA	NA	NA	NA	1	4
DIS3	ENSSSCG00000009460	NA	NA	2	1	1	1	2	3	NA	2	NA	4	1	3	10	2
DIS3L2	ENSSSCG00000022177	NA	4	4	1	1.5	NA	2	2	3	3	3	4	NA	4	11	3
DKC1	ENSSSCG00000012823	NA	2	NA	3	4	4	2	NA	1	2	1	3	4	4	11	3
DKK3	ENSSSCG00000013401	NA	NA	NA	NA	NA	5	4.5	NA	NA	NA	NA	NA	NA	NA	2	4.75
DLAT	ENSSSCG00000015030	4	NA	NA	5	5	5	5	NA	3	NA	4	NA	4	2	9	4
DLC1	ENSSSCG00000006970	NA	NA	NA	NA	NA	NA	2	NA	NA	NA	NA	NA	NA	NA	1	2
DLD	ENSSSCG00000015443	5	5	5	5	5	5	5	5	5	NA	5	5	4	5	13	5
DLG1	ENSSSCG00000011833	NA	2	4	2.5	3	4	3	3	2	4	2	3	2	3	13	3
DLG2	ENSSSCG00000014904	NA	NA	2	NA	NA	4	NA	NA	NA	NA	NA	NA	NA	NA	2	3
DLG3	ENSSSCG00000012375	NA	NA	4	NA	NA	2	NA	NA	NA	NA	NA	NA	NA	NA	2	3
DLG4	ENSSSCG00000024285	NA	NA	3	NA	NA	5	NA	NA	NA	NA	NA	NA	NA	NA	2	4
DLGAP1	ENSSSCG00000003690	NA	NA	NA	NA	NA	1	NA	NA	NA	NA	NA	NA	NA	NA	1	1
DLGAP4	ENSSSCG00000007317	NA	NA	NA	NA	NA	NA	2	NA	NA	NA	NA	NA	NA	NA	1	2
DLST	ENSSSCG00000002374	4	4	4	5	5	5	5	5	4	5	4	4	5	5	14	5
DMAC1	ENSSSCG00000005196	NA	NA	NA	NA	NA	NA	2	NA	NA	NA	NA	NA	NA	NA	1	2
DMAC2	ENSSSCG00000032711	NA	NA	NA	NA	NA	NA	2.5	NA	NA	NA	NA	NA	1	NA	2	1.75
DMAC2L	ENSSSCG00000031354	NA	4	5	1.5	1	NA	3	4	5	4	2	4	NA	2	11	4
DMAP1	ENSSSCG00000034096	NA	NA	NA	NA	NA	NA	2.5	NA	NA	NA	NA	NA	NA	NA	1	2.5
DMD	ENSSSCG00000028148	2	NA	NA	1	NA	2	4	NA	2	2	3	NA	1	3	9	2
DMGDH	ENSSSCG00000014110	NA	5	2	NA	NA	NA	NA	5	5	2	NA	NA	NA	NA	5	5
DMPK	ENSSSCG00000038969	NA	NA	NA	NA	NA	NA	3	NA	NA	NA	NA	NA	NA	NA	1	3
DMTN	ENSSSCG00000009613	1.5	NA	3	NA	NA	2	4	3	2	NA	NA	NA	NA	NA	6	2.5
DMXL1	ENSSSCG00000027857	NA	NA	2	NA	NA	NA	2.5	2	NA	NA	2	2	NA	NA	5	2
DMXL2	ENSSSCG00000032517	NA	2	4	NA	NA	2	NA	NA	NA	NA	NA	2	NA	NA	4	2
DNAAF10	ENSSSCG00000008353	NA	NA	NA	NA	NA	NA	2.5	NA	NA	NA	NA	NA	NA	NA	1	2.5
DNAAF5	ENSSSCG00000007543	NA	NA	NA	NA	NA	NA	2	NA	NA	2	NA	2	NA	NA	3	2
DNAH1	ENSSSCG00000028184	NA	NA	NA	NA	NA	1	NA	NA	NA	NA	NA	NA	NA	NA	1	1
DNAH10	ENSSSCG00000009765	NA	2	NA	NA	NA	NA	2	NA	NA	NA	2	2	NA	NA	4	2
DNAH5	ENSSSCG00000032827	2	3	3	1	1.5	NA	1	NA	NA	2	NA	2	1	3	10	2
DNAH7	ENSSSCG00000032814	NA	NA	NA	NA	NA	NA	NA	NA	NA	NA	NA	NA	1	NA	1	1
DNAJA1	ENSSSCG00000011000	2	4	4	5	5	4	3	2	3	2	1	4	4	4	14	4
DNAJA2	ENSSSCG00000002846	3	2	4	5	5	4	3	2	3	NA	3	4	4	4	13	4
DNAJA3	ENSSSCG00000022874	NA	NA	NA	4	4	3	2	NA	2.5	NA	1	NA	4	NA	7	3
DNAJA4	ENSSSCG00000037646	NA	NA	2	NA	NA	3	3	NA	NA	NA	3	NA	NA	NA	4	3
DNAJB1	ENSSSCG00000013784	1.5	3	NA	4	4	3	1	3	2	3	NA	4	3.5	2	12	3
DNAJB11	ENSSSCG00000011798	NA	3	NA	3.5	2.5	4	1	NA	3	3	1	3	2	3	11	3
DNAJB12	ENSSSCG00000010288	NA	NA	NA	NA	NA	NA	3	NA	NA	NA	NA	NA	NA	NA	1	3
DNAJB4	ENSSSCG00000003766	NA	NA	NA	NA	NA	2	4	NA	1	3	3	NA	NA	2	6	2.5
DNAJB5	ENSSSCG00000005297	NA	NA	NA	NA	NA	NA	1.5	NA	NA	NA	NA	NA	NA	NA	1	1.5
DNAJB6	ENSSSCG00000033272	NA	NA	NA	NA	NA	1	3	NA	NA	NA	1	NA	NA	NA	3	1
DNAJC1	ENSSSCG00000026001	NA	NA	NA	NA	NA	NA	2.5	NA	NA	NA	NA	NA	NA	NA	1	2.5
DNAJC10	ENSSSCG00000016017	NA	3	2	1.5	2	NA	2	NA	NA	3	NA	2	1	3	9	2
DNAJC11	ENSSSCG00000003384	NA	NA	NA	5	4.5	3	3	NA	2	NA	1	NA	5	NA	7	3
DNAJC13	ENSSSCG00000011628	NA	2	2	2.5	2.5	2	2	3	1	2	NA	2	2	2	12	2
DNAJC16	ENSSSCG00000003464	NA	NA	NA	1	NA	NA	NA	NA	NA	NA	NA	NA	1	NA	2	1
DNAJC17	ENSSSCG00000004762	NA	NA	NA	NA	NA	1	3	NA	NA	NA	NA	4	NA	NA	3	3
DNAJC19	ENSSSCG00000011770	NA	NA	NA	2.5	2	1	3	3	3	NA	NA	4	3	NA	8	3
DNAJC2	ENSSSCG00000015423	NA	2	NA	NA	NA	NA	1.5	NA	2	NA	NA	3	NA	NA	4	2
DNAJC21	ENSSSCG00000016828	NA	NA	NA	NA	NA	NA	2	NA	NA	NA	NA	NA	NA	NA	1	2
DNAJC28	ENSSSCG00000028192	NA	NA	NA	NA	NA	NA	2	NA	NA	NA	NA	NA	NA	NA	1	2
DNAJC3	ENSSSCG00000026082	NA	NA	NA	1	1	2	2.5	NA	3	NA	NA	NA	NA	3	6	2.25
DNAJC4	ENSSSCG00000013038	NA	NA	NA	NA	NA	NA	2.5	NA	NA	NA	NA	NA	NA	NA	1	2.5
DNAJC5	ENSSSCG00000031602	NA	NA	5	NA	NA	2	3	NA	NA	4	NA	3	1	2	7	3
DNAJC6	ENSSSCG00000003807	NA	NA	4	NA	NA	4	NA	NA	NA	NA	NA	NA	NA	NA	2	4
DNAJC7	ENSSSCG00000017419	NA	NA	3	1	2.5	2	3	NA	NA	NA	1.5	4	1	3	9	2.5
DNAJC8	ENSSSCG00000038907	NA	3	NA	NA	NA	4	1	3	NA	5	1	5	NA	4	8	3.5
DNAJC9	ENSSSCG00000023482	NA	NA	NA	NA	NA	NA	2	NA	NA	NA	NA	NA	NA	NA	1	2
DNAL1	ENSSSCG00000039469	NA	NA	3	NA	NA	NA	NA	NA	NA	NA	NA	NA	NA	NA	1	3
DNASE1L1	ENSSSCG00000037032	2	NA	NA	3	3	NA	2	NA	NA	NA	NA	NA	3	NA	5	3
DNASE2	ENSSSCG00000013731	NA	3	NA	NA	NA	NA	3	NA	2	5	NA	3	NA	4	6	3
DNLZ	ENSSSCG00000034732	NA	NA	NA	NA	NA	NA	4	NA	NA	NA	NA	NA	NA	NA	1	4
DNM1	ENSSSCG00000005641	NA	2	5	NA	NA	3.5	2	4	NA	2	2	4	NA	4	9	3.5
DNM1L	ENSSSCG00000060628	NA	NA	2	NA	NA	NA	2	NA	NA	NA	NA	NA	NA	NA	2	2
DNM2	ENSSSCG00000013630	2	2	4	4	4	3	3	4	2	3	1	4	2.5	4	14	3
DNM3	ENSSSCG00000038958	NA	NA	5	NA	NA	3	2	NA	NA	2	NA	NA	NA	NA	4	2.5
DNMBP	ENSSSCG00000010544	NA	NA	NA	NA	NA	NA	2	NA	NA	NA	NA	NA	NA	NA	1	2
DNMT1	ENSSSCG00000013659	NA	NA	2	NA	NA	NA	2	NA	NA	NA	NA	4	NA	2	4	2
DNMT3A	ENSSSCG00000029413	NA	NA	NA	NA	NA	NA	NA	NA	NA	NA	1.5	NA	NA	NA	1	1.5
DNPEP	ENSSSCG00000016220	1	4	4	2	NA	5	3	4	4	2	3	4	3	4	13	4
DNPH1	ENSSSCG00000026568	NA	3	3	NA	NA	NA	2.5	4	2	NA	1	4	NA	3	8	3
DNTT	ENSSSCG00000010505	NA	NA	NA	NA	NA	NA	NA	NA	NA	NA	NA	4	NA	NA	1	4
DNTTIP1	ENSSSCG00000007422	NA	NA	NA	NA	NA	NA	2	NA	NA	NA	NA	NA	NA	NA	1	2
DNTTIP2	ENSSSCG00000006892	NA	NA	NA	1.5	2	1	NA	NA	NA	NA	NA	NA	1	NA	4	1.25
DOCK1	ENSSSCG00000035045	NA	NA	NA	2	2	NA	2	2	NA	2	2.5	2	NA	NA	7	2
DOCK10	ENSSSCG00000016237	NA	NA	NA	1	1.5	NA	2	2	NA	2	NA	3	1.5	3	8	2
DOCK11	ENSSSCG00000012634	NA	NA	NA	NA	NA	NA	NA	NA	NA	2	NA	3	NA	2	3	2
DOCK2	ENSSSCG00000017008	NA	2	NA	2	1.5	NA	1.5	NA	NA	2	NA	5	2	4	8	2
DOCK3	ENSSSCG00000011416	NA	2	2	NA	NA	1	NA	NA	NA	NA	NA	NA	NA	NA	3	2
DOCK4	ENSSSCG00000025602	NA	NA	NA	NA	NA	NA	2	NA	NA	NA	NA	NA	NA	NA	1	2
DOCK5	ENSSSCG00000009650	NA	NA	NA	1.5	2	NA	NA	NA	NA	NA	NA	2	1	NA	4	1.75
DOCK6	ENSSSCG00000038604	NA	NA	NA	1.5	1	NA	2	NA	NA	NA	NA	NA	NA	NA	3	1.5
DOCK7	ENSSSCG00000003818	NA	NA	NA	2	2	1	2	NA	NA	NA	1	NA	2	NA	6	2
DOCK8	ENSSSCG00000005240	NA	NA	NA	2	2	NA	NA	NA	NA	NA	NA	3	2	2	5	2
DOCK9	ENSSSCG00000022112	NA	NA	2	1.5	1.5	NA	2	2	NA	2	NA	2	NA	NA	7	2
DOHH	ENSSSCG00000013478	NA	NA	NA	NA	NA	NA	3	NA	NA	NA	NA	NA	NA	NA	1	3
DOK1	ENSSSCG00000008265	NA	NA	NA	1	1	NA	2	NA	NA	NA	NA	NA	NA	NA	3	1
DOK2	ENSSSCG00000009612	NA	NA	NA	NA	1	NA	2	NA	NA	2	NA	2	3	2	6	2
DOK3	ENSSSCG00000063429	NA	NA	NA	NA	NA	NA	NA	2	NA	NA	NA	NA	NA	3	2	2.5
DOK5	ENSSSCG00000007488	NA	NA	NA	4	1.5	NA	NA	NA	NA	NA	NA	NA	2	NA	3	2
DOLPP1	ENSSSCG00000031669	NA	NA	NA	1	1	NA	NA	NA	2	NA	NA	NA	3	NA	4	1.5
DOP1B	ENSSSCG00000012054	NA	NA	NA	1.5	1	NA	1	NA	NA	NA	NA	NA	1	NA	4	1
DPCD	ENSSSCG00000010565	NA	NA	3	NA	NA	1	3.5	NA	2	2	NA	2	NA	2	7	2
DPEP1	ENSSSCG00000021971	NA	NA	NA	2.5	4	NA	NA	3	NA	NA	NA	NA	5	NA	4	3.5
DPF2	ENSSSCG00000012995	NA	NA	NA	NA	NA	NA	3	NA	NA	NA	NA	3	NA	2	3	3
DPF3	ENSSSCG00000002333	NA	NA	NA	NA	NA	3	2.5	NA	NA	NA	NA	NA	NA	NA	2	2.75
DPH2	ENSSSCG00000036620	NA	NA	NA	NA	NA	NA	2	NA	NA	NA	NA	NA	NA	NA	1	2
DPH5	ENSSSCG00000061017	NA	NA	NA	NA	NA	NA	3	NA	NA	NA	1.5	3	NA	NA	3	3
DPH6	ENSSSCG00000035254	NA	NA	NA	NA	NA	NA	2.5	NA	NA	NA	NA	NA	NA	NA	1	2.5
DPH7	ENSSSCG00000031630	NA	NA	NA	NA	NA	NA	2	NA	NA	NA	NA	NA	NA	NA	1	2
DPM1	ENSSSCG00000034952	2	NA	NA	4	4	2	2	2	2	4	NA	4	3	3	11	3
DPP10	ENSSSCG00000015711	NA	NA	4	NA	NA	NA	NA	NA	NA	NA	NA	NA	NA	NA	1	4
DPP3	ENSSSCG00000030415	1.5	5	5	1	1.5	NA	2	4	4	NA	2	5	1	5	12	3
DPP4	ENSSSCG00000015894	NA	4	NA	1.5	1.5	NA	1	5	3	5	NA	3	5	3	10	3
DPP6	ENSSSCG00000016423	NA	NA	5	NA	NA	2	NA	NA	NA	NA	NA	NA	NA	NA	2	3.5
DPP7	ENSSSCG00000033991	2	3	3	1.5	2.5	3	2.5	5	3	3	NA	4	1.5	4	13	3
DPP9	ENSSSCG00000026063	NA	3	3	NA	NA	NA	3	2	2	2	2	3	NA	2	9	2
DPT	ENSSSCG00000035937	5	NA	NA	NA	NA	NA	4	3	NA	5	4	3	NA	NA	6	4
DPY19L1	ENSSSCG00000027063	NA	NA	NA	NA	NA	NA	2	NA	2	NA	NA	NA	NA	NA	2	2
DPY30	ENSSSCG00000008516	NA	NA	NA	4.5	4.5	1	3.5	4	1	NA	1	5	3	5	10	3.75
DPYD	ENSSSCG00000006878	NA	5	2	1	1.5	NA	2	5	3	2	2	3	1.5	2	12	2
DPYS	ENSSSCG00000006040	NA	5	NA	NA	NA	NA	NA	5	5	NA	NA	NA	NA	NA	3	5
DPYSL2	ENSSSCG00000030130	5	4	5	4.5	5	5	4	4	3	5	3	5	3	5	14	4.75
DPYSL3	ENSSSCG00000036549	4	NA	5	2	3.5	5	5	NA	1	3	2	3	1	4	12	3.25
DPYSL4	ENSSSCG00000010762	NA	NA	5	NA	NA	5	3	NA	NA	NA	NA	NA	NA	NA	3	5
DPYSL5	ENSSSCG00000008560	NA	NA	5	NA	NA	4	NA	NA	NA	NA	NA	NA	NA	NA	2	4.5
DR1	ENSSSCG00000028310	NA	NA	NA	NA	NA	3.5	1	3	NA	NA	2	5	NA	4	6	3.25
DRAP1	ENSSSCG00000012965	NA	NA	2	1.5	2	1	1.5	3	NA	3	1	4	1.5	2	11	2
DRG1	ENSSSCG00000010029	NA	NA	NA	3.5	3	2	2	2	1	3	1	4	3.5	3	11	3
DRG2	ENSSSCG00000036328	NA	NA	NA	1.5	1.5	2	2	2	NA	2	1.5	4	1	2	10	2
DRP2	ENSSSCG00000012492	NA	NA	NA	NA	NA	NA	2	NA	NA	NA	NA	NA	NA	2	2	2
DSC2	ENSSSCG00000024800	NA	NA	NA	3	2.5	NA	2	NA	2	NA	NA	NA	2	NA	5	2
DSG2	ENSSSCG00000022739	NA	NA	NA	4	4	NA	3	NA	2	NA	NA	NA	4	NA	5	4
DSG4	ENSSSCG00000020740	NA	NA	NA	NA	NA	NA	1	NA	NA	NA	NA	NA	NA	NA	1	1
DSN1	ENSSSCG00000007323	NA	NA	NA	NA	NA	NA	2	NA	NA	NA	NA	NA	NA	NA	1	2
DSP	ENSSSCG00000001025	NA	3	NA	5	5	NA	4	NA	2	2	NA	2	5	2	9	3
DST	ENSSSCG00000001499	NA	NA	NA	NA	NA	NA	1	NA	NA	NA	NA	NA	NA	NA	1	1
DSTN	ENSSSCG00000007085	4.5	4	5	3.5	4	4	4	5	4	5	2	4	3	5	14	4
DSTYK	ENSSSCG00000015286	NA	NA	NA	NA	NA	NA	1.5	NA	NA	NA	NA	NA	NA	NA	1	1.5
DTD2	ENSSSCG00000026663	NA	3	3	NA	NA	NA	1	3	3	3	NA	4	NA	4	8	3
DTNA	ENSSSCG00000028047	NA	NA	2	NA	NA	NA	4	NA	NA	NA	2	NA	NA	2	4	2
DTNB	ENSSSCG00000008576	NA	NA	NA	NA	NA	NA	1.5	NA	NA	NA	NA	NA	NA	NA	1	1.5
DTNBP1	ENSSSCG00000001062	NA	NA	NA	NA	NA	NA	2	NA	NA	NA	NA	NA	NA	NA	1	2
DTX2	ENSSSCG00000025430	NA	NA	NA	NA	NA	NA	1.5	NA	NA	NA	NA	NA	NA	NA	1	1.5
DTX3	ENSSSCG00000000449	NA	NA	NA	NA	NA	NA	1.5	NA	NA	NA	NA	NA	NA	NA	1	1.5
DTX3L	ENSSSCG00000011876	NA	NA	NA	2.5	2.5	NA	2	NA	NA	NA	NA	NA	4	NA	4	2.5
DTYMK	ENSSSCG00000034147	NA	NA	NA	2	3	3	2	2	NA	NA	NA	5	1	NA	7	2
DUOX2	ENSSSCG00000004678	NA	NA	NA	3.5	2	NA	NA	NA	NA	NA	NA	NA	1	NA	3	2
DUS3L	ENSSSCG00000040968	NA	NA	NA	1	1	NA	NA	NA	NA	NA	NA	NA	NA	NA	2	1
DUSP12	ENSSSCG00000006347	NA	NA	NA	NA	NA	NA	2	NA	NA	NA	NA	NA	NA	NA	1	2
DUSP19	ENSSSCG00000016020	NA	NA	NA	NA	NA	NA	2	NA	NA	NA	NA	NA	NA	NA	1	2
DUSP23	ENSSSCG00000033585	NA	NA	NA	NA	NA	NA	2.5	NA	NA	NA	1	3	NA	NA	3	2.5
DUSP26	ENSSSCG00000015835	NA	NA	NA	NA	NA	NA	1	NA	NA	NA	NA	NA	NA	NA	1	1
DUSP28	ENSSSCG00000028180	NA	NA	NA	NA	NA	NA	3.5	2	NA	NA	NA	2	NA	2	4	2
DUSP29	ENSSSCG00000010317	NA	NA	NA	NA	NA	NA	NA	NA	NA	NA	3	NA	NA	NA	1	3
DUSP3	ENSSSCG00000020744	4	4	5	1	1.5	3	4	5	2	5	4	3	1	5	14	4
DUT	ENSSSCG00000032141	NA	NA	NA	NA	NA	NA	2.5	3	NA	NA	NA	5	NA	NA	3	3
DVL1	ENSSSCG00000003342	NA	NA	NA	NA	NA	NA	2	NA	NA	NA	NA	NA	NA	NA	1	2
DVL2	ENSSSCG00000025689	NA	NA	NA	NA	NA	NA	2	NA	NA	NA	NA	NA	NA	NA	1	2
DVL3	ENSSSCG00000025374	NA	NA	NA	NA	NA	NA	3	NA	NA	NA	NA	NA	NA	NA	1	3
DXO	ENSSSCG00000001425	NA	NA	NA	NA	NA	NA	1.5	NA	NA	NA	NA	NA	NA	NA	1	1.5
DYM	ENSSSCG00000004508	NA	NA	NA	NA	NA	NA	1.5	NA	NA	NA	NA	NA	NA	NA	1	1.5
DYNC1H1	ENSSSCG00000040738	3	4	5	4.5	4.5	4	4	5	2	5	2	5	4	5	14	4.25
DYNC1I1	ENSSSCG00000015335	NA	2	5	NA	NA	3	3	3	2	3	NA	4	NA	3	9	3
DYNC1I2	ENSSSCG00000015948	3	3	4	1	3	4	3	4	2	NA	2	4	NA	4	12	3
DYNC1LI1	ENSSSCG00000011233	NA	NA	4	3	3.5	2	3	2	NA	3	1	4	1.5	3	11	3
DYNC1LI2	ENSSSCG00000036210	3	NA	3	1	3	3	3	3	2	2	1	2	1	3	13	3
DYNC2H1	ENSSSCG00000033937	NA	NA	NA	NA	NA	1	NA	NA	NA	NA	NA	NA	NA	NA	1	1
DYNC2I2	ENSSSCG00000005655	NA	NA	NA	NA	NA	NA	2	NA	NA	NA	NA	NA	NA	NA	1	2
DYNLL1	ENSSSCG00000009904	1	NA	NA	4	4	4	5	NA	1	4	4	4	2.5	NA	10	4
DYNLL2	ENSSSCG00000020962	5	5	NA	5	5	5	4	3	5	5	4	5	5	5	13	5
DYNLRB1	ENSSSCG00000037510	5	4	NA	4	4.5	5	4	4	3	5	2.5	5	1	5	13	4
DYNLT1	ENSSSCG00000033107	NA	NA	NA	2	3.5	NA	3.5	NA	NA	NA	1	NA	1	NA	5	2
DYRK1A	ENSSSCG00000030480	NA	NA	NA	NA	NA	NA	3	NA	NA	NA	NA	NA	NA	NA	1	3
DYSF	ENSSSCG00000008312	2	2	2	NA	NA	1	2	3	2	4	2	2	NA	4	11	2
DZANK1	ENSSSCG00000007094	NA	NA	NA	NA	NA	1	1.5	NA	NA	NA	NA	NA	NA	NA	2	1.25
EARS2	ENSSSCG00000010797	NA	NA	NA	NA	1	NA	1.5	NA	NA	NA	NA	NA	NA	NA	2	1.25
EBAG9	ENSSSCG00000006024	NA	NA	NA	NA	NA	NA	2.5	NA	NA	NA	NA	NA	NA	NA	1	2.5
EBNA1BP2	ENSSSCG00000030177	NA	NA	NA	1	1	3.5	2	NA	NA	NA	NA	NA	NA	NA	4	1.5
EBP	ENSSSCG00000032768	NA	4	NA	NA	NA	NA	NA	NA	5	NA	NA	NA	NA	NA	2	4.5
ECD	ENSSSCG00000010295	NA	NA	NA	NA	NA	NA	2	NA	NA	NA	NA	NA	NA	NA	1	2
ECE1	ENSSSCG00000003513	NA	2	NA	2	2	NA	3	2	NA	2	NA	NA	2	2	8	2
ECH1	ENSSSCG00000028943	3.5	5	NA	2	3	3	5	5	5	4	3	3	2	3	13	3
ECHDC1	ENSSSCG00000004216	4	5	NA	1	2.5	3	2	4	5	4	1	3	NA	2	12	3
[truncated: 5,782 more rows]

## Sheet: Table S3
Table S3: Median binned protein abundances across various pig datasets
GeneName	GeneID	PXD001800	PXD002918	PXD003204	PXD009577	PXD011360	PXD011536	PXD011755	PXD012636	PXD014893	PXD016003	PXD017671	PXD019852	PXD026910	PXD027772
A1BG	ENSSSCG00000004001	5	2	5	3	3	3	2	5	3	3	4	4	5	3
A1CF	ENSSSCG00000010431	NA	NA	NA	NA	NA	4	NA	NA	NA	NA	4	NA	NA	NA
A2M	ENSSSCG00000000660	4	2	5	2.5	3	4	1.5	5	3	4	5	4	5	4
A4GNT	ENSSSCG00000022473	NA	NA	NA	NA	1	NA	NA	NA	NA	NA	NA	NA	NA	NA
AAAS	ENSSSCG00000000268	NA	NA	NA	NA	3	NA	NA	2	NA	NA	NA	NA	NA	NA
AACS	ENSSSCG00000009755	NA	NA	2.5	NA	1	NA	NA	3	NA	NA	3	NA	2	NA
AADAC	ENSSSCG00000031367	NA	NA	5	NA	NA	5	NA	NA	NA	NA	5	NA	NA	NA
AADAT	ENSSSCG00000009708	NA	NA	5	NA	NA	NA	NA	NA	NA	NA	NA	NA	NA	NA
AAK1	ENSSSCG00000008337	4	NA	2	3	NA	NA	1	5	NA	NA	NA	NA	NA	2
AAMDC	ENSSSCG00000037251	4	4	4	1	NA	NA	3	5	4	4.5	3	4	3.5	5
AAMP	ENSSSCG00000016189	NA	NA	NA	NA	NA	NA	NA	3	NA	NA	1	NA	NA	NA
AARS1	ENSSSCG00000002723	4	1.5	4	3	2	2	1	4	2	2.5	3	NA	2	2
AARS2	ENSSSCG00000001706	2.5	NA	2	2.5	2	NA	NA	3.5	NA	NA	NA	NA	NA	1
AARSD1	ENSSSCG00000037979	3	NA	3	3	1	NA	NA	5	2	2	2	NA	NA	1
AASDHPPT	ENSSSCG00000014998	NA	NA	3	NA	NA	NA	NA	4	NA	NA	NA	NA	NA	NA
AASS	ENSSSCG00000016613	NA	NA	4	2	NA	4	NA	5	NA	1.5	5	1	NA	2
AATF	ENSSSCG00000017693	NA	NA	NA	NA	NA	NA	NA	1.5	NA	NA	NA	NA	NA	NA
ABAT	ENSSSCG00000007909	5	NA	5	NA	2	5	2	NA	NA	NA	5	NA	NA	NA
ABCA1	ENSSSCG00000005423	NA	NA	2	NA	NA	NA	NA	NA	NA	NA	NA	NA	NA	NA
ABCA15	ENSSSCG00000007847	NA	NA	NA	NA	1.5	NA	NA	NA	NA	NA	NA	NA	NA	NA
ABCA3	ENSSSCG00000008051	NA	NA	2.5	NA	NA	NA	NA	NA	NA	NA	NA	NA	NA	NA
ABCA4	ENSSSCG00000006890	3	NA	NA	NA	NA	NA	1.5	NA	NA	NA	NA	NA	NA	NA
ABCA6	ENSSSCG00000017256	NA	NA	2	1	NA	NA	NA	2.5	NA	NA	2	NA	NA	NA
ABCA8	ENSSSCG00000026473	2	NA	2	1	NA	2	NA	2.5	NA	NA	3	NA	NA	NA
ABCA9	ENSSSCG00000017257	3	NA	2	2	NA	NA	NA	3.5	NA	NA	NA	NA	2	NA
ABCB1	ENSSSCG00000015390	NA	NA	2	NA	4.5	NA	NA	NA	NA	NA	NA	NA	NA	NA
ABCB10	ENSSSCG00000010188	NA	NA	2	2.5	2	NA	NA	3	NA	NA	NA	NA	NA	NA
ABCB11	ENSSSCG00000015926	NA	NA	3	NA	NA	3	NA	NA	NA	NA	4	NA	NA	NA
ABCB4	ENSSSCG00000024520	NA	NA	NA	NA	1	NA	NA	NA	NA	NA	1	NA	NA	NA
ABCB6	ENSSSCG00000016210	NA	NA	NA	1	3	NA	NA	2	NA	NA	NA	NA	NA	NA
ABCB8	ENSSSCG00000027986	3	NA	2	3	3.5	NA	NA	4	NA	NA	2	1.5	1	2
ABCC1	ENSSSCG00000007874	NA	NA	2	1.5	2	NA	NA	3	NA	NA	NA	NA	NA	NA
ABCC2	ENSSSCG00000010543	NA	NA	3	NA	3	2	NA	NA	NA	NA	2	NA	NA	NA
ABCC3	ENSSSCG00000017561	NA	NA	2	1	4.5	NA	NA	2	NA	NA	2	NA	1	NA
ABCC4	ENSSSCG00000026996	1	NA	2	1	2	NA	NA	1.5	NA	NA	NA	NA	NA	NA
ABCC9	ENSSSCG00000000571	NA	NA	NA	NA	NA	NA	NA	2	NA	NA	NA	NA	NA	NA
ABCD1	ENSSSCG00000012779	NA	NA	NA	NA	2	NA	NA	NA	NA	NA	NA	NA	NA	NA
ABCD3	ENSSSCG00000028620	3	NA	2	2	5	3	NA	2.5	NA	NA	4	NA	NA	NA
ABCD4	ENSSSCG00000038231	NA	NA	NA	NA	1.5	NA	NA	NA	NA	NA	NA	NA	NA	NA
ABCE1	ENSSSCG00000009043	1	NA	3	3	3	2	NA	4	2	3	3	NA	1	1
ABCF1	ENSSSCG00000001346	1	1	2	3	1.5	1	NA	4	NA	1.5	2	NA	NA	1
ABCF2	ENSSSCG00000016441	1	NA	NA	NA	2	NA	NA	3	NA	NA	NA	NA	NA	1
ABCF3	ENSSSCG00000028856	NA	NA	NA	1	NA	NA	NA	3	NA	NA	NA	NA	NA	NA
ABCG5	ENSSSCG00000035912	NA	NA	NA	NA	1.5	NA	NA	NA	NA	NA	NA	NA	NA	NA
ABCG8	ENSSSCG00000008453	NA	NA	NA	NA	2	NA	NA	NA	NA	NA	NA	NA	NA	NA
ABHD10	ENSSSCG00000034450	4	NA	3	1	NA	3	1	5	NA	1.5	3	3	1	2
ABHD11	ENSSSCG00000007715	5	NA	3	3.5	1.5	NA	NA	5	NA	2	1	3	NA	3.5
ABHD12	ENSSSCG00000040449	4	NA	3	1	2	NA	NA	3	NA	NA	NA	NA	NA	NA
ABHD14A	ENSSSCG00000030229	NA	NA	NA	NA	NA	NA	NA	1.5	NA	NA	NA	NA	NA	NA
ABHD15	ENSSSCG00000017789	NA	NA	NA	NA	NA	NA	NA	NA	NA	NA	NA	NA	1	NA
ABHD16A	ENSSSCG00000034923	3	NA	3	4	4	NA	NA	4	NA	NA	2	NA	NA	1
ABHD17A	ENSSSCG00000013442	NA	NA	NA	NA	1	NA	NA	NA	NA	NA	NA	NA	NA	NA
ABHD17B	ENSSSCG00000021802	NA	NA	NA	NA	2	NA	NA	NA	NA	NA	NA	NA	NA	NA
ABHD2	ENSSSCG00000001835	NA	NA	NA	NA	NA	NA	NA	1	NA	NA	NA	NA	NA	NA
ABHD4	ENSSSCG00000002051	NA	NA	NA	NA	NA	NA	NA	1.5	NA	NA	NA	NA	NA	NA
ABHD5	ENSSSCG00000011297	NA	NA	NA	NA	NA	NA	NA	NA	NA	NA	NA	NA	2.5	NA
ABHD6	ENSSSCG00000011470	5	NA	3	1.5	4	1	NA	4	NA	NA	1	NA	NA	NA
ABI1	ENSSSCG00000024127	4	NA	3	1	4	NA	NA	4	NA	NA	NA	NA	NA	NA
ABI2	ENSSSCG00000034630	4	NA	4	NA	NA	NA	NA	2	NA	NA	NA	NA	NA	NA
ABI3BP	ENSSSCG00000011959	1	NA	2	2	NA	NA	NA	3	NA	NA	NA	NA	3.5	NA
ABL1	ENSSSCG00000005706	NA	NA	NA	1	NA	NA	NA	2	NA	NA	NA	NA	NA	NA
ABLIM1	ENSSSCG00000010651	3	NA	2	4	NA	NA	NA	3	NA	NA	NA	4	2	5
ABLIM2	ENSSSCG00000008721	2	NA	NA	2	NA	NA	NA	2	NA	2	NA	2	NA	1
ABLIM3	ENSSSCG00000014430	1	NA	NA	NA	NA	NA	NA	NA	NA	NA	NA	NA	NA	NA
ABRA	ENSSSCG00000031728	NA	NA	NA	NA	NA	NA	NA	2	NA	NA	NA	NA	NA	NA
ABRACL	ENSSSCG00000004145	NA	NA	4	NA	1	NA	NA	4	NA	NA	NA	NA	NA	NA
ABRAXAS2	ENSSSCG00000010737	NA	NA	3	1.5	1.5	NA	NA	4	NA	NA	NA	NA	NA	1
ABT1	ENSSSCG00000038191	NA	NA	NA	NA	NA	NA	NA	1	NA	NA	NA	NA	NA	NA
ABTB2	ENSSSCG00000013303	NA	NA	NA	NA	NA	NA	NA	2	NA	NA	NA	NA	NA	NA
ACAA1	ENSSSCG00000011250	4	NA	4	2.5	3	5	1	4	NA	1.5	5	NA	5	1
ACAA2	ENSSSCG00000004510	1	3.5	5	5	3	5	NA	5	4	5	5	5	4	5
ACACA	ENSSSCG00000017694	2	NA	2	2	2	2	NA	3	NA	NA	2	NA	4	NA
ACAD10	ENSSSCG00000009836	2	NA	4	4	NA	3	NA	5	NA	2	3	2	NA	2
ACAD11	ENSSSCG00000011629	NA	NA	4	2	NA	4	NA	3	NA	NA	5	NA	NA	NA
ACAD9	ENSSSCG00000023354	3	NA	3	4.5	3	3	NA	5	NA	2	3	2	NA	3
ACADL	ENSSSCG00000016156	4	2.5	5	4	2.5	5	NA	5	4	5	5	5	5	5
ACADM	ENSSSCG00000003776	3	4	5	5	4	5	NA	5	4	5	5	5	4	5
ACADS	ENSSSCG00000009916	4	3.5	5	5	4	5	NA	5	4	5	5	4	4	5
ACADSB	ENSSSCG00000010723	4	2.5	5	5	4	5	1	5	3	5	5	5	4	5
ACADVL	ENSSSCG00000017947	3	3.5	5	5	4	3	NA	5	4	5	3	5	3	5
ACAN	ENSSSCG00000001832	NA	NA	2.5	1.5	NA	NA	NA	NA	NA	NA	NA	NA	NA	NA
ACAP1	ENSSSCG00000017943	NA	NA	3	NA	1	NA	NA	NA	NA	NA	NA	NA	NA	NA
ACAP2	ENSSSCG00000031147	NA	NA	3	1	2	NA	NA	2.5	NA	NA	NA	NA	1	NA
ACAP3	ENSSSCG00000003329	NA	NA	NA	NA	NA	NA	NA	2.5	NA	NA	NA	NA	NA	NA
ACAT1	ENSSSCG00000026153	5	4	5	5	3	4	NA	5	4	5	5	5	4	5
ACAT2	ENSSSCG00000004049	4	NA	4	NA	1	5	NA	4	NA	2	5	NA	4	1
ACBD3	ENSSSCG00000024180	2	NA	NA	3	1.5	NA	NA	4	NA	1.5	2	NA	NA	1
ACBD5	ENSSSCG00000011064	NA	NA	3	1	3	4	NA	3	NA	NA	4	NA	2	NA
ACBD6	ENSSSCG00000015534	NA	NA	NA	NA	NA	NA	NA	2	NA	NA	NA	NA	NA	NA
ACBD7	ENSSSCG00000038184	3	NA	NA	NA	NA	NA	NA	NA	NA	NA	NA	NA	NA	NA
ACCS	ENSSSCG00000013282	NA	NA	NA	NA	NA	NA	NA	2	NA	NA	NA	NA	NA	NA
ACD	ENSSSCG00000029590	NA	NA	NA	NA	1	NA	NA	NA	NA	NA	NA	NA	NA	NA
ACE	ENSSSCG00000017296	NA	NA	2.5	1	1.5	NA	NA	3.5	NA	NA	NA	NA	2	NA
ACE2	ENSSSCG00000012138	NA	NA	5	NA	5	NA	NA	NA	NA	NA	NA	NA	2	NA
ACHE	ENSSSCG00000030303	3	NA	NA	NA	NA	NA	NA	NA	NA	NA	NA	NA	NA	NA
ACIN1	ENSSSCG00000002034	4	NA	2	2	2	NA	NA	3.5	NA	NA	2	NA	NA	1
ACLY	ENSSSCG00000017421	4	NA	4	2	3.5	2	1.5	4	2	1.5	2	NA	5	1.5
ACMSD	ENSSSCG00000015699	NA	NA	NA	NA	NA	NA	NA	NA	NA	NA	3.5	NA	NA	NA
ACO1	ENSSSCG00000023807	3	1.5	5	1	3	5	1	5	NA	3	5	3	5	3
ACO2	ENSSSCG00000000064	5	5	4	5	4	5	4	5	5	5	5	5	5	3
ACOT11	ENSSSCG00000037559	NA	NA	2	2	5	NA	NA	4	NA	NA	NA	NA	NA	1
ACOT12	ENSSSCG00000036095	NA	NA	NA	NA	NA	NA	NA	NA	NA	NA	1	NA	NA	NA
ACOT13	ENSSSCG00000036411	5	NA	5	4.5	1	4	2	5	NA	4	5	5	NA	5
ACOT4	ENSSSCG00000002349	NA	NA	NA	NA	NA	NA	NA	4	NA	NA	2.5	NA	NA	NA
ACOT6	ENSSSCG00000002348	NA	NA	3	1	NA	3	NA	1.5	NA	NA	2	NA	NA	NA
ACOT7	ENSSSCG00000003377	4	NA	5	NA	3	NA	1	2	NA	NA	NA	NA	NA	NA
ACOT8	ENSSSCG00000007426	1.5	NA	NA	1	NA	NA	NA	3	NA	NA	NA	NA	NA	NA
ACOT9	ENSSSCG00000012172	2	NA	3.5	4.5	1.5	NA	NA	5	NA	3	NA	4	2	4
ACOX1	ENSSSCG00000017198	3	NA	2.5	2	2	4	NA	3	NA	NA	5	NA	2	1
ACOX2	ENSSSCG00000011477	NA	NA	4.5	2.5	1	5	NA	3	NA	NA	5	NA	NA	1
ACOX3	ENSSSCG00000008724	NA	NA	NA	NA	NA	NA	NA	2	NA	NA	NA	NA	NA	NA
ACP1	ENSSSCG00000008659	3	NA	5	1	1	3	1	5	3	3.5	3.5	3	3	3.5
ACP2	ENSSSCG00000013242	NA	NA	3	NA	3	1	NA	3	NA	NA	1	NA	NA	NA
ACP5	ENSSSCG00000032282	NA	NA	NA	NA	3	NA	NA	NA	NA	NA	NA	NA	NA	NA
ACP6	ENSSSCG00000006697	1	NA	NA	1	1	NA	NA	4	NA	NA	NA	NA	NA	1
ACSBG1	ENSSSCG00000001760	NA	NA	5	NA	NA	NA	NA	NA	NA	NA	NA	NA	NA	NA
ACSF3	ENSSSCG00000023866	2	NA	3	5	2.5	3	NA	5	NA	1.5	4	2.5	NA	2.5
ACSL1	ENSSSCG00000015784	3.5	3.5	5	5	3	5	NA	5	3.5	5	5	5	5	5
ACSL3	ENSSSCG00000016223	4	NA	3	1.5	1	1	NA	3	NA	1.5	2	NA	NA	1
ACSL4	ENSSSCG00000012583	1	NA	2.5	2	1	NA	NA	3.5	NA	NA	1	NA	NA	NA
ACSL5	ENSSSCG00000031789	NA	NA	3	NA	4	3	NA	2	NA	NA	3	NA	NA	NA
ACSM2B	ENSSSCG00000007858	NA	NA	4.5	NA	NA	4	NA	NA	NA	NA	5	NA	NA	NA
ACSM3	ENSSSCG00000007857	NA	NA	3	NA	NA	2	NA	2.5	NA	NA	3	NA	NA	NA
ACSM4	ENSSSCG00000030033	NA	NA	4	NA	NA	5	NA	NA	NA	NA	5	NA	NA	NA
ACSM5	ENSSSCG00000026453	NA	NA	4	NA	NA	1	NA	3.5	NA	NA	2	NA	NA	NA
ACSS1	ENSSSCG00000007133	2	NA	4	4.5	3	NA	NA	5	NA	1.5	NA	4	NA	2
ACSS2	ENSSSCG00000007286	2	1	3	4	4	4	NA	5	NA	3	5	2	4	3
ACSS3	ENSSSCG00000000939	2	NA	4	5	NA	4	NA	5	NA	NA	4.5	3	2	3
ACTA1	ENSSSCG00000010190	NA	5	4	5	NA	NA	NA	5	5	5	NA	5	NA	5
ACTA2	ENSSSCG00000010447	NA	NA	5	NA	NA	NA	NA	NA	NA	NA	NA	NA	NA	NA
ACTBL2	ENSSSCG00000016923	1	3	3	1.5	1	1	4	3	2.5	5	3.5	1	1	1
ACTC1	ENSSSCG00000004803	NA	NA	5	NA	NA	NA	NA	5	4	5	NA	5	NA	5
ACTG1	ENSSSCG00000028355	5	NA	5	4	4	5	NA	5	NA	5	5	NA	3	1
ACTG2	ENSSSCG00000008294	NA	NA	4	NA	NA	NA	NA	NA	NA	NA	1	NA	NA	NA
ACTL6A	ENSSSCG00000011762	3	NA	4	2	3	NA	NA	4	NA	1.5	NA	NA	2	1.5
ACTN1	ENSSSCG00000036702	4	4	5	4.5	4	4	NA	5	5	5	5	2.5	4	5
ACTN2	ENSSSCG00000010144	1	5	3	5	2	NA	NA	5	5	5	NA	5	2	5
ACTN3	ENSSSCG00000038323	NA	5	5	1	NA	NA	NA	1.5	5	5	NA	2	1	5
ACTN4	ENSSSCG00000002965	3.5	3.5	5	5	5	4	NA	5	4	5	5	5	5	5
ACTR10	ENSSSCG00000022299	3	NA	2.5	2.5	1.5	NA	NA	4	NA	NA	NA	NA	NA	NA
ACTR1A	ENSSSCG00000010585	4	NA	3.5	4	4	2	1	5	2.5	3.5	3	NA	4	3
ACTR1B	ENSSSCG00000008194	4	NA	4	4	1.5	1	2	5	2	2.5	2	NA	2	1
ACTR2	ENSSSCG00000008358	3	NA	5	4	5	4	NA	5	NA	2	4	NA	4	2.5
ACTR3	ENSSSCG00000015710	5	1.5	4	4	5	4	NA	5	2	3	5	3	4.5	4
ACTR5	ENSSSCG00000007349	NA	NA	NA	NA	NA	NA	NA	2	NA	NA	NA	NA	NA	NA
ACTR8	ENSSSCG00000011458	NA	NA	3	1	NA	NA	NA	3	NA	NA	NA	NA	NA	NA
ACVR1	ENSSSCG00000015874	NA	NA	NA	NA	NA	NA	NA	1.5	NA	NA	NA	NA	NA	NA
ACY1	ENSSSCG00000023325	3.5	3	5	1	2	5	NA	5	4	5	5	4	4	4
ACYP1	ENSSSCG00000002379	4	NA	3	NA	NA	NA	2	5	NA	NA	1	NA	1	3
ACYP2	ENSSSCG00000025224	NA	1	2	3	NA	NA	NA	5	4	4	NA	1	NA	4.5
ADA	ENSSSCG00000021255	NA	NA	5	1	2	NA	NA	4	NA	1.5	2	NA	1	NA
ADA2	ENSSSCG00000035218	NA	NA	2.5	NA	NA	NA	NA	NA	NA	NA	1	NA	NA	NA
ADAL	ENSSSCG00000004710	NA	NA	NA	NA	NA	NA	NA	2	NA	NA	NA	NA	NA	NA
ADAM10	ENSSSCG00000004595	2	NA	3	2	4	NA	NA	3	NA	NA	NA	NA	1	NA
ADAM17	ENSSSCG00000008641	NA	NA	NA	NA	1	NA	NA	2	NA	NA	NA	NA	NA	NA
ADAM22	ENSSSCG00000015297	1	NA	5	NA	NA	NA	NA	2	NA	NA	NA	NA	NA	NA
ADAM23	ENSSSCG00000016131	NA	NA	4	NA	NA	NA	NA	NA	NA	NA	NA	NA	NA	NA
ADAM9	ENSSSCG00000015808	NA	NA	NA	1	1.5	NA	NA	2	NA	NA	NA	NA	NA	NA
ADAMTS1	ENSSSCG00000012026	NA	NA	NA	NA	NA	NA	NA	1.5	NA	NA	NA	NA	NA	NA
ADAMTSL2	ENSSSCG00000026425	NA	NA	NA	NA	NA	NA	NA	1.5	NA	NA	NA	NA	NA	NA
ADAMTSL4	ENSSSCG00000006651	NA	NA	NA	1	NA	NA	NA	2	NA	NA	NA	NA	NA	NA
ADAR	ENSSSCG00000006543	3	NA	NA	NA	1.5	NA	NA	2	NA	NA	NA	NA	NA	NA
ADARB1	ENSSSCG00000012089	NA	NA	NA	NA	NA	NA	NA	1.5	NA	NA	NA	NA	NA	NA
ADAT2	ENSSSCG00000039598	NA	NA	3	NA	NA	NA	NA	NA	NA	NA	NA	NA	NA	NA
ADCK1	ENSSSCG00000002408	1	NA	NA	NA	NA	NA	NA	NA	NA	NA	NA	NA	NA	NA
ADCK5	ENSSSCG00000005907	NA	NA	NA	2.5	NA	NA	NA	1.5	NA	NA	NA	NA	NA	NA
ADCY1	ENSSSCG00000016726	1	NA	NA	NA	NA	NA	NA	NA	NA	NA	NA	NA	NA	NA
ADCY2	ENSSSCG00000017101	1	NA	NA	NA	NA	NA	NA	NA	NA	NA	NA	NA	NA	NA
ADCY3	ENSSSCG00000008578	NA	NA	2	NA	NA	NA	1	4	NA	2	2	NA	1	NA
ADCY4	ENSSSCG00000001988	NA	NA	2.5	NA	NA	NA	NA	NA	NA	NA	NA	NA	NA	NA
ADCY5	ENSSSCG00000027952	NA	NA	2	1	NA	NA	NA	2	NA	NA	NA	NA	NA	NA
ADCY6	ENSSSCG00000000175	NA	NA	NA	2	NA	NA	NA	4	NA	NA	NA	NA	NA	1
ADCY9	ENSSSCG00000007950	NA	NA	2	NA	NA	NA	NA	NA	NA	NA	NA	NA	NA	NA
ADD1	ENSSSCG00000008692	4	NA	4	4	3	2	NA	5	NA	1.5	2.5	2	4	2.5
ADD2	ENSSSCG00000020736	4	NA	5	NA	NA	NA	NA	2.5	NA	NA	NA	NA	NA	NA
ADD3	ENSSSCG00000010621	3	NA	3	4	3	1	NA	5	NA	2	2	NA	4	2
ADGRA2	ENSSSCG00000015825	2	NA	NA	NA	NA	NA	NA	2	NA	NA	NA	NA	NA	NA
ADGRE1	ENSSSCG00000013556	NA	NA	4	NA	NA	NA	NA	NA	NA	NA	NA	NA	NA	NA
ADGRE5	ENSSSCG00000013775	NA	NA	2	1	1.5	NA	NA	4	NA	NA	NA	NA	NA	NA
ADGRF2	ENSSSCG00000059476	NA	NA	NA	NA	NA	NA	NA	1.5	NA	NA	NA	NA	NA	NA
ADGRF5	ENSSSCG00000001725	NA	NA	NA	1.5	NA	NA	NA	2	NA	NA	NA	NA	NA	NA
ADGRG7	ENSSSCG00000011962	NA	NA	NA	NA	3	NA	NA	NA	NA	NA	NA	NA	NA	NA
ADGRL1	ENSSSCG00000013773	2	NA	4	NA	NA	NA	NA	NA	NA	NA	NA	NA	NA	NA
ADGRL2	ENSSSCG00000003761	2	NA	2.5	NA	1	NA	NA	2	NA	NA	NA	NA	NA	NA
ADGRL3	ENSSSCG00000026129	1	NA	NA	NA	NA	NA	NA	NA	NA	NA	NA	NA	NA	NA
ADGRL4	ENSSSCG00000003762	NA	NA	NA	NA	NA	NA	NA	2	NA	NA	NA	NA	NA	NA
ADH1C	ENSSSCG00000009182	NA	NA	NA	NA	NA	NA	NA	NA	NA	NA	5	NA	NA	NA
ADH4	ENSSSCG00000009184	NA	NA	5	NA	NA	5	NA	NA	NA	NA	5	NA	NA	NA
ADH5	ENSSSCG00000009185	4	NA	5	1	3	5	NA	5	2.5	3	5	4	4	4
ADHFE1	ENSSSCG00000006213	4	NA	4.5	3.5	NA	4	NA	5	NA	NA	5	4	4	4.5
ADI1	ENSSSCG00000029161	1	NA	4	1	NA	4	NA	5	2.5	3	4	NA	4	3
ADIPOQ	ENSSSCG00000039103	NA	NA	3	1.5	NA	NA	NA	5	3.5	4	3	5	5	4
ADIRF	ENSSSCG00000037918	5	NA	NA	NA	NA	NA	NA	5	NA	NA	NA	NA	5	NA
ADK	ENSSSCG00000010315	3	NA	4	1	NA	4	NA	4	NA	NA	4.5	NA	1	1
ADNP	ENSSSCG00000007473	2	NA	NA	NA	NA	NA	NA	3	NA	NA	NA	NA	NA	NA
ADNP2	ENSSSCG00000038632	NA	NA	NA	NA	NA	NA	NA	1.5	NA	NA	NA	NA	NA	NA
ADO	ENSSSCG00000031360	NA	NA	3	1	NA	NA	NA	4	NA	NA	NA	NA	NA	1
ADPRH	ENSSSCG00000011896	NA	NA	NA	1	NA	NA	NA	3	NA	NA	NA	NA	NA	NA
ADPRHL1	ENSSSCG00000024103	NA	NA	4.5	4	NA	NA	NA	5	3	3	NA	4	NA	3
ADPRM	ENSSSCG00000018009	NA	NA	NA	NA	NA	NA	NA	2	NA	NA	NA	NA	NA	NA
ADPRS	ENSSSCG00000003634	3	NA	4	1	NA	2	NA	5	NA	1.5	2.5	NA	2	2.5
ADRM1	ENSSSCG00000038718	NA	NA	3	3.5	2	3	NA	4	NA	1.5	NA	NA	2	1.5
ADSL	ENSSSCG00000000077	1	1.5	4	1	1.5	2	NA	5	3	3.5	2.5	2	2	3
ADSS1	ENSSSCG00000037334	2	4	3.5	1.5	NA	NA	NA	5	5	5	NA	3	1	3.5
ADSS2	ENSSSCG00000010874	NA	NA	3	1	3	NA	NA	3	NA	NA	NA	NA	NA	NA
AEBP1	ENSSSCG00000016754	NA	NA	2	2.5	NA	NA	NA	3.5	NA	NA	NA	NA	2.5	NA
AFAP1L1	ENSSSCG00000014431	NA	NA	NA	NA	NA	NA	NA	2	NA	NA	NA	NA	NA	NA
AFDN	ENSSSCG00000004018	2	NA	2	2	1	2	NA	4	NA	NA	2	NA	NA	1.5
AFG1L	ENSSSCG00000040199	NA	NA	NA	1.5	1	NA	NA	4	NA	NA	NA	NA	NA	NA
AFM	ENSSSCG00000008950	NA	NA	3	1	NA	NA	NA	4	NA	2	2	NA	4	1
AFMID	ENSSSCG00000033636	NA	NA	3	NA	NA	2	NA	2	NA	NA	3	NA	NA	NA
AFP	ENSSSCG00000008949	NA	3	5	NA	NA	NA	NA	NA	NA	3	NA	NA	NA	1
AFTPH	ENSSSCG00000008363	NA	NA	NA	NA	NA	NA	NA	2	NA	NA	NA	NA	NA	NA
AGA	ENSSSCG00000015772	NA	NA	NA	NA	NA	NA	NA	3	NA	NA	NA	NA	NA	NA
AGAP1	ENSSSCG00000016317	2	NA	NA	NA	NA	NA	NA	2.5	NA	NA	NA	NA	NA	NA
AGAP2	ENSSSCG00000038732	NA	NA	2	NA	NA	NA	NA	NA	NA	NA	NA	NA	NA	NA
AGAP3	ENSSSCG00000025610	NA	NA	NA	NA	NA	NA	NA	2	NA	NA	NA	NA	NA	NA
AGER	ENSSSCG00000001437	NA	NA	5	NA	NA	NA	NA	NA	NA	NA	NA	NA	NA	NA
AGFG1	ENSSSCG00000016248	1	NA	2	2.5	NA	NA	NA	4	NA	NA	1.5	NA	NA	1
AGFG2	ENSSSCG00000007664	NA	NA	NA	NA	NA	NA	NA	2	NA	NA	NA	NA	NA	NA
AGK	ENSSSCG00000016492	3	NA	3	3	4	2	NA	5	NA	NA	2	NA	NA	1
AGL	ENSSSCG00000006872	4	5	3	5	1	4	2	5	5	5	4	4	2	5
AGMAT	ENSSSCG00000003463	NA	NA	5	NA	4	5	NA	NA	NA	NA	5	NA	NA	NA
AGMO	ENSSSCG00000015356	NA	NA	NA	NA	1	2	NA	NA	NA	NA	2.5	NA	NA	NA
AGO2	ENSSSCG00000005935	2	NA	2.5	2	NA	NA	NA	4	NA	1.5	NA	NA	NA	NA
AGO3	ENSSSCG00000003630	3	NA	2	2	NA	NA	NA	3	NA	NA	2	NA	NA	NA
AGPAT1	ENSSSCG00000001435	3	NA	4	NA	NA	NA	NA	3	NA	NA	NA	NA	4.5	NA
AGPAT3	ENSSSCG00000038081	4	NA	2	2	NA	1	2	3	NA	NA	1	NA	1	NA
AGPAT5	ENSSSCG00000015755	3	NA	2.5	2.5	3	NA	NA	4	NA	2.5	NA	NA	NA	1
AGPS	ENSSSCG00000023983	NA	NA	2.5	1.5	4	NA	NA	4	NA	NA	NA	NA	NA	1
AGR2	ENSSSCG00000015363	NA	NA	4.5	NA	5	NA	NA	NA	NA	NA	NA	NA	NA	NA
AGRN	ENSSSCG00000022204	3	NA	2	3	NA	NA	NA	4	NA	NA	1.5	NA	2	2
AGT	ENSSSCG00000010184	3	1.5	3	1	1	NA	NA	4.5	NA	2.5	2	NA	5	2
AGTPBP1	ENSSSCG00000010957	NA	NA	2	NA	NA	NA	NA	NA	NA	NA	NA	NA	NA	NA
AGTRAP	ENSSSCG00000022401	NA	NA	NA	NA	NA	NA	NA	1.5	NA	NA	NA	NA	NA	NA
AGXT	ENSSSCG00000016402	NA	NA	5	NA	NA	4	NA	NA	NA	NA	5	NA	NA	NA
AGXT2	ENSSSCG00000016829	NA	NA	5	NA	NA	5	NA	NA	NA	NA	5	NA	NA	NA
AHCTF1	ENSSSCG00000010863	1	NA	2	NA	1.5	NA	NA	2	NA	NA	NA	NA	NA	NA
AHCY	ENSSSCG00000007278	4	2	5	1.5	4	5	1	5	3	4	5	3	4	4
AHCYL1	ENSSSCG00000006816	4	NA	3	NA	2.5	NA	NA	4	NA	NA	NA	NA	NA	1
AHCYL2	ENSSSCG00000016568	4	NA	3	NA	4	NA	NA	2.5	NA	NA	NA	NA	NA	NA
AHNAK	ENSSSCG00000033010	4	2	4	4	2.5	2	NA	5	3	4	2	3	4	4
AHNAK2	ENSSSCG00000035669	4	NA	2	2	NA	NA	1.5	3	NA	1.5	NA	NA	2	NA
AHR	ENSSSCG00000030484	NA	NA	NA	NA	NA	NA	NA	2	NA	NA	NA	NA	NA	NA
AHSA1	ENSSSCG00000002406	3	NA	3	4	2.5	1	NA	5	NA	2	2	NA	1.5	2
AHSG	ENSSSCG00000011799	5	4.5	5	2.5	4	5	NA	5	5	5	5	5	5	5
AHSP	ENSSSCG00000037878	NA	NA	3	NA	NA	NA	NA	NA	NA	NA	1	NA	NA	1
AIDA	ENSSSCG00000010835	NA	NA	2	NA	1	NA	NA	4	NA	NA	NA	NA	NA	NA
AIF1	ENSSSCG00000032341	NA	NA	4	NA	NA	NA	NA	4	NA	NA	3	NA	1	NA
AIF1L	ENSSSCG00000034178	NA	NA	3	NA	NA	NA	NA	NA	NA	NA	NA	NA	NA	1
AIFM1	ENSSSCG00000012657	5	3	4	5	5	4	2	5	3	4	5	5	3	5
AIFM2	ENSSSCG00000010258	NA	NA	NA	NA	NA	NA	NA	NA	NA	NA	NA	NA	3	NA
AIG1	ENSSSCG00000004136	NA	NA	NA	NA	NA	NA	NA	1.5	NA	NA	NA	NA	NA	NA
AIMP1	ENSSSCG00000024168	5	1	3	3	3	3	NA	5	1.5	3.5	3	NA	4	3
AIMP2	ENSSSCG00000024245	4	NA	2	2	2	1	NA	5	2	2.5	2	NA	NA	2
AIP	ENSSSCG00000062981	4	NA	3	1	1.5	1	NA	4.5	NA	1.5	1	NA	2	2
AIPL1	ENSSSCG00000022026	4	NA	NA	NA	NA	NA	NA	NA	NA	NA	NA	NA	NA	NA
AJUBA	ENSSSCG00000029201	NA	NA	NA	NA	NA	NA	NA	2	NA	NA	NA	NA	NA	NA
AK1	ENSSSCG00000005627	5	5	5	4	1.5	NA	1.5	5	5	5	1.5	5	4.5	5
AK2	ENSSSCG00000032067	5	1	5	5	3	5	1.5	5	3	4.5	5	5	4	4
AK3	ENSSSCG00000023595	4	1	5	1.5	3	5	1	5	2.5	3	5	4	3	4
AK4	ENSSSCG00000040337	4	NA	NA	NA	NA	NA	NA	NA	NA	NA	NA	NA	NA	NA
AKAP1	ENSSSCG00000034994	NA	1	NA	3	2	NA	NA	4	NA	1.5	NA	NA	NA	1
AKAP11	ENSSSCG00000009430	NA	NA	NA	NA	NA	NA	NA	1.5	NA	NA	NA	NA	NA	NA
AKAP12	ENSSSCG00000031733	4	1	2.5	2.5	NA	1	NA	5	NA	2.5	2	NA	5	1
AKAP13	ENSSSCG00000002259	NA	NA	2	NA	2	NA	NA	3	NA	NA	NA	NA	NA	NA
AKAP17A	ENSSSCG00000032986	NA	NA	NA	NA	NA	NA	NA	2	1.5	NA	NA	NA	NA	NA
AKAP6	ENSSSCG00000024517	NA	NA	NA	NA	NA	NA	NA	2	NA	NA	NA	NA	NA	NA
AKAP7	ENSSSCG00000036790	1	NA	3.5	NA	NA	NA	NA	2	NA	NA	NA	NA	NA	NA
AKAP8	ENSSSCG00000013837	NA	NA	NA	NA	NA	NA	NA	1.5	NA	NA	NA	NA	NA	NA
AKAP9	ENSSSCG00000015310	1.5	NA	2	1	1	NA	NA	2	NA	NA	1	NA	NA	NA
AKR1A1	ENSSSCG00000029256	4	2	5	4.5	4	5	1	5	3	4	5	3	5	4
AKR1B1	ENSSSCG00000040608	4.5	4.5	2	1	3	3	1	1	5	5	4	5	5	5
AKR1C1	ENSSSCG00000011147	NA	NA	5	NA	NA	5	NA	NA	NA	NA	5	NA	NA	NA
AKR1C3	ENSSSCG00000011147	NA	NA	4	NA	NA	3	NA	NA	NA	NA	4	NA	NA	NA
AKR1C3	ENSSSCG00000062058	NA	NA	4	NA	NA	3	NA	NA	NA	NA	4	NA	NA	NA
AKR1D1	ENSSSCG00000016519	NA	NA	5	NA	NA	5	NA	NA	NA	NA	5	NA	NA	NA
AKR1E2	ENSSSCG00000036941	NA	NA	4	NA	NA	4	NA	NA	NA	NA	4	NA	NA	NA
AKR7A2	ENSSSCG00000003491	4	NA	5	1	4	5	NA	5	2	3	5	2	3	3
AKT1	ENSSSCG00000039139	NA	NA	NA	NA	NA	NA	NA	3	NA	NA	NA	NA	NA	NA
AKT1S1	ENSSSCG00000003194	NA	NA	NA	1	NA	NA	NA	4	NA	NA	NA	NA	NA	1
AKT2	ENSSSCG00000002989	NA	NA	2.5	1	NA	NA	NA	4	NA	2.5	NA	NA	2	1
AKT3	ENSSSCG00000010872	NA	NA	4	NA	NA	NA	NA	2	NA	NA	NA	NA	NA	NA
AKTIP	ENSSSCG00000026181	NA	NA	NA	NA	NA	NA	NA	1.5	NA	NA	NA	NA	NA	NA
ALAD	ENSSSCG00000032787	4	NA	4	1	NA	5	NA	5	NA	1.5	5	3	4	3
ALAS1	ENSSSCG00000011437	NA	NA	NA	1.5	NA	NA	NA	2	NA	NA	1	NA	NA	NA
ALB	ENSSSCG00000008948	5	5	5	5	5	5	4.5	5	5	5	5	5	5	5
ALCAM	ENSSSCG00000011946	4	NA	4	1	2	3	NA	4.5	NA	NA	3	1	1	1
ALDH16A1	ENSSSCG00000003168	1	NA	4	1.5	3	3	NA	3	NA	NA	3	NA	2	1
ALDH18A1	ENSSSCG00000010495	4	NA	3.5	2	4	NA	1	4	NA	NA	NA	NA	NA	1
ALDH1A1	ENSSSCG00000028996	4	NA	5	1	5	5	NA	5	NA	2	5	1	5	1
ALDH1A2	ENSSSCG00000025578	2	NA	NA	1	NA	NA	NA	4	NA	NA	NA	NA	3	1
ALDH1A3	ENSSSCG00000004822	NA	NA	2	1	1.5	NA	NA	3	NA	NA	NA	NA	1.5	NA
ALDH1B1	ENSSSCG00000005361	2.5	NA	3	NA	3	4	NA	1.5	NA	NA	4	NA	NA	NA
ALDH1L1	ENSSSCG00000030626	NA	NA	3	NA	NA	5	NA	2.5	NA	NA	5	NA	4	NA
ALDH1L2	ENSSSCG00000000839	2	NA	3	3	NA	NA	NA	4	NA	1.5	1	NA	4	1
ALDH2	ENSSSCG00000009889	5	2.5	5	1	4	5	1	4	4.5	4	5	NA	4	4
ALDH3A1	ENSSSCG00000018044	2	NA	NA	NA	NA	NA	NA	NA	NA	NA	NA	NA	NA	NA
ALDH3A2	ENSSSCG00000018041	5	1.5	5	5	5	5	3	5	1.5	3	5	4	4.5	4
ALDH4A1	ENSSSCG00000024752	3	NA	5	4.5	NA	5	1	5	2	2.5	5	4	2	3.5
ALDH5A1	ENSSSCG00000001090	4	NA	4	1.5	1.5	5	NA	5	NA	2	5	4	2	3
ALDH6A1	ENSSSCG00000002357	5	1.5	5	4.5	1.5	5	NA	5	3	4	5	4	4	4.5
ALDH7A1	ENSSSCG00000014247	4	1	5	2	1	5	NA	5	2	3	5	3	5	3.5
ALDH8A1	ENSSSCG00000028115	NA	NA	5	NA	NA	4	NA	NA	NA	NA	4	NA	NA	NA
ALDH9A1	ENSSSCG00000006324	4	NA	5	1.5	5	5	NA	5	3	3.5	5	3	5	4
ALDOA	ENSSSCG00000032556	5	5	5	5	5	5	4	5	5	5	4	5	5	5
ALDOB	ENSSSCG00000038300	NA	NA	4	NA	4	5	NA	NA	NA	NA	5	NA	NA	1
ALG1	ENSSSCG00000007919	NA	NA	NA	NA	NA	NA	NA	NA	NA	NA	1.5	NA	NA	NA
ALG10	ENSSSCG00000026719	2	NA	NA	NA	NA	NA	NA	NA	NA	NA	NA	NA	NA	NA
ALG11	ENSSSCG00000009381	NA	NA	NA	NA	1	NA	NA	3	NA	NA	NA	NA	NA	NA
ALG12	ENSSSCG00000000980	1	NA	NA	NA	2	NA	NA	NA	NA	NA	NA	NA	NA	NA
ALG2	ENSSSCG00000005383	NA	NA	NA	NA	NA	NA	NA	2.5	NA	NA	NA	NA	NA	NA
ALG3	ENSSSCG00000021319	NA	NA	NA	1	1	NA	NA	NA	NA	NA	NA	NA	NA	NA
ALG5	ENSSSCG00000009360	NA	NA	3	NA	1	NA	NA	2.5	NA	NA	1	NA	NA	NA
ALG8	ENSSSCG00000014887	NA	NA	NA	1	NA	NA	NA	NA	NA	NA	NA	NA	NA	NA
ALG9	ENSSSCG00000015023	NA	NA	NA	1	1	NA	NA	2	NA	NA	NA	NA	NA	NA
ALKBH3	ENSSSCG00000040937	NA	NA	NA	NA	NA	NA	NA	3.5	NA	NA	NA	NA	NA	NA
ALKBH5	ENSSSCG00000035120	2	NA	3	NA	NA	NA	NA	2.5	NA	NA	NA	NA	NA	NA
ALKBH7	ENSSSCG00000024254	NA	NA	NA	NA	NA	NA	NA	3	NA	NA	NA	NA	NA	NA
ALMS1	ENSSSCG00000037977	2	NA	NA	NA	1.5	NA	NA	NA	NA	NA	NA	NA	NA	NA
ALOX15	ENSSSCG00000017923	NA	NA	4	NA	2	NA	NA	3.5	NA	NA	NA	NA	2	NA
ALOX5	ENSSSCG00000010404	NA	NA	3	NA	2	NA	NA	2	NA	NA	NA	NA	NA	NA
ALOX5AP	ENSSSCG00000009330	NA	NA	NA	1	3	NA	NA	3	NA	NA	NA	NA	3	NA
ALPK2	ENSSSCG00000004918	NA	NA	NA	NA	NA	NA	NA	2	NA	NA	NA	NA	NA	NA
ALPK3	ENSSSCG00000041322	NA	NA	NA	NA	NA	NA	NA	3	NA	NA	NA	NA	NA	NA
ALPL	ENSSSCG00000032607	3	NA	3	NA	1.5	NA	NA	1.5	NA	NA	NA	NA	NA	NA
ALS2	ENSSSCG00000016109	NA	NA	2	NA	NA	NA	NA	1.5	NA	NA	NA	NA	NA	NA
ALS2CL	ENSSSCG00000021997	NA	NA	NA	NA	1.5	NA	NA	NA	NA	NA	NA	NA	NA	NA
ALYREF	ENSSSCG00000032655	5	NA	3	1.5	2	NA	NA	5	NA	2.5	3.5	NA	NA	1
AMBP	ENSSSCG00000005485	NA	NA	3	1.5	NA	3	NA	4.5	NA	3	4	2	4	3
AMDHD1	ENSSSCG00000000893	NA	NA	4.5	NA	NA	4	NA	NA	NA	NA	4	NA	NA	NA
AMDHD2	ENSSSCG00000008057	2.5	NA	3	NA	NA	NA	NA	3.5	NA	NA	NA	NA	NA	NA
AMER2	ENSSSCG00000022678	1.5	NA	NA	NA	NA	NA	NA	NA	NA	NA	NA	NA	NA	NA
AMN	ENSSSCG00000002524	NA	NA	5	NA	3	NA	NA	NA	NA	NA	NA	NA	NA	NA
AMOT	ENSSSCG00000012591	NA	NA	2	NA	NA	NA	NA	NA	NA	NA	NA	NA	NA	NA
AMOTL2	ENSSSCG00000011643	NA	NA	NA	NA	NA	NA	NA	2	NA	NA	NA	NA	NA	NA
AMPD1	ENSSSCG00000006754	NA	4	3.5	NA	NA	NA	NA	NA	5	5	NA	NA	1	5
AMPD2	ENSSSCG00000031125	2	NA	3	NA	1	NA	NA	2	NA	NA	2	NA	NA	NA
AMPD3	ENSSSCG00000022492	NA	NA	2	NA	NA	NA	NA	2.5	NA	NA	NA	NA	NA	NA
AMPH	ENSSSCG00000024136	5	NA	5	NA	NA	NA	2	NA	NA	NA	NA	NA	NA	NA
AMT	ENSSSCG00000022975	1	NA	4	2	3.5	3	NA	5	NA	NA	4	1	NA	2
AMZ2	ENSSSCG00000017264	NA	NA	NA	NA	NA	NA	NA	1.5	NA	NA	NA	NA	NA	NA
ANAPC1	ENSSSCG00000008105	NA	NA	2	NA	NA	NA	NA	2	NA	NA	NA	NA	NA	NA
ANAPC7	ENSSSCG00000030222	NA	NA	NA	NA	NA	NA	NA	2	NA	NA	NA	NA	NA	NA
ANGEL2	ENSSSCG00000015588	NA	NA	NA	NA	NA	NA	NA	1	NA	NA	NA	NA	NA	NA
ANGPT4	ENSSSCG00000007198	NA	NA	NA	NA	NA	NA	NA	1.5	NA	NA	NA	NA	NA	NA
ANGPTL2	ENSSSCG00000005608	NA	NA	NA	NA	NA	NA	NA	1.5	NA	NA	NA	NA	NA	NA
ANK1	ENSSSCG00000007022	4	NA	3	3	3	2	NA	3.5	NA	NA	2.5	1	2	1
ANK2	ENSSSCG00000009125	4	NA	2	2.5	NA	NA	1	4	NA	2	NA	NA	NA	2
ANK3	ENSSSCG00000010212	NA	NA	NA	1	NA	NA	NA	2	NA	NA	NA	NA	NA	NA
ANKFY1	ENSSSCG00000017877	1	1	3	2	2	2	NA	3.5	NA	NA	2	NA	2	NA
ANKIB1	ENSSSCG00000015314	NA	NA	NA	NA	1	NA	NA	1.5	NA	NA	NA	NA	NA	NA
ANKLE2	ENSSSCG00000026781	NA	NA	NA	NA	1	NA	NA	3	NA	NA	NA	NA	NA	NA
ANKMY2	ENSSSCG00000015360	NA	NA	3	1	2	NA	NA	4	NA	NA	NA	NA	NA	NA
ANKRD1	ENSSSCG00000010461	NA	NA	NA	4.5	NA	NA	NA	5	NA	NA	NA	2	NA	2
ANKRD17	ENSSSCG00000024592	NA	NA	NA	NA	NA	NA	NA	3	NA	NA	NA	NA	NA	NA
ANKRD2	ENSSSCG00000010522	NA	NA	4	NA	NA	NA	NA	NA	NA	NA	NA	NA	NA	1.5
ANKRD22	ENSSSCG00000010445	NA	NA	NA	NA	4	NA	NA	NA	NA	NA	NA	NA	NA	NA
ANKRD23	ENSSSCG00000008200	NA	NA	NA	NA	NA	NA	NA	4	NA	NA	NA	NA	NA	NA
ANKRD24	ENSSSCG00000013497	1	NA	NA	NA	NA	NA	NA	NA	NA	NA	NA	NA	NA	NA
ANKRD27	ENSSSCG00000002859	NA	NA	NA	NA	1.5	NA	NA	1.5	NA	NA	NA	NA	NA	NA
ANKRD28	ENSSSCG00000011194	NA	NA	2	NA	NA	NA	NA	2	NA	NA	NA	NA	NA	NA
ANKRD40	ENSSSCG00000038760	NA	NA	NA	NA	NA	NA	NA	5	NA	NA	NA	NA	NA	NA
ANKRD44	ENSSSCG00000016074	NA	NA	3	NA	1	NA	NA	2	NA	NA	NA	NA	NA	NA
ANKRD46	ENSSSCG00000006065	1	NA	NA	NA	NA	NA	NA	2.5	NA	NA	NA	NA	NA	NA
ANKRD50	ENSSSCG00000022173	NA	NA	NA	NA	NA	NA	NA	2	NA	NA	NA	NA	NA	NA
ANKS1A	ENSSSCG00000001534	1	NA	NA	1	1	NA	NA	4	NA	NA	NA	NA	NA	1
ANKS4B	ENSSSCG00000007850	NA	NA	3	NA	3	NA	NA	NA	NA	NA	NA	NA	NA	NA
ANKZF1	ENSSSCG00000016212	NA	NA	NA	NA	5	NA	NA	NA	NA	NA	NA	NA	NA	NA
ANLN	ENSSSCG00000016658	NA	NA	3	NA	NA	NA	NA	NA	NA	NA	NA	NA	NA	NA
ANO1	ENSSSCG00000024158	NA	NA	2	NA	NA	NA	NA	NA	NA	NA	NA	NA	NA	NA
ANO10	ENSSSCG00000011296	1	NA	NA	2	2.5	NA	NA	4	NA	NA	NA	NA	2	NA
ANO6	ENSSSCG00000000804	NA	NA	2.5	1	3	NA	NA	3	NA	NA	NA	NA	2	NA
ANO8	ENSSSCG00000039330	2	NA	NA	NA	NA	NA	NA	2	NA	NA	NA	NA	NA	NA
ANO9	ENSSSCG00000024569	NA	NA	NA	NA	3	NA	NA	NA	NA	NA	NA	NA	NA	NA
ANP32A	ENSSSCG00000004963	5	2	5	4.5	4	3	3	5	NA	3.5	4	2	4	4
ANP32B	ENSSSCG00000062892	4	NA	4.5	4	4	NA	1	5	NA	1.5	2.5	NA	NA	2
ANP32E	ENSSSCG00000035209	5	NA	5	3	2	NA	1	4	NA	3	1	NA	NA	1
ANPEP	ENSSSCG00000001849	4	NA	3	1	5	4	2	2	NA	NA	5	NA	3	NA
ANTXR1	ENSSSCG00000008340	1	NA	NA	NA	NA	NA	NA	2	NA	NA	NA	NA	NA	NA
ANTXR2	ENSSSCG00000009256	NA	NA	NA	NA	1.5	NA	NA	3	NA	NA	NA	NA	NA	NA
ANXA1	ENSSSCG00000005267	5	3.5	5	2	5	4	3	5	4	4.5	5	4	5	4
ANXA11	ENSSSCG00000010331	4	2.5	5	4	5	3	NA	5	3	4	4	4	4	4
ANXA13	ENSSSCG00000005979	NA	NA	3	NA	4.5	NA	NA	NA	NA	NA	NA	NA	NA	NA
ANXA2	ENSSSCG00000004578	5	4.5	5	5	5	5	2.5	5	5	5	5	5	5	5
ANXA5	ENSSSCG00000009097	5	4	5	3.5	5	4	4	5	4	5	5	5	5	5
ANXA6	ENSSSCG00000017089	5	4	5	5	5	4	3	5	5	5	5	4	5	5
ANXA7	ENSSSCG00000010299	4	NA	4	2	5	3	NA	5	4	4	3	2.5	4	4
ANXA8	ENSSSCG00000010370	NA	NA	NA	NA	NA	NA	NA	2.5	NA	NA	NA	NA	3	NA
AOC1	ENSSSCG00000016442	NA	NA	5	NA	3	NA	NA	NA	NA	NA	NA	NA	NA	NA
AOX1	ENSSSCG00000029606	NA	NA	4	NA	NA	5	NA	2	NA	NA	5	NA	3	NA
AP1B1	ENSSSCG00000009978	3	NA	4	3	3	2	2	4	NA	2.5	4	NA	3	1
AP1G1	ENSSSCG00000002740	1	NA	4	3	3	1	NA	3	NA	1.5	2	NA	2	1
AP1G2	ENSSSCG00000002015	NA	NA	2	NA	NA	NA	NA	NA	NA	NA	NA	NA	NA	NA
AP1M1	ENSSSCG00000013856	3	NA	4	2	1	NA	NA	4	NA	NA	2	NA	1	1
AP1M2	ENSSSCG00000025838	NA	NA	NA	NA	3	NA	NA	NA	NA	NA	NA	NA	NA	NA
AP1S1	ENSSSCG00000021145	1	NA	4	NA	1	NA	NA	2.5	NA	NA	NA	NA	NA	NA
AP1S2	ENSSSCG00000036074	NA	NA	3.5	NA	NA	NA	NA	2	NA	NA	NA	NA	NA	NA
AP2A1	ENSSSCG00000003199	4	NA	3	4	5	2	1.5	4	NA	2.5	3	NA	2	2
AP2A2	ENSSSCG00000012836	NA	NA	NA	3	NA	NA	NA	NA	NA	NA	NA	NA	NA	NA
AP2B1	ENSSSCG00000017712	4	NA	4	4	5	3	2	5	NA	1.5	3	NA	2	3
AP2M1	ENSSSCG00000024437	5	NA	4	3	5	2	NA	5	NA	2	3.5	NA	2	1.5
AP2S1	ENSSSCG00000003106	1.5	NA	4	NA	3	NA	2	4	NA	NA	3	NA	1	1
AP3B1	ENSSSCG00000014101	NA	NA	3	2	2.5	NA	NA	3	NA	NA	1	NA	1.5	1
AP3B2	ENSSSCG00000001807	3	NA	2	NA	NA	NA	NA	NA	NA	NA	NA	NA	NA	NA
AP3D1	ENSSSCG00000040157	3	NA	2	2	2	NA	NA	3	NA	NA	1.5	NA	1	NA
AP3M1	ENSSSCG00000010314	1	NA	3.5	NA	4	NA	NA	4	NA	NA	NA	NA	NA	NA
AP3M2	ENSSSCG00000007033	2	NA	4	NA	NA	NA	NA	NA	NA	NA	NA	NA	NA	NA
AP3S2	ENSSSCG00000030174	1	NA	4	NA	NA	NA	NA	3	NA	NA	NA	NA	NA	NA
AP4E1	ENSSSCG00000004634	NA	NA	NA	NA	NA	NA	NA	3	NA	NA	NA	NA	NA	NA
AP4M1	ENSSSCG00000034288	NA	NA	NA	1	NA	NA	NA	2.5	NA	NA	NA	NA	NA	NA
AP4S1	ENSSSCG00000001972	NA	NA	NA	NA	NA	NA	NA	3	NA	NA	NA	NA	NA	NA
AP5B1	ENSSSCG00000012978	NA	NA	NA	NA	2	NA	NA	NA	NA	NA	NA	NA	NA	NA
APAF1	ENSSSCG00000000884	NA	NA	2	NA	1	NA	NA	2	NA	NA	NA	NA	NA	NA
APBB1	ENSSSCG00000014628	NA	NA	NA	NA	NA	NA	NA	2	NA	NA	NA	NA	NA	NA
APBB1IP	ENSSSCG00000030156	NA	NA	5	NA	2	NA	NA	2	NA	NA	NA	NA	NA	NA
APBB2	ENSSSCG00000022168	NA	NA	NA	NA	NA	NA	NA	2	NA	NA	NA	NA	NA	NA
APCS	ENSSSCG00000037268	NA	NA	NA	3	1	NA	NA	3	NA	NA	1	NA	NA	NA
APEH	ENSSSCG00000011385	3	NA	4	1	2	2	NA	4	1.5	2	3	NA	3	2
APEX1	ENSSSCG00000040060	5	1.5	4	3	2.5	3	3	5	NA	2.5	3	NA	3	2.5
APIP	ENSSSCG00000013299	NA	NA	3	1	NA	1	NA	5	2	1.5	4	NA	1	1.5
APLF	ENSSSCG00000008346	NA	NA	NA	NA	NA	NA	NA	2	NA	NA	NA	NA	NA	NA
APLP1	ENSSSCG00000002916	1	NA	3	NA	NA	NA	NA	NA	NA	NA	NA	NA	NA	NA
APLP2	ENSSSCG00000015244	4	NA	2	1	2	NA	NA	2.5	NA	NA	NA	NA	NA	NA
APMAP	ENSSSCG00000036286	5	1	4	3	4	4	1.5	5	2	3	4	3	5	3
APOA1	ENSSSCG00000030921	5	4.5	5	2	5	5	NA	5	4	5	5	5	5	5
APOA2	ENSSSCG00000006355	NA	NA	NA	NA	3	1	NA	5	NA	NA	4	3	5	4
APOA4	ENSSSCG00000040689	1.5	2	3	NA	1	NA	NA	3	3	NA	3	2	2	NA
APOB	ENSSSCG00000008595	1	NA	4	4	2	2	NA	4	NA	NA	4	NA	2	2
APOBEC2	ENSSSCG00000042447	NA	5	4.5	5	NA	NA	NA	5	5	5	NA	4	NA	5
APOBR	ENSSSCG00000033623	NA	NA	2	NA	NA	NA	NA	2	NA	NA	NA	NA	NA	NA
APOC3	ENSSSCG00000015069	3	NA	4	1	1	5	NA	5	NA	3	5	2.5	4.5	4
APOD	ENSSSCG00000011831	NA	NA	3	1	NA	NA	NA	3	NA	NA	NA	NA	2	NA
APOE	ENSSSCG00000003088	3	NA	2.5	2.5	2	4	NA	3	NA	NA	5	NA	5	2
APOH	ENSSSCG00000040910	4	2.5	4.5	4.5	5	3	NA	5	3	4	4.5	3.5	4.5	4
APOM	ENSSSCG00000001411	NA	NA	3	NA	NA	NA	NA	3	NA	NA	NA	NA	NA	NA
ApoN	ENSSSCG00000000398	NA	NA	3	1	NA	NA	NA	4	NA	NA	4	NA	4	2
APPL1	ENSSSCG00000032357	4	NA	4	3	1.5	NA	NA	4	NA	2	1.5	NA	2	1
APPL2	ENSSSCG00000000841	3	NA	3	2	2	NA	NA	3	NA	NA	NA	NA	NA	1
APRT	ENSSSCG00000002650	2	NA	4	1	1	2	NA	5	NA	NA	3	NA	2	2
AQP1	ENSSSCG00000033190	NA	NA	3.5	NA	3.5	NA	NA	4	NA	NA	NA	NA	NA	NA
AQP8	ENSSSCG00000031865	NA	NA	NA	NA	4	NA	NA	NA	NA	NA	NA	NA	NA	NA
AQR	ENSSSCG00000004802	2	NA	2	NA	1	NA	NA	2	NA	NA	NA	NA	NA	NA
ARAF	ENSSSCG00000012275	NA	NA	NA	1.5	2	NA	NA	2	NA	NA	NA	NA	NA	NA
ARAP1	ENSSSCG00000014817	NA	NA	2	NA	1	NA	NA	2	NA	NA	NA	NA	NA	NA
ARAP3	ENSSSCG00000014391	NA	NA	NA	NA	NA	NA	NA	2	NA	NA	NA	NA	NA	NA
ARCN1	ENSSSCG00000030053	3	1.5	4	3	4	3	1	5	NA	2	4	NA	3	1.5
ARF1	ENSSSCG00000013992	NA	NA	2	NA	1	1	NA	3	NA	3	3	NA	NA	NA
ARF2	ENSSSCG00000031893	NA	NA	2.5	NA	1	NA	NA	3	NA	NA	NA	NA	NA	NA
ARF3	ENSSSCG00000051954	NA	NA	NA	NA	NA	NA	NA	NA	NA	NA	NA	NA	NA	4
[truncated: 7,330 more rows]

## Sheet: Table S4
Table S4: Organ distribution of canonical proteins in pig
[truncated: 14,052 more rows]

[truncated: 5 more sheets: Table S5, Table S6, Table S7, Table S8, Table S9]
